# Supplementary material for: Carbon tax acceptability with information provision and mixed revenue uses
Source: Nat Commun. 2021 Dec 2;12:7017. doi: 10.1038/s41467-021-27380-8 (PMC8640071; doi:10.1038/s41467-021-27380-8)
Supplement: Supplementary file 4 — Supplementary Software [file 41467_2021_27380_MOESM4_ESM.zip]

Archive with 1 entries (1 files):
- Survey_climate_policy_analysis_2021_CLEAN.R
