# Supplementary material for: Carbon tax acceptability with information provision and mixed revenue uses
Source: Nat Commun. 2021 Dec 2;12:7017. doi: 10.1038/s41467-021-27380-8 (PMC8640071; doi:10.1038/s41467-021-27380-8)
Supplement: Supplementary file 4 — Supplementary Software [file 41467_2021_27380_MOESM4_ESM.zip › Survey_climate_policy_analysis_2021_CLEAN.R]

### We start by reading the data.
#make sure the necessary packages are installed on your PC and the working directory is adjusted

setwd("D:/Projects/3_CurrentProjects/Topic Modelling Climate/Mestre et al")
#install.packages(c("magrittr", "data.table", 'dplyr', 'ggplot2', 'cluster'))
sapply(c("MASS","DescTools", "magrittr", "data.table", 'plyr','dplyr', 'ggplot2', 'cluster', 'dendextend','pkgbuild','devtools','R.methodsS3','stm','ngram','matrixStats','corrplot','ggpubr','wordcloud','ggplot2'), require, character.only = T)

knitr::opts_chunk$set(fig.width=12, fig.height=12) 
data <- read.csv('file_NatComm.csv', header=T, sep=',')

for (column in c(2:7,9:53,55:67)){
  data[,column]<-as.numeric(as.character(data[,column])) #make sure all numbers are recognized as numbers
  #data[which(data[,column]==.),column]<-NA #make 8 (no opinion) NA
}
#67 columns, with two being textual responses

colnames(data)<-c("Response.ID","Duration","Gender","Age","Age.cohort","Regional.Code","Number.Inhabitants",
                  "Text.CarbonTaxPolicy","Perceived.CarbonTaxKnowledge",
                  "Knowledge.Test1","Knowledge.Test2","Knowledge.Test3","Knowledge.Test4","Knowledge.Test5","Knowledge.Test6",
                  "Experiment.Group","CT.Effectiveness","CT.Fairness","CT.Object","CT.PersonalCost","CT.LowIncomeEffect","CT.TrustInPoliticians","CT.Acceptability","CT.Objective",
                  "CT.Effectiveness_Rev1","CT.Effectiveness_Rev2","CT.Effectiveness_Rev3","CT.Effectiveness_Rev4","CT.Effectiveness_Rev5","CT.Fairness_Rev1","CT.Fairness_Rev2","CT.Fairness_Rev3","CT.Fairness_Rev4","CT.Fairness_Rev5",
                  "CT.PersonalCost_Rev1","CT.PersonalCost_Rev2","CT.PersonalCost_Rev3","CT.PersonalCost_Rev4","CT.PersonalCost_Rev5",
                  "CT.LowIncomeEffect_Rev1","CT.LowIncomeEffect_Rev2","CT.LowIncomeEffect_Rev3","CT.LowIncomeEffect_Rev4","CT.LowIncomeEffect_Rev5",
                  "CT.Acceptability_Rev1","CT.Acceptability_Rev2","CT.Acceptability_Rev3","CT.Acceptability_Rev4","CT.Acceptability_Rev5","Allocation_Climate","Allocation_LowIncome","Allocation_Universal","EffectivenessOrFairness","Text.CTFairness","NumberOfPeers","NumberOfPeersClimChange","ExpectedSpanishAcceptability","InfoSpanishAcceptability","AcceptabilityAfterInfo","HouseholdSize","MonthlyIncome","Education","ClimateConcern","PoliticalView","PoliticalParty","CarUse","DrivingTime")        

### Table C1
summary(data[,c(2:7,9:53,55:67)])
message("SDs of the descriptive variables")
sapply(data[,c(2:7,9:53,55:67)], sd, na.rm = TRUE)


### Figures 5
data$ClimateOnlyAllocation<-ifelse(data$Allocation_Climate==100,1,0)
data$LowIncomeOnlyAllocation<-ifelse(data$Allocation_LowIncome==100,1,0)
data$UniversalOnlyAllocation<-ifelse(data$Allocation_Universal==100,1,0)
data$ClimatetLowIncomeAllocation<-ifelse(data$Allocation_Universal==0&data$Allocation_LowIncome!=0&data$Allocation_Climate!=0,1,0)
data$ClimateetUniversalAllocation<-ifelse(data$Allocation_LowIncome==0&data$Allocation_Climate!=0&data$Allocation_Universal!=0,1,0)
data$UniversaletLowIncomeAllocation<-ifelse(data$Allocation_Climate==0&data$Allocation_LowIncome!=0&data$Allocation_Universal!=0,1,0)
data$UniversaletLowIncomeetClimateAllocation<-ifelse(data$Allocation_Climate!=0&data$Allocation_LowIncome!=0&data$Allocation_Universal!=0,1,0)

Allocation_Choices<-cbind(data$ClimateOnlyAllocation,data$LowIncomeOnlyAllocation,
                          data$UniversalOnlyAllocation,data$ClimatetLowIncomeAllocation,
                          data$ClimateetUniversalAllocation,data$UniversaletLowIncomeAllocation,data$UniversaletLowIncomeetClimateAllocation)

Allocation_Choices_Comp<-matrix(0,3,7)

colnames(Allocation_Choices)<-c("Climate Only","PoorHH Only","AllHH Only",
                                       "Climate&PoorHH","Climate&AllHH","AllHH&PoorHH","AllHH&PoorHH&Climate")

colnames(Allocation_Choices_Comp)<-c("Climate Only","PoorHH Only","AllHH Only",
                                     "Climate&PoorHH","Climate&AllHH","AllHH&PoorHH","AllHH&PoorHH&Climate")
rownames(Allocation_Choices_Comp)<-c("Climate","PoorHH","AllHH")
#estimate the percentage allocation of climate in climate only  
Allocation_Choices_Comp[1,1]<-sum(data$Allocation_Climate[Allocation_Choices[,1]==1])/length(data$CT.Acceptability)

Allocation_Choices_Comp[2,2]<-sum(data$Allocation_LowIncome[Allocation_Choices[,2]==1])/length(data$CT.Acceptability)

Allocation_Choices_Comp[3,3]<-sum(data$Allocation_Universal[Allocation_Choices[,3]==1])/length(data$CT.Acceptability)

Allocation_Choices_Comp[1,4]<-sum(data$Allocation_Climate[Allocation_Choices[,4]==1])/length(data$CT.Acceptability)
Allocation_Choices_Comp[2,4]<-sum(data$Allocation_LowIncome[Allocation_Choices[,4]==1])/length(data$CT.Acceptability)

Allocation_Choices_Comp[1,5]<-sum(data$Allocation_Climate[Allocation_Choices[,5]==1])/length(data$CT.Acceptability)
Allocation_Choices_Comp[3,5]<-sum(data$Allocation_Universal[Allocation_Choices[,5]==1])/length(data$CT.Acceptability)

Allocation_Choices_Comp[2,6]<-sum(data$Allocation_LowIncome[Allocation_Choices[,6]==1])/length(data$CT.Acceptability)
Allocation_Choices_Comp[3,6]<-sum(data$Allocation_Universal[Allocation_Choices[,6]==1])/length(data$CT.Acceptability)

Allocation_Choices_Comp[1,7]<-sum(data$Allocation_Climate[Allocation_Choices[,7]==1])/length(data$CT.Acceptability)
Allocation_Choices_Comp[2,7]<-sum(data$Allocation_LowIncome[Allocation_Choices[,7]==1])/length(data$CT.Acceptability)
Allocation_Choices_Comp[3,7]<-sum(data$Allocation_Universal[Allocation_Choices[,7]==1])/length(data$CT.Acceptability)
#sum(Allocation_Choices[,7]==1)

par(mfrow = c(1,3) ,mar=c(15,4,3,2))
# barplot(Allocation_Choices,main="Distribution of allocation choices",
#         col=c("darkblue"),cex.names=0.7,las=2)

barplot(Allocation_Choices_Comp,#main="Distribution of allocation choices",
        col=c("#66c2a5","#fc8d62","#8da0cb"), ylim=c(0,75),
        #col=c(rgb(102,194,165),rgb(252,141,98),rgb(141,160,203)),
        legend = c("Climate","PoorHH","AllHH"),cex.names=1.3,las=2,ylab="Percent of all respondents ",cex.axis=1.3,cex.lab=1.3,
        args.legend = list(x="topleft",ncol=1,cex=1.3,bty="n"))


Allocation_Choices_Comp_LowAcc<-matrix(0,3,7)

colnames(Allocation_Choices_Comp_LowAcc)<-c("Climate Only","PoorHH Only","AllHH Only",
                                            "Climate&PoorHH","Climate&AllHH","AllHH&PoorHH","AllHH&PoorHH&Climate")
rownames(Allocation_Choices_Comp_LowAcc)<-c("Climate","PoorHH","AllHH")
#estimate the percentage allocation of climate in climate only  
Allocation_Choices_Comp_LowAcc[1,1]<-sum(data$Allocation_Climate[Allocation_Choices[,1]==1 & data$CT.Acceptability<3])/sum(data$CT.Acceptability<3)

Allocation_Choices_Comp_LowAcc[2,2]<-sum(data$Allocation_LowIncome[Allocation_Choices[,2]==1 & data$CT.Acceptability<3])/sum(data$CT.Acceptability<3)

Allocation_Choices_Comp_LowAcc[3,3]<-sum(data$Allocation_Universal[Allocation_Choices[,3]==1 & data$CT.Acceptability<3])/sum(data$CT.Acceptability<3)

Allocation_Choices_Comp_LowAcc[1,4]<-sum(data$Allocation_Climate[Allocation_Choices[,4]==1 & data$CT.Acceptability<3])/sum(data$CT.Acceptability<3)
Allocation_Choices_Comp_LowAcc[2,4]<-sum(data$Allocation_LowIncome[Allocation_Choices[,4]==1 & data$CT.Acceptability<3])/sum(data$CT.Acceptability<3)

Allocation_Choices_Comp_LowAcc[1,5]<-sum(data$Allocation_Climate[Allocation_Choices[,5]==1 & data$CT.Acceptability<3])/sum(data$CT.Acceptability<3)
Allocation_Choices_Comp_LowAcc[3,5]<-sum(data$Allocation_Universal[Allocation_Choices[,5]==1 & data$CT.Acceptability<3])/sum(data$CT.Acceptability<3)

Allocation_Choices_Comp_LowAcc[2,6]<-sum(data$Allocation_LowIncome[Allocation_Choices[,6]==1 & data$CT.Acceptability<3])/sum(data$CT.Acceptability<3)
Allocation_Choices_Comp_LowAcc[3,6]<-sum(data$Allocation_Universal[Allocation_Choices[,6]==1 & data$CT.Acceptability<3])/sum(data$CT.Acceptability<3)

Allocation_Choices_Comp_LowAcc[1,7]<-sum(data$Allocation_Climate[Allocation_Choices[,7]==1 & data$CT.Acceptability<3])/sum(data$CT.Acceptability<3)
Allocation_Choices_Comp_LowAcc[2,7]<-sum(data$Allocation_LowIncome[Allocation_Choices[,7]==1 & data$CT.Acceptability<3])/sum(data$CT.Acceptability<3)
Allocation_Choices_Comp_LowAcc[3,7]<-sum(data$Allocation_Universal[Allocation_Choices[,7]==1 & data$CT.Acceptability<3])/sum(data$CT.Acceptability<3)
#sum(Allocation_Choices[,7]==1)
barplot(Allocation_Choices_Comp_LowAcc,#main="... for respondents with low acceptabilty",
        col=c("#66c2a5","#fc8d62","#8da0cb"), ylim=c(0,65),
        legend = c("Climate","PoorHH","AllHH"),cex.names=1.3,las=2,cex.axis=1.3,ylab="Percent of respondents with low acceptability",
        args.legend = list(x="topleft",bty="n",ncol=1,cex=1.3))


Allocation_Choices_Comp_HighAcc<-matrix(0,3,7)

colnames(Allocation_Choices_Comp_HighAcc)<-c("Climate Only","PoorHH Only","AllHH Only",
                                             "Climate&PoorHH","Climate&AllHH","AllHH&PoorHH","AllHH&PoorHH&Climate")
rownames(Allocation_Choices_Comp_HighAcc)<-c("Climate","PoorHH","AllHH")
#estimate the percentage allocation of climate in climate only  
Allocation_Choices_Comp_HighAcc[1,1]<-sum(data$Allocation_Climate[Allocation_Choices[,1]==1 & data$CT.Acceptability>3])/sum(data$CT.Acceptability>3)

Allocation_Choices_Comp_HighAcc[2,2]<-sum(data$Allocation_LowIncome[Allocation_Choices[,2]==1 & data$CT.Acceptability>3])/sum(data$CT.Acceptability>3)

Allocation_Choices_Comp_HighAcc[3,3]<-sum(data$Allocation_Universal[Allocation_Choices[,3]==1 & data$CT.Acceptability>3])/sum(data$CT.Acceptability>3)

Allocation_Choices_Comp_HighAcc[1,4]<-sum(data$Allocation_Climate[Allocation_Choices[,4]==1 & data$CT.Acceptability>3])/sum(data$CT.Acceptability>3)
Allocation_Choices_Comp_HighAcc[2,4]<-sum(data$Allocation_LowIncome[Allocation_Choices[,4]==1 & data$CT.Acceptability>3])/sum(data$CT.Acceptability>3)

Allocation_Choices_Comp_HighAcc[1,5]<-sum(data$Allocation_Climate[Allocation_Choices[,5]==1 & data$CT.Acceptability>3])/sum(data$CT.Acceptability>3)
Allocation_Choices_Comp_HighAcc[3,5]<-sum(data$Allocation_Universal[Allocation_Choices[,5]==1 & data$CT.Acceptability>3])/sum(data$CT.Acceptability>3)

Allocation_Choices_Comp_HighAcc[2,6]<-sum(data$Allocation_LowIncome[Allocation_Choices[,6]==1 & data$CT.Acceptability>3])/sum(data$CT.Acceptability>3)
Allocation_Choices_Comp_HighAcc[3,6]<-sum(data$Allocation_Universal[Allocation_Choices[,6]==1 & data$CT.Acceptability>3])/sum(data$CT.Acceptability>3)

Allocation_Choices_Comp_HighAcc[1,7]<-sum(data$Allocation_Climate[Allocation_Choices[,7]==1 & data$CT.Acceptability>3])/sum(data$CT.Acceptability>3)
Allocation_Choices_Comp_HighAcc[2,7]<-sum(data$Allocation_LowIncome[Allocation_Choices[,7]==1 & data$CT.Acceptability>3])/sum(data$CT.Acceptability>3)
Allocation_Choices_Comp_HighAcc[3,7]<-sum(data$Allocation_Universal[Allocation_Choices[,7]==1 & data$CT.Acceptability>3])/sum(data$CT.Acceptability>3)
#sum(Allocation_Choices[,7]==1)
barplot(Allocation_Choices_Comp_HighAcc,#main="... for respondents with high acceptabilty",
        col=c("#66c2a5","#fc8d62","#8da0cb"), ylim=c(0,65),
        legend = c("Climate","PoorHH","AllHH"),cex.names=1.3,las=2,cex.axis=1.3,ylab="Percent of respondents with high acceptability",
        args.legend = list(x="topleft",bty="n",ncol=1,cex=1.3))


### Figure C2

par(mfrow = c(1,4) ,mar=c(15,4,3,2))
# barplot(Allocation_Choices,main="Distribution of allocation choices",
#         col=c("darkblue"),cex.names=0.7,las=2)

barplot(Allocation_Choices_Comp,#main="Distribution of allocation choices",
        col=c("#66c2a5","#fc8d62","#8da0cb"), ylim=c(0,75),
        #col=c(rgb(102,194,165),rgb(252,141,98),rgb(141,160,203)),
        legend = c("Climate","PoorHH","AllHH"),
        cex.names=1.3,las=2,ylab="Percent of all respondents ",cex.axis=1.3,cex.lab=1.3,
        args.legend = list(x="topleft",ncol=1,cex=1.3,bty="n"))


Allocation_Choices_Comp_LowAcc<-matrix(0,3,7)

colnames(Allocation_Choices_Comp_LowAcc)<-c("Climate Only","PoorHH Only","AllHH Only",
                                            "Climate&PoorHH","Climate&AllHH","AllHH&PoorHH","AllHH&PoorHH&Climate")
rownames(Allocation_Choices_Comp_LowAcc)<-c("Climate","PoorHH","AllHH")
#estimate the percentage allocation of climate in climate only  
Allocation_Choices_Comp_LowAcc[1,1]<-sum(data$Allocation_Climate[Allocation_Choices[,1]==1 & data$CT.Acceptability<3])/sum(data$CT.Acceptability<3)

Allocation_Choices_Comp_LowAcc[2,2]<-sum(data$Allocation_LowIncome[Allocation_Choices[,2]==1 & data$CT.Acceptability<3])/sum(data$CT.Acceptability<3)

Allocation_Choices_Comp_LowAcc[3,3]<-sum(data$Allocation_Universal[Allocation_Choices[,3]==1 & data$CT.Acceptability<3])/sum(data$CT.Acceptability<3)

Allocation_Choices_Comp_LowAcc[1,4]<-sum(data$Allocation_Climate[Allocation_Choices[,4]==1 & data$CT.Acceptability<3])/sum(data$CT.Acceptability<3)
Allocation_Choices_Comp_LowAcc[2,4]<-sum(data$Allocation_LowIncome[Allocation_Choices[,4]==1 & data$CT.Acceptability<3])/sum(data$CT.Acceptability<3)

Allocation_Choices_Comp_LowAcc[1,5]<-sum(data$Allocation_Climate[Allocation_Choices[,5]==1 & data$CT.Acceptability<3])/sum(data$CT.Acceptability<3)
Allocation_Choices_Comp_LowAcc[3,5]<-sum(data$Allocation_Universal[Allocation_Choices[,5]==1 & data$CT.Acceptability<3])/sum(data$CT.Acceptability<3)

Allocation_Choices_Comp_LowAcc[2,6]<-sum(data$Allocation_LowIncome[Allocation_Choices[,6]==1 & data$CT.Acceptability<3])/sum(data$CT.Acceptability<3)
Allocation_Choices_Comp_LowAcc[3,6]<-sum(data$Allocation_Universal[Allocation_Choices[,6]==1 & data$CT.Acceptability<3])/sum(data$CT.Acceptability<3)

Allocation_Choices_Comp_LowAcc[1,7]<-sum(data$Allocation_Climate[Allocation_Choices[,7]==1 & data$CT.Acceptability<3])/sum(data$CT.Acceptability<3)
Allocation_Choices_Comp_LowAcc[2,7]<-sum(data$Allocation_LowIncome[Allocation_Choices[,7]==1 & data$CT.Acceptability<3])/sum(data$CT.Acceptability<3)
Allocation_Choices_Comp_LowAcc[3,7]<-sum(data$Allocation_Universal[Allocation_Choices[,7]==1 & data$CT.Acceptability<3])/sum(data$CT.Acceptability<3)
#sum(Allocation_Choices[,7]==1)
barplot(Allocation_Choices_Comp_LowAcc,#main="... for respondents with low acceptabilty",
        col=c("#66c2a5","#fc8d62","#8da0cb"), ylim=c(0,75),
        legend = c("Climate","PoorHH","AllHH"),
        cex.names=1.3,las=2,cex.axis=1.3,ylab="Percent of respondents with low acceptability",
        args.legend = list(x="topleft",bty="n",ncol=1,cex=1.3))


Allocation_Choices_Comp_MidAcc<-matrix(0,3,7)

colnames(Allocation_Choices_Comp_MidAcc)<-c("Climate Only","PoorHH Only","AllHH Only",
                                            "Climate&PoorHH","Climate&AllHH","AllHH&PoorHH","AllHH&PoorHH&Climate")
rownames(Allocation_Choices_Comp_MidAcc)<-c("Climate","PoorHH","AllHH")
#estimate the percentage allocation of climate in climate only  
Allocation_Choices_Comp_MidAcc[1,1]<-sum(data$Allocation_Climate[Allocation_Choices[,1]==1 & data$CT.Acceptability==3])/sum(data$CT.Acceptability==3)

Allocation_Choices_Comp_MidAcc[2,2]<-sum(data$Allocation_LowIncome[Allocation_Choices[,2]==1 & data$CT.Acceptability==3])/sum(data$CT.Acceptability==3)

Allocation_Choices_Comp_MidAcc[3,3]<-sum(data$Allocation_Universal[Allocation_Choices[,3]==1 & data$CT.Acceptability==3])/sum(data$CT.Acceptability==3)

Allocation_Choices_Comp_MidAcc[1,4]<-sum(data$Allocation_Climate[Allocation_Choices[,4]==1 & data$CT.Acceptability==3])/sum(data$CT.Acceptability==3)
Allocation_Choices_Comp_MidAcc[2,4]<-sum(data$Allocation_LowIncome[Allocation_Choices[,4]==1 & data$CT.Acceptability==3])/sum(data$CT.Acceptability==3)

Allocation_Choices_Comp_MidAcc[1,5]<-sum(data$Allocation_Climate[Allocation_Choices[,5]==1 & data$CT.Acceptability==3])/sum(data$CT.Acceptability==3)
Allocation_Choices_Comp_MidAcc[3,5]<-sum(data$Allocation_Universal[Allocation_Choices[,5]==1 & data$CT.Acceptability==3])/sum(data$CT.Acceptability==3)

Allocation_Choices_Comp_MidAcc[2,6]<-sum(data$Allocation_LowIncome[Allocation_Choices[,6]==1 & data$CT.Acceptability==3])/sum(data$CT.Acceptability==3)
Allocation_Choices_Comp_MidAcc[3,6]<-sum(data$Allocation_Universal[Allocation_Choices[,6]==1 & data$CT.Acceptability==3])/sum(data$CT.Acceptability==3)

Allocation_Choices_Comp_MidAcc[1,7]<-sum(data$Allocation_Climate[Allocation_Choices[,7]==1 & data$CT.Acceptability==3])/sum(data$CT.Acceptability==3)
Allocation_Choices_Comp_MidAcc[2,7]<-sum(data$Allocation_LowIncome[Allocation_Choices[,7]==1 & data$CT.Acceptability==3])/sum(data$CT.Acceptability==3)
Allocation_Choices_Comp_MidAcc[3,7]<-sum(data$Allocation_Universal[Allocation_Choices[,7]==1 & data$CT.Acceptability==3])/sum(data$CT.Acceptability==3)
#sum(Allocation_Choices[,7]==1)
barplot(Allocation_Choices_Comp_MidAcc,#main="... for respondents with low acceptabilty",
        col=c("#66c2a5","#fc8d62","#8da0cb"), ylim=c(0,75),
        legend = c("Climate","PoorHH","AllHH"),
        cex.names=1.3,las=2,cex.axis=1.3,ylab="Percent of indifferent respondents",
        args.legend = list(x="topleft",bty="n",ncol=1,cex=1.3))


Allocation_Choices_Comp_HighAcc<-matrix(0,3,7)

colnames(Allocation_Choices_Comp_HighAcc)<-c("Climate Only","PoorHH Only","AllHH Only",
                                             "Climate&PoorHH","Climate&AllHH","AllHH&PoorHH","AllHH&PoorHH&Climate")
rownames(Allocation_Choices_Comp_HighAcc)<-c("Climate","PoorHH","AllHH")
#estimate the percentage allocation of climate in climate only  
Allocation_Choices_Comp_HighAcc[1,1]<-sum(data$Allocation_Climate[Allocation_Choices[,1]==1 & data$CT.Acceptability>3])/sum(data$CT.Acceptability>3)

Allocation_Choices_Comp_HighAcc[2,2]<-sum(data$Allocation_LowIncome[Allocation_Choices[,2]==1 & data$CT.Acceptability>3])/sum(data$CT.Acceptability>3)

Allocation_Choices_Comp_HighAcc[3,3]<-sum(data$Allocation_Universal[Allocation_Choices[,3]==1 & data$CT.Acceptability>3])/sum(data$CT.Acceptability>3)

Allocation_Choices_Comp_HighAcc[1,4]<-sum(data$Allocation_Climate[Allocation_Choices[,4]==1 & data$CT.Acceptability>3])/sum(data$CT.Acceptability>3)
Allocation_Choices_Comp_HighAcc[2,4]<-sum(data$Allocation_LowIncome[Allocation_Choices[,4]==1 & data$CT.Acceptability>3])/sum(data$CT.Acceptability>3)

Allocation_Choices_Comp_HighAcc[1,5]<-sum(data$Allocation_Climate[Allocation_Choices[,5]==1 & data$CT.Acceptability>3])/sum(data$CT.Acceptability>3)
Allocation_Choices_Comp_HighAcc[3,5]<-sum(data$Allocation_Universal[Allocation_Choices[,5]==1 & data$CT.Acceptability>3])/sum(data$CT.Acceptability>3)

Allocation_Choices_Comp_HighAcc[2,6]<-sum(data$Allocation_LowIncome[Allocation_Choices[,6]==1 & data$CT.Acceptability>3])/sum(data$CT.Acceptability>3)
Allocation_Choices_Comp_HighAcc[3,6]<-sum(data$Allocation_Universal[Allocation_Choices[,6]==1 & data$CT.Acceptability>3])/sum(data$CT.Acceptability>3)

Allocation_Choices_Comp_HighAcc[1,7]<-sum(data$Allocation_Climate[Allocation_Choices[,7]==1 & data$CT.Acceptability>3])/sum(data$CT.Acceptability>3)
Allocation_Choices_Comp_HighAcc[2,7]<-sum(data$Allocation_LowIncome[Allocation_Choices[,7]==1 & data$CT.Acceptability>3])/sum(data$CT.Acceptability>3)
Allocation_Choices_Comp_HighAcc[3,7]<-sum(data$Allocation_Universal[Allocation_Choices[,7]==1 & data$CT.Acceptability>3])/sum(data$CT.Acceptability>3)
#sum(Allocation_Choices[,7]==1)
barplot(Allocation_Choices_Comp_HighAcc,#main="... for respondents with high acceptabilty",
        col=c("#66c2a5","#fc8d62","#8da0cb"), ylim=c(0,75),
        legend = c("Climate","PoorHH","AllHH"),
        cex.names=1.3,las=2,cex.axis=1.3,ylab="Percent of respondents with high acceptability",
        args.legend = list(x="topleft",bty="n",ncol=1,cex=1.3))


### Figures C3 and C4

DataCorrplot<-data[,c(1,16,50:52)]
names(DataCorrplot)<-c("Response.ID","Experiment","Allocation_Climate","Allocation_LowIncome","Allocation_Universal")
data_long<-reshape(DataCorrplot, direction = "long", varying = names(DataCorrplot)[3:5], idvar = "Response.ID", sep="_",timevar="Question")

myData <- aggregate(data_long$Allocation,
                    by = list(data_long$Question),
                    FUN = function(x) c(mean = mean(x), sd = sd(x),n= length(x)))
myData <- do.call(data.frame, myData)
myData$se <- myData$x.sd / sqrt(myData$x.n)
colnames(myData) <- c("RevenueUse", "mean", "sd", "n", "se")
myData$RevenueUse<-c('Climate projects','Low-income  transfers','Universal transfers')

ggplot(data = myData, aes(x = RevenueUse, y = mean, ymax = myData$mean + 2*myData$se,
                                             ymin = myData$mean - 2*myData$se))+
  geom_point(aes(color = RevenueUse)) +
  geom_errorbar(aes(color = RevenueUse), width = 0.2) +
  labs(x = "Revenue use", y = "% Allocation")+ theme(
    axis.text.x = element_blank())+
  scale_x_discrete(name = "Revenue use", 
                   labels = c('Climate projects','Low-income  transfers','Universal transfers'))#+ 

par(mfrow = c(1,1) ,mar=c(4,4,3,2))
library(conover.test)
sig_level_1<-0.01
sig_level_2<-0.05
sig_level_3<-0.10
data_selected<-data[,c(50:52)]
Sig_matrix_Allocation<-matrix(0,3,3)
Sig_matrix_Allocation_p<-matrix(1,3,3)
for (i in 1:3){
  for (j in 1:3){
    w_test<-wilcox.test(data_selected[,i], data_selected[,j], paired = TRUE, alternative = "greater")
    if (w_test$p.value<sig_level_1){Sig_matrix_Allocation[i,j]<-3
    Sig_matrix_Allocation_p[i,j]<-w_test$p.value}
    else if (w_test$p.value<sig_level_2){Sig_matrix_Allocation[i,j]<-2
    Sig_matrix_Allocation_p[i,j]<-w_test$p.value}
    
    else if (w_test$p.value<sig_level_3){Sig_matrix_Allocation[i,j]<-1
    Sig_matrix_Allocation_p[i,j]<-w_test$p.value}
    #Sig_matrix_LowIncomeEffect[i,j]<-1-w_test$p.value
    
  }
  
}
colnames(Sig_matrix_Allocation)<-c('Climate','PoorHH','AllHH')
rownames(Sig_matrix_Allocation)<-c('Climate','PoorHH','AllHH')
corrplot(Sig_matrix_Allocation, 
         tl.cex=1,is.corr = FALSE, cl.pos = "n",
         tl.col = "black",cl.lim = c(0,3), p.mat = Sig_matrix_Allocation_p, 
         method = "square", sig.level = c(.01, .05, .1), pch.cex = .9,
         insig = "label_sig", pch.col = "white")


DataCorrplot<-data[which(data$UniversaletLowIncomeetClimateAllocation==1),c(1,16,50:52)]
names(DataCorrplot)<-c("Response.ID","Experiment","Allocation_Climate","Allocation_LowIncome","Allocation_Universal")
data_long<-reshape(DataCorrplot, direction = "long", varying = names(DataCorrplot)[3:5], idvar = "Response.ID", sep="_",timevar="Question")

myData <- aggregate(data_long$Allocation,
                    by = list(data_long$Question),
                    FUN = function(x) c(mean = mean(x), sd = sd(x),n= length(x)))
myData <- do.call(data.frame, myData)
myData$se <- myData$x.sd / sqrt(myData$x.n)
colnames(myData) <- c("RevenueUse", "mean", "sd", "n", "se")
myData$RevenueUse<-c('Climate projects','Low-income  transfers','Universal transfers')

ggplot(data = myData, aes(x = RevenueUse, y = mean, ymax = myData$mean + 2*myData$se,
                          ymin = myData$mean - 2*myData$se))+
  geom_point(aes(color = RevenueUse)) +
  geom_errorbar(aes(color = RevenueUse), width = 0.2) +
  labs(x = "Revenue use", y = "% Allocation")+ theme(
    axis.text.x = element_blank())+
  scale_x_discrete(name = "Revenue use", 
                   labels = c('Climate projects','Low-income  transfers','Universal transfers'))#+ 


data_selected<-data[which(data$UniversaletLowIncomeetClimateAllocation==1),c(50:52)]
Sig_matrix_Allocation<-matrix(0,3,3)
Sig_matrix_Allocation_p<-matrix(1,3,3)
for (i in 1:3){
  for (j in 1:3){
    w_test<-wilcox.test(data_selected[,i], data_selected[,j], paired = TRUE, alternative = "greater")
    if (w_test$p.value<sig_level_1){Sig_matrix_Allocation[i,j]<-3
    Sig_matrix_Allocation_p[i,j]<-w_test$p.value}
    else if (w_test$p.value<sig_level_2){Sig_matrix_Allocation[i,j]<-2
    Sig_matrix_Allocation_p[i,j]<-w_test$p.value}
    
    else if (w_test$p.value<sig_level_3){Sig_matrix_Allocation[i,j]<-1
    Sig_matrix_Allocation_p[i,j]<-w_test$p.value}
    #Sig_matrix_LowIncomeEffect[i,j]<-1-w_test$p.value
    
  }
  
}
colnames(Sig_matrix_Allocation)<-c('Climate','PoorHH','AllHH')
rownames(Sig_matrix_Allocation)<-c('Climate','PoorHH','AllHH')
corrplot(Sig_matrix_Allocation, 
         tl.cex=1,is.corr = FALSE, cl.pos = "n",
         tl.col = "black",cl.lim = c(0,3), p.mat = Sig_matrix_Allocation_p, 
         method = "square", sig.level = c(.01, .05, .1), pch.cex = .9,
         insig = "label_sig", pch.col = "white")


data_selected<-data[which(data$UniversaletLowIncomeetClimateAllocation==1),c(50,23)]
data_selected$CT.Acceptability[which(data_selected$CT.Acceptability<3)]<-1
data_selected$CT.Acceptability[which(data_selected$CT.Acceptability>3)]<-5

mean(data_selected$Allocation_Climate[which(data_selected$CT.Acceptability==1)])
mean(data_selected$Allocation_Climate[which(data_selected$CT.Acceptability==3)])
mean(data_selected$Allocation_Climate[which(data_selected$CT.Acceptability==5)])
                                                                                                                  
conover.test(data_selected[,1], g=data_selected[,2],method = "bonferroni",alpha=0.01)


### Figure 4

DataCorrplot<-data[,c(1,16,17,25:29)]
names(DataCorrplot)<-c("Response.ID","Experiment","CT.Effectiveness_Rev0","CT.Effectiveness_Rev1","CT.Effectiveness_Rev2","CT.Effectiveness_Rev3","CT.Effectiveness_Rev4","CT.Effectiveness_Rev5")
data_long<-reshape(DataCorrplot, direction = "long", varying = names(DataCorrplot)[3:8], idvar = "Response.ID", sep="_",timevar="Question")


myData <- aggregate(data_long$CT.Effectiveness,
                    by = list(data_long$Question,data_long$Experiment),
                    FUN = function(x) c(mean = mean(x), sd = sd(x),n= length(x)))
myData <- do.call(data.frame, myData)
myData$se <- myData$x.sd / sqrt(myData$x.n)
colnames(myData) <- c("RevenueUse","InformationProvided", "mean", "sd", "n", "se")
myData$RevenueUse<-c('0 Unspecified','1 Low-income  transfers','2 Climate projects',
                     '3 Low-income+Climate','4 Universal transfers','5 Universal+Climate')
myData$InformationProvided<-as.character(myData$InformationProvided)
myData$InformationProvided[myData$InformationProvided=="1"]<-"No"
myData$InformationProvided[myData$InformationProvided=="2"]<-"Yes"


ggplot(data = myData, aes(x = RevenueUse, y = mean))+
  geom_errorbar(aes(ymin = mean-2*se, ymax = mean+2*se, color = InformationProvided),
             position= position_dodge(0.5), width = 0.2) +
  labs(x = "Revenue use", y = "Effectiveness")+
  geom_point(aes(color = InformationProvided), position = position_dodge(0.5)) +
  labs(x = "Revenue use", y = "Effectiveness")+
  scale_fill_discrete(name = "Information provision", labels=c("no", "yes"))+
  scale_x_discrete(labels = c('Unspecified','PoorHH','Climate','PoorHH&Climate','AllHH',
                              'AllHH&Climate'))+ 
  theme(axis.text.x = element_text(size = 10, angle = 90))+ 
  ylim(1.5, 4.1)


DataCorrplot<-data[,c(1,16,18,30:34)]
names(DataCorrplot)<-c("Response.ID","Experiment","CT.Fairness_Rev0","CT.Fairness_Rev1","CT.Fairness_Rev2","CT.Fairness_Rev3","CT.Fairness_Rev4","CT.Fairness_Rev5")
data_long<-reshape(DataCorrplot, direction = "long", varying = names(DataCorrplot)[3:8], idvar = "Response.ID", sep="_",timevar="Question")

myData <- aggregate(data_long$CT.Fairness,
                    by = list(data_long$Question,data_long$Experiment),
                    FUN = function(x) c(mean = mean(x), sd = sd(x),n= length(x)))
myData <- do.call(data.frame, myData)
myData$se <- myData$x.sd / sqrt(myData$x.n)
colnames(myData) <- c("RevenueUse","InformationProvided", "mean", "sd", "n", "se")
myData$RevenueUse<-c('0 Unspecified','1 Low-income  transfers','2 Climate projects',
                     '3 Low-income+Climate','4 Universal transfers','5 Universal+Climate')
myData$InformationProvided<-as.character(myData$InformationProvided)
myData$InformationProvided[myData$InformationProvided=="1"]<-"No"
myData$InformationProvided[myData$InformationProvided=="2"]<-"Yes"


ggplot(data = myData, aes(x = RevenueUse, y = mean))+ 
  geom_errorbar(aes(ymin = mean-2*se, ymax = mean+2*se, color = InformationProvided),
                position= position_dodge(0.5), width = 0.2) +
  labs(x = "Revenue use", y = "Fairness")+
  geom_point(aes(color = InformationProvided), position = position_dodge(0.5)) +
  labs(x = "Revenue use", y = "Fairness")+
  scale_fill_discrete(name = "Information provision", labels=c("no", "yes"))+
  scale_x_discrete(labels = c('Unspecified','PoorHH','Climate','PoorHH&Climate','AllHH',
                              'AllHH&Climate'))+ 
  theme(axis.text.x = element_text(size = 10, angle = 90))+ 
  ylim(1.5, 4.1)


DataCorrplot<-data[,c(1,16,20,35:39)]
names(DataCorrplot)<-c("Response.ID","Experiment","CT.PersonalCost_Rev0","CT.PersonalCost_Rev1","CT.PersonalCost_Rev2","CT.PersonalCost_Rev3","CT.PersonalCost_Rev4","CT.PersonalCost_Rev5")
data_long<-reshape(DataCorrplot, direction = "long", varying = names(DataCorrplot)[3:8], idvar = "Response.ID", sep="_",timevar="Question")

myData <- aggregate(data_long$CT.PersonalCost,
                    by = list(data_long$Question,data_long$Experiment),
                    FUN = function(x) c(mean = mean(x), sd = sd(x),n= length(x)))
myData <- do.call(data.frame, myData)
myData$se <- myData$x.sd / sqrt(myData$x.n)
colnames(myData) <- c("RevenueUse","InformationProvided", "mean", "sd", "n", "se")
myData$RevenueUse<-c('0 Unspecified','1 Low-income  transfers','2 Climate projects',
                     '3 Low-income+Climate','4 Universal transfers','5 Universal+Climate')
myData$InformationProvided<-as.character(myData$InformationProvided)
myData$InformationProvided[myData$InformationProvided=="1"]<-"No"
myData$InformationProvided[myData$InformationProvided=="2"]<-"Yes"


ggplot(data = myData, aes(x = RevenueUse, y = mean))+
  geom_errorbar(aes(ymin = mean-2*se, ymax = mean+2*se, color = InformationProvided),
                position= position_dodge(0.5), width = 0.2) +
  labs(x = "Revenue use", y = "Personal cost")+
  geom_point(aes(color = InformationProvided), position = position_dodge(0.5)) +
  labs(x = "Revenue use", y = "Personal well-being")+
  scale_fill_discrete(name = "Information provision", labels=c("no", "yes"))+
  scale_x_discrete(labels = c('Unspecified','PoorHH','Climate','PoorHH&Climate','AllHH',
                              'AllHH&Climate'))+ 
  theme(axis.text.x = element_text(size = 10, angle = 90))+ 
  ylim(1.5, 4.1)


DataCorrplot<-data[,c(1,16,21,40:44)]
names(DataCorrplot)<-c("Response.ID","Experiment","CT.LowIncomeEffect_Rev0","CT.LowIncomeEffect_Rev1","CT.LowIncomeEffect_Rev2","CT.LowIncomeEffect_Rev3","CT.LowIncomeEffect_Rev4","CT.LowIncomeEffect_Rev5")
data_long<-reshape(DataCorrplot, direction = "long", varying = names(DataCorrplot)[3:8], idvar = "Response.ID", sep="_",timevar="Question")

myData <- aggregate(data_long$CT.LowIncomeEffect,
                    by = list(data_long$Question,data_long$Experiment),
                    FUN = function(x) c(mean = mean(x), sd = sd(x),n= length(x)))
myData <- do.call(data.frame, myData)
myData$se <- myData$x.sd / sqrt(myData$x.n)
colnames(myData) <- c("RevenueUse","InformationProvided", "mean", "sd", "n", "se")
myData$RevenueUse<-c('0 Unspecified','1 Low-income  transfers','2 Climate projects',
                     '3 Low-income+Climate','4 Universal transfers','5 Universal+Climate')
myData$InformationProvided<-as.character(myData$InformationProvided)
myData$InformationProvided[myData$InformationProvided=="1"]<-"No"
myData$InformationProvided[myData$InformationProvided=="2"]<-"Yes"

ggplot(data = myData, aes(x = RevenueUse, y = mean))+ 
  geom_errorbar(aes(ymin = mean-2*se, ymax = mean+2*se, color = InformationProvided),
                position= position_dodge(0.5), width = 0.2) +
  labs(x = "Revenue use", y = "Low income effect")+
  geom_point(aes(color = InformationProvided), position = position_dodge(0.5)) +
  labs(x = "Revenue use", y = "Low-income effect")+
  scale_fill_discrete(name = "Information provision", labels=c("no", "yes"))+
  scale_x_discrete(labels = c('Unspecified','PoorHH','Climate','PoorHH&Climate','AllHH',
                              'AllHH&Climate'))+ 
  theme(axis.text.x = element_text(size = 10, angle = 90))+ 
  ylim(1.5, 4.1)


DataCorrplot<-data[,c(1,16,23,45:49)]
names(DataCorrplot)<-c("Response.ID","Experiment","CT.Acceptability_Rev0","CT.Acceptability_Rev1","CT.Acceptability_Rev2","CT.Acceptability_Rev3","CT.Acceptability_Rev4","CT.Acceptability_Rev5")
data_long<-reshape(DataCorrplot, direction = "long", varying = names(DataCorrplot)[3:8], idvar = "Response.ID", sep="_",timevar="Question")

myData <- aggregate(data_long$CT.Acceptability,
                    by = list(data_long$Question,data_long$Experiment),
                    FUN = function(x) c(mean = mean(x), sd = sd(x),n= length(x)))
myData <- do.call(data.frame, myData)
myData$se <- myData$x.sd / sqrt(myData$x.n)
colnames(myData) <- c("RevenueUse","InformationProvided", "mean", "sd", "n", "se")
myData$RevenueUse<-c('0 Unspecified','1 Low-income  transfers','2 Climate projects',
                     '3 Low-income+Climate','4 Universal transfers','5 Universal+Climate')
myData$InformationProvided<-as.character(myData$InformationProvided)
myData$InformationProvided[myData$InformationProvided=="1"]<-"No"
myData$InformationProvided[myData$InformationProvided=="2"]<-"Yes"


ggplot(data = myData, aes(x = RevenueUse, y = mean))+ 
  geom_errorbar(aes(ymin = mean-2*se, ymax = mean+2*se, color = InformationProvided),
                position= position_dodge(0.5), width = 0.2) +
  labs(x = "Revenue use", y = "Acceptability")+
  geom_point(aes(color = InformationProvided), position = position_dodge(0.5)) +
  labs(x = "Revenue use", y = "Acceptability")+
  scale_fill_discrete(name = "Information provision", labels=c("no", "yes"))+
  scale_x_discrete(labels = c('Unspecified','PoorHH','Climate','PoorHH&Climate','AllHH',
                              'AllHH&Climate'))+ 
  theme(axis.text.x = element_text(size = 10, angle = 90))+ 
  ylim(1.5, 4.1)


### Figure C1

par(mfrow = c(1,1))
library(conover.test)
sig_level_1<-0.01
sig_level_2<-0.05
sig_level_3<-0.10
data_selected<-cbind(data$CT.Effectiveness     , data$CT.Effectiveness_Rev1,
                     data$CT.Effectiveness_Rev2, data$CT.Effectiveness_Rev3,
                     data$CT.Effectiveness_Rev4, data$CT.Effectiveness_Rev5,
                     data$Experiment.Group)
Sig_matrix_Effectiveness<-matrix(0,6,7)
Sig_matrix_Effectiveness_p<-matrix(1,6,7)
for (i in 1:6){
  for (j in 1:6){
w_test<-wilcox.test(data_selected[,i], data_selected[,j], paired = TRUE, alternative = "greater")
if (w_test$p.value<sig_level_1){Sig_matrix_Effectiveness[i,j]<-3
Sig_matrix_Effectiveness_p[i,j]<-w_test$p.value}
else if (w_test$p.value<sig_level_2){Sig_matrix_Effectiveness[i,j]<-2
Sig_matrix_Effectiveness_p[i,j]<-w_test$p.value}

else if (w_test$p.value<sig_level_3){Sig_matrix_Effectiveness[i,j]<-1
Sig_matrix_Effectiveness_p[i,j]<-w_test$p.value}
#Sig_matrix_Effectiveness[i,j]<-1-w_test$p.value

  }
  j<-7
c_test<-conover.test(data_selected[,i], g=data_selected[,j],method = "bonferroni",alpha=0.01)
if (c_test$P.adjusted<sig_level_1/2){Sig_matrix_Effectiveness[i,j]<-3
Sig_matrix_Effectiveness_p[i,j]<-c_test$P.adjusted*2}
else if (c_test$P.adjusted<sig_level_2/2){Sig_matrix_Effectiveness[i,j]<-2
Sig_matrix_Effectiveness_p[i,j]<-c_test$P.adjusted*2} 
else if (c_test$P.adjusted<sig_level_3/2){Sig_matrix_Effectiveness[i,j]<-1
Sig_matrix_Effectiveness_p[i,j]<-c_test$P.adjusted*2} 
}
colnames(Sig_matrix_Effectiveness)<-c('Unspecified','PoorHH','Climate','PoorHH&Climate','AllHH',
                                      'AllHH&Climate',"Info provided")
rownames(Sig_matrix_Effectiveness)<-c('Unspecified','PoorHH','Climate','PoorHH&Climate','AllHH',
                                      'AllHH&Climate')
corrplot(Sig_matrix_Effectiveness, 
         tl.cex=1,is.corr = FALSE, cl.pos = "n",
         tl.col = "black",cl.lim = c(0,3), p.mat = Sig_matrix_Effectiveness_p, 
         method = "square", sig.level = c(.01, .05, .1), pch.cex = .9,
         insig = "label_sig", pch.col = "white")

#the dark color indicates instances whe the revenue use from the respective row 
#dominates the revenue use from the respective column

data_selected<-cbind(data$CT.Fairness     , data$CT.Fairness_Rev1,
                     data$CT.Fairness_Rev2, data$CT.Fairness_Rev3,
                     data$CT.Fairness_Rev4, data$CT.Fairness_Rev5,
                     data$Experiment.Group)
Sig_matrix_Fairness<-matrix(0,6,7)
Sig_matrix_Fairness_p<-matrix(1,6,7)
for (i in 1:6){
  for (j in 1:6){
    w_test<-wilcox.test(data_selected[,i], data_selected[,j], paired = TRUE, alternative = "greater")
    if (w_test$p.value<sig_level_1){Sig_matrix_Fairness[i,j]<-3
    Sig_matrix_Fairness_p[i,j]<-w_test$p.value}
    else if (w_test$p.value<sig_level_2){Sig_matrix_Fairness[i,j]<-2
    Sig_matrix_Fairness_p[i,j]<-w_test$p.value}
    
    else if (w_test$p.value<sig_level_3){Sig_matrix_Fairness[i,j]<-1
    Sig_matrix_Fairness_p[i,j]<-w_test$p.value}
    #Sig_matrix_Fairness[i,j]<-1-w_test$p.value
    
  }
  j<-7
  c_test<-conover.test(data_selected[,i], g=data_selected[,j],method = "bonferroni",alpha=0.01)
  if (c_test$P.adjusted<sig_level_1/2){Sig_matrix_Fairness[i,j]<-3
  Sig_matrix_Fairness_p[i,j]<-c_test$P.adjusted*2}
  else if (c_test$P.adjusted<sig_level_2/2){Sig_matrix_Fairness[i,j]<-2
  Sig_matrix_Fairness_p[i,j]<-c_test$P.adjusted*2} 
  else if (c_test$P.adjusted<sig_level_3/2){Sig_matrix_Fairness[i,j]<-1
  Sig_matrix_Fairness_p[i,j]<-c_test$P.adjusted*2} 
}
colnames(Sig_matrix_Fairness)<-c('Unspecified','PoorHH','Climate','PoorHH&Climate','AllHH',
                                      'AllHH&Climate',"Info provided")
rownames(Sig_matrix_Fairness)<-c('Unspecified','PoorHH','Climate', 'PoorHH&Climate','AllHH',
                                     'AllHH&Climate')
corrplot(Sig_matrix_Fairness, 
         tl.cex=1,is.corr = FALSE, cl.pos = "n",
         tl.col = "black",cl.lim = c(0,3), p.mat = Sig_matrix_Fairness_p, 
         method = "square", sig.level = c(.01, .05, .1), pch.cex = .9,
         insig = "label_sig", pch.col = "white")
#the dark color indicates instances whe the revenue use from the respective row 
#dominates the revenue use from the respective column

data_selected<-cbind(data$CT.PersonalCost     , data$CT.PersonalCost_Rev1,
                     data$CT.PersonalCost_Rev2, data$CT.PersonalCost_Rev3,
                     data$CT.PersonalCost_Rev4, data$CT.PersonalCost_Rev5,
                     data$Experiment.Group)
Sig_matrix_PersonalCost<-matrix(0,6,7)
Sig_matrix_PersonalCost_p<-matrix(1,6,7)
for (i in 1:6){
  for (j in 1:6){
    w_test<-wilcox.test(data_selected[,i], data_selected[,j], paired = TRUE, alternative = "greater")
    if (w_test$p.value<sig_level_1){Sig_matrix_PersonalCost[i,j]<-3
    Sig_matrix_PersonalCost_p[i,j]<-w_test$p.value}
    else if (w_test$p.value<sig_level_2){Sig_matrix_PersonalCost[i,j]<-2
    Sig_matrix_PersonalCost_p[i,j]<-w_test$p.value}
    
    else if (w_test$p.value<sig_level_3){Sig_matrix_PersonalCost[i,j]<-1
    Sig_matrix_PersonalCost_p[i,j]<-w_test$p.value}
    #Sig_matrix_PersonalCost[i,j]<-1-w_test$p.value
    
  }
  j<-7
  c_test<-conover.test(data_selected[,i], g=data_selected[,j],method = "bonferroni",alpha=0.01)
  if (c_test$P.adjusted<sig_level_1/2){Sig_matrix_PersonalCost[i,j]<-3
  Sig_matrix_PersonalCost_p[i,j]<-c_test$P.adjusted*2}
  else if (c_test$P.adjusted<sig_level_2/2){Sig_matrix_PersonalCost[i,j]<-2
  Sig_matrix_PersonalCost_p[i,j]<-c_test$P.adjusted*2} 
  else if (c_test$P.adjusted<sig_level_3/2){Sig_matrix_PersonalCost[i,j]<-1
  Sig_matrix_PersonalCost_p[i,j]<-c_test$P.adjusted*2} 
}
colnames(Sig_matrix_PersonalCost)<-c('Unspecified','PoorHH','Climate', 'PoorHH&Climate','AllHH',
                                'AllHH&Climate',"Info provided")
rownames(Sig_matrix_PersonalCost)<-c('Unspecified','PoorHH','Climate','PoorHH&Climate','AllHH',
                                 'AllHH&Climate')
corrplot(Sig_matrix_PersonalCost, 
         tl.cex=1,is.corr = FALSE, cl.pos = "n",
         tl.col = "black",cl.lim = c(0,3), p.mat = Sig_matrix_PersonalCost_p, 
         method = "square", sig.level = c(.01, .05, .1), pch.cex = .9,
         insig = "label_sig", pch.col = "white")

#the dark color indicates instances whe the revenue use from the respective row 
#dominates the revenue use from the respective column


data_selected<-cbind(data$CT.LowIncomeEffect     , data$CT.LowIncomeEffect_Rev1,
                     data$CT.LowIncomeEffect_Rev2, data$CT.LowIncomeEffect_Rev3,
                     data$CT.LowIncomeEffect_Rev4, data$CT.LowIncomeEffect_Rev5,
                     data$Experiment.Group)
Sig_matrix_LowIncomeEffect<-matrix(0,6,7)
Sig_matrix_LowIncomeEffect_p<-matrix(1,6,7)
for (i in 1:6){
  for (j in 1:6){
    w_test<-wilcox.test(data_selected[,i], data_selected[,j], paired = TRUE, alternative = "greater")
    if (w_test$p.value<sig_level_1){Sig_matrix_LowIncomeEffect[i,j]<-3
    Sig_matrix_LowIncomeEffect_p[i,j]<-w_test$p.value}
    else if (w_test$p.value<sig_level_2){Sig_matrix_LowIncomeEffect[i,j]<-2
    Sig_matrix_LowIncomeEffect_p[i,j]<-w_test$p.value}
    
    else if (w_test$p.value<sig_level_3){Sig_matrix_LowIncomeEffect[i,j]<-1
    Sig_matrix_LowIncomeEffect_p[i,j]<-w_test$p.value}
    #Sig_matrix_LowIncomeEffect[i,j]<-1-w_test$p.value
    
  }
  j<-7
  c_test<-conover.test(data_selected[,i], g=data_selected[,j],method = "bonferroni",alpha=0.01)
  if (c_test$P.adjusted<sig_level_1/2){Sig_matrix_LowIncomeEffect[i,j]<-3
  Sig_matrix_LowIncomeEffect_p[i,j]<-c_test$P.adjusted*2}
  else if (c_test$P.adjusted<sig_level_2/2){Sig_matrix_LowIncomeEffect[i,j]<-2
  Sig_matrix_LowIncomeEffect_p[i,j]<-c_test$P.adjusted*2} 
  else if (c_test$P.adjusted<sig_level_3/2){Sig_matrix_LowIncomeEffect[i,j]<-1
  Sig_matrix_LowIncomeEffect_p[i,j]<-c_test$P.adjusted*2} 
}
colnames(Sig_matrix_LowIncomeEffect)<-c('Unspecified','PoorHH','Climate','PoorHH&Climate','AllHH',
                                     'AllHH&Climate',"Info provided")
rownames(Sig_matrix_LowIncomeEffect)<-c('Unspecified','PoorHH','Climate','PoorHH&Climate','AllHH',
                                     'AllHH&Climate')
corrplot(Sig_matrix_LowIncomeEffect, 
         tl.cex=1,is.corr = FALSE, cl.pos = "n",
         tl.col = "black",cl.lim = c(0,3), p.mat = Sig_matrix_LowIncomeEffect_p, 
         method = "square", sig.level = c(.01, .05, .1), pch.cex = .9,
         insig = "label_sig", pch.col = "white")
#the dark color indicates instances whe the revenue use from the respective row 
#dominates the revenue use from the respective column


data_selected<-cbind(data$CT.Acceptability     , data$CT.Acceptability_Rev1,
                     data$CT.Acceptability_Rev2, data$CT.Acceptability_Rev3,
                     data$CT.Acceptability_Rev4, data$CT.Acceptability_Rev5,
                     data$Experiment.Group)
Sig_matrix_Acceptability<-matrix(0,6,7)
Sig_matrix_Acceptability_p<-matrix(1,6,7)
for (i in 1:6){
  for (j in 1:6){
    w_test<-wilcox.test(data_selected[,i], data_selected[,j], paired = TRUE, alternative = "greater")
    if (w_test$p.value<sig_level_1){Sig_matrix_Acceptability[i,j]<-3
    Sig_matrix_Acceptability_p[i,j]<-w_test$p.value}
    else if (w_test$p.value<sig_level_2){Sig_matrix_Acceptability[i,j]<-2
    Sig_matrix_Acceptability_p[i,j]<-w_test$p.value}
    
    else if (w_test$p.value<sig_level_3){Sig_matrix_Acceptability[i,j]<-1
    Sig_matrix_Acceptability_p[i,j]<-w_test$p.value}
    #Sig_matrix_Acceptability[i,j]<-1-w_test$p.value
    
  }
  j<-7
  c_test<-conover.test(data_selected[,i], g=data_selected[,j],method = "bonferroni",alpha=0.01)
  if (c_test$P.adjusted<sig_level_1/2){Sig_matrix_Acceptability[i,j]<-3
  Sig_matrix_Acceptability_p[i,j]<-c_test$P.adjusted*2}
  else if (c_test$P.adjusted<sig_level_2/2){Sig_matrix_Acceptability[i,j]<-2
  Sig_matrix_Acceptability_p[i,j]<-c_test$P.adjusted*2} 
  else if (c_test$P.adjusted<sig_level_3/2){Sig_matrix_Acceptability[i,j]<-1
  Sig_matrix_Acceptability_p[i,j]<-c_test$P.adjusted*2} 
}
colnames(Sig_matrix_Acceptability)<-c('Unspecified','PoorHH','Climate','PoorHH&Climate','AllHH',
                                        'AllHH&Climate',"Info provided")
rownames(Sig_matrix_Acceptability)<-c('Unspecified','PoorHH','Climate','PoorHH&Climate','AllHH',
                                        'AllHH&Climate')
corrplot(Sig_matrix_Acceptability, 
         tl.cex=1,is.corr = FALSE, cl.pos = "n",
         tl.col = "black",cl.lim = c(0,3), p.mat = Sig_matrix_Acceptability_p, 
         method = "square", sig.level = c(.01, .05, .1), pch.cex = .9,
         insig = "label_sig", pch.col = "white")
#the dark color indicates instances whe the revenue use from the respective row 
#dominates the revenue use from the respective column


### Table C2

summary(data$ClimateConcern[data$Experiment.Group==1])
c_test<-conover.test(data$ClimateConcern, g=data$Experiment.Group,method = "bonferroni",alpha=0.01)
c_test<-conover.test(data$Education, g=data$Experiment.Group,method = "bonferroni",alpha=0.01)
data_ct<-data
data_ct$MonthlyIncome[data_ct$MonthlyIncome==7]<-NA
data_ct$PoliticalView[data_ct$PoliticalView==11]<-NA
c_test<-conover.test(data_ct$MonthlyIncome, g=data$Experiment.Group,method = "bonferroni",alpha=0.01)
c_test<-conover.test(data_ct$PoliticalView, g=data$Experiment.Group,method = "bonferroni",alpha=0.01)
c_test<-conover.test(data$CT.TrustInPoliticians, g=data$Experiment.Group,method = "bonferroni",alpha=0.01)
summary(data$CarUse[data$Experiment.Group==2])
summary(data$CarUse[data$Experiment.Group==1])
c_test<-conover.test(data_ct$CarUse, g=data$Experiment.Group,method = "bonferroni",alpha=0.01)
summary(data$Perceived.CarbonTaxKnowledge[data$Experiment.Group==2])
summary(data$Perceived.CarbonTaxKnowledge[data$Experiment.Group==1])
c_test<-conover.test(data_ct$Perceived.CarbonTaxKnowledge, g=data$Experiment.Group,method = "bonferroni",alpha=0.01)
summary(data$HouseholdSize[data$Experiment.Group==2])
summary(data$HouseholdSize[data$Experiment.Group==1])
c_test<-conover.test(data_ct$HouseholdSize, g=data$Experiment.Group,method = "bonferroni",alpha=0.01)


#Coding knowledge variables

data$KnowledgePoints=matrix(0,length(data$Knowledge.Test1),1)
data$KnowledgePoints[data$Knowledge.Test1==1]=data$KnowledgePoints[data$Knowledge.Test1==1]+1  #correct answer for Q1 was 1
data$KnowledgePoints[data$Knowledge.Test1==2]=data$KnowledgePoints[data$Knowledge.Test1==2]-1
data$KnowledgePoints[data$Knowledge.Test1==3]=data$KnowledgePoints[data$Knowledge.Test1==3]+0

data$KnowledgePoints[data$Knowledge.Test2==1]=data$KnowledgePoints[data$Knowledge.Test2==1]-1  #correct answer for Q2 was 2
data$KnowledgePoints[data$Knowledge.Test2==2]=data$KnowledgePoints[data$Knowledge.Test2==2]+1
data$KnowledgePoints[data$Knowledge.Test2==3]=data$KnowledgePoints[data$Knowledge.Test2==3]+0

data$KnowledgePoints[data$Knowledge.Test3==1]=data$KnowledgePoints[data$Knowledge.Test3==1]-1  #correct answer for Q3 was 2
data$KnowledgePoints[data$Knowledge.Test3==2]=data$KnowledgePoints[data$Knowledge.Test3==2]+1
data$KnowledgePoints[data$Knowledge.Test3==3]=data$KnowledgePoints[data$Knowledge.Test3==3]+0

data$KnowledgePoints[data$Knowledge.Test4==1]=data$KnowledgePoints[data$Knowledge.Test4==1]-1  #correct answer for Q4 was 2
data$KnowledgePoints[data$Knowledge.Test4==2]=data$KnowledgePoints[data$Knowledge.Test4==2]+1
data$KnowledgePoints[data$Knowledge.Test4==3]=data$KnowledgePoints[data$Knowledge.Test4==3]+0

data$KnowledgePoints[data$Knowledge.Test5==1]=data$KnowledgePoints[data$Knowledge.Test5==1]+1  #correct answer for Q5 was 1
data$KnowledgePoints[data$Knowledge.Test5==2]=data$KnowledgePoints[data$Knowledge.Test5==2]-1
data$KnowledgePoints[data$Knowledge.Test5==3]=data$KnowledgePoints[data$Knowledge.Test5==3]+0

data$KnowledgePoints[data$Knowledge.Test6==1]=data$KnowledgePoints[data$Knowledge.Test6==1]-1  #correct answer for Q6 was 2
data$KnowledgePoints[data$Knowledge.Test6==2]=data$KnowledgePoints[data$Knowledge.Test6==2]+1
data$KnowledgePoints[data$Knowledge.Test6==3]=data$KnowledgePoints[data$Knowledge.Test6==3]+0

data$KPts1<-matrix(0,length(data$Knowledge.Test1),1)
data$KPts1[data$Knowledge.Test1==1]<- 1
data$KPts1[data$Knowledge.Test1==2]<- -1

data$KPts2<-matrix(0,length(data$Knowledge.Test1),1)
data$KPts2[data$Knowledge.Test2==1]<- -1
data$KPts2[data$Knowledge.Test2==2]<- 1

data$KPts3<-matrix(0,length(data$Knowledge.Test1),1)
data$KPts3[data$Knowledge.Test3==1]<- -1
data$KPts3[data$Knowledge.Test3==2]<- 1

data$KPts4<-matrix(0,length(data$Knowledge.Test1),1)
data$KPts4[data$Knowledge.Test4==1]<- -1
data$KPts4[data$Knowledge.Test4==2]<- 1

data$KPts5<-matrix(0,length(data$Knowledge.Test1),1)
data$KPts5[data$Knowledge.Test5==1]<- 1
data$KPts5[data$Knowledge.Test5==2]<- -1

data$KPts6<-matrix(0,length(data$Knowledge.Test1),1)
data$KPts6[data$Knowledge.Test6==1]<- -1
data$KPts6[data$Knowledge.Test6==2]<- 1

#an alternative measure of knowledge counting only positives 
data$KnowledgePoints01=matrix(0,length(data$Knowledge.Test1),1)
data$KnowledgePoints01[data$Knowledge.Test1==1]=data$KnowledgePoints01[data$Knowledge.Test1==1]+1  #correct answer for Q1 was 1
data$KnowledgePoints01[data$Knowledge.Test1==2]=data$KnowledgePoints01[data$Knowledge.Test1==2]-0
data$KnowledgePoints01[data$Knowledge.Test1==3]=data$KnowledgePoints01[data$Knowledge.Test1==3]+0

data$KnowledgePoints01[data$Knowledge.Test2==1]=data$KnowledgePoints01[data$Knowledge.Test2==1]-0  #correct answer for Q2 was 2
data$KnowledgePoints01[data$Knowledge.Test2==2]=data$KnowledgePoints01[data$Knowledge.Test2==2]+1
data$KnowledgePoints01[data$Knowledge.Test2==3]=data$KnowledgePoints01[data$Knowledge.Test2==3]+0

data$KnowledgePoints01[data$Knowledge.Test3==1]=data$KnowledgePoints01[data$Knowledge.Test3==1]-0  #correct answer for Q3 was 2
data$KnowledgePoints01[data$Knowledge.Test3==2]=data$KnowledgePoints01[data$Knowledge.Test3==2]+1
data$KnowledgePoints01[data$Knowledge.Test3==3]=data$KnowledgePoints01[data$Knowledge.Test3==3]+0

data$KnowledgePoints01[data$Knowledge.Test4==1]=data$KnowledgePoints01[data$Knowledge.Test4==1]-0  #correct answer for Q4 was 2
data$KnowledgePoints01[data$Knowledge.Test4==2]=data$KnowledgePoints01[data$Knowledge.Test4==2]+1
data$KnowledgePoints01[data$Knowledge.Test4==3]=data$KnowledgePoints01[data$Knowledge.Test4==3]+0

data$KnowledgePoints01[data$Knowledge.Test5==1]=data$KnowledgePoints01[data$Knowledge.Test5==1]+1  #correct answer for Q5 was 1
data$KnowledgePoints01[data$Knowledge.Test5==2]=data$KnowledgePoints01[data$Knowledge.Test5==2]-0
data$KnowledgePoints01[data$Knowledge.Test5==3]=data$KnowledgePoints01[data$Knowledge.Test5==3]+0

data$KnowledgePoints01[data$Knowledge.Test6==1]=data$KnowledgePoints01[data$Knowledge.Test6==1]-0  #correct answer for Q6 was 2
data$KnowledgePoints01[data$Knowledge.Test6==2]=data$KnowledgePoints01[data$Knowledge.Test6==2]+1
data$KnowledgePoints01[data$Knowledge.Test6==3]=data$KnowledgePoints01[data$Knowledge.Test6==3]+0


data$KPtsBi1<-matrix(0,length(data$Knowledge.Test1),1)
data$KPtsBi1[data$Knowledge.Test1==1]<- 1

data$KPtsBi2<-matrix(0,length(data$Knowledge.Test1),1)
data$KPtsBi2[data$Knowledge.Test2==2]<- 1

data$KPtsBi3<-matrix(0,length(data$Knowledge.Test1),1)
data$KPtsBi3[data$Knowledge.Test3==2]<- 1

data$KPtsBi4<-matrix(0,length(data$Knowledge.Test1),1)
data$KPtsBi4[data$Knowledge.Test4==2]<- 1

data$KPtsBi5<-matrix(0,length(data$Knowledge.Test1),1)
data$KPtsBi5[data$Knowledge.Test5==1]<- 1

data$KPtsBi6<-matrix(0,length(data$Knowledge.Test1),1)
data$KPtsBi6[data$Knowledge.Test6==2]<- 1


### Figure 1 (subplot a)


Distribution_of_responses<-matrix(0,3,6)
Distribution_of_responses[,1]<-table(data$Knowledge.Test1)
Distribution_of_responses[,2]<-table(data$Knowledge.Test2)
Distribution_of_responses[,3]<-table(data$Knowledge.Test3)
Distribution_of_responses[,4]<-table(data$Knowledge.Test4)
Distribution_of_responses[,5]<-table(data$Knowledge.Test5)
Distribution_of_responses[,6]<-table(data$Knowledge.Test6)

colnames(Distribution_of_responses)<-c("Question 1","Question 2","Question 3","Question 4","Question 5","Question 6")
barplot(Distribution_of_responses,main="Distribution of responses on knowledge questions",
        xlab="", col=c("darkblue","red","white"),
        legend = c("True","False","Don't know"),las=2)

Distribution_of_responses_CI<-Distribution_of_responses
Distribution_of_responses_CI[,2]<-Distribution_of_responses[c(2,1,3),2]
Distribution_of_responses_CI[,3]<-Distribution_of_responses[c(2,1,3),3]
Distribution_of_responses_CI[,4]<-Distribution_of_responses[c(2,1,3),4]
Distribution_of_responses_CI[,6]<-Distribution_of_responses[c(2,1,3),6]

# Core wrapping function
wrap.it <- function(x, len)
{ 
  sapply(x, function(y) paste(strwrap(y, len), 
                              collapse = "\n"), 
         USE.NAMES = FALSE)
}


# Call this function with a list or vector
wrap.labels <- function(x, len)
{
  if (is.list(x))
  {
    lapply(x, wrap.it, len)
  } else {
    wrap.it(x, len)
  }
}

names_questions=c("A carbon tax is levied on the carbon content of fossil fuels, such as coal and oil (TRUE)",
            "A carbon tax mandates all producers and consumers which low-carbon technology they should adopt (FALSE)",
            "A carbon tax makes renewable energy sources, such as solar electricity, more expensive than fossil fuels (FALSE)",
            "A carbon tax imposes a legally binding limit on the amount of CO2 emissions that firms and consumers are allowed to emit (FALSE)",
            "A carbon tax allows reducing other, existing taxes such as VAT or labour taxes (TRUE)",
            "A carbon tax will raise the price of coal and reduce the price of gasoline (FALSE)")


wr.lap <- wrap.labels(names_questions, 40)

par(mfrow = c(1, 1) ,mar=c(7,15,1,4))
barplot(Distribution_of_responses_CI[,(seq(6,1,by=-1))],main="",
        xlab="", col=c("darkblue","red","white"),
        horiz = TRUE,
        names.arg = rev(wr.lap),#reorder(wr.lap,seq(6,1,by=-1)),
        cex.names=0.9,
        legend = c("Correct response","Incorrect response","Do not know"),
        args.legend = list(x="bottomright",bty="n", inset=c(1.2,-.2), xpd = TRUE,ncol=1),
        #beside=TRUE,
        las=2)


### Mokken scale analysis

DataCorrplot_KPts<-data[,c(76:81)]
par(mfrow = c(1, 1) ,mar=c(1,1,1,2))
M_KPts <- cor(DataCorrplot_KPts)
corrplot(M_KPts, method = "circle",tl.cex=.5,tl.col = "black",col=colorRampPalette(c("blue","white","red"))(200))


DataCorrplot_KPtsBi<-data[,c(83:88)]
par(mfrow = c(1, 1) ,mar=c(1,1,1,2))
M_KPtsBi <- cor(DataCorrplot_KPtsBi)

colnames(M_KPtsBi)<-c('Q1','Q2','Q3','Q4','Q5','Q6')
rownames(M_KPtsBi)<-c('Q1','Q2','Q3','Q4','Q5','Q6')
corrplot(M_KPtsBi, method = "circle",tl.cex=1,tl.col = "black",col=colorRampPalette(c("blue","white","red"))(200))

library(mokken)
coefH(DataCorrplot_KPtsBi)
#we have a weak scale of 0.346 mainly because of the fifth item
check.reliability(DataCorrplot_KPtsBi)

coefH(DataCorrplot_KPtsBi[,-5])
#but throwing the fifth item away does not help a lot as the scale remains below 0.4 (0.372)
check.reliability(DataCorrplot_KPtsBi[,-5])

monotonicity.com <- check.monotonicity(DataCorrplot_KPtsBi)
summary(monotonicity.com)
plot(monotonicity.com)
# even though the results for items 4 and 5 are at best weakly monotonic, 
#we find no strict violation of monotonicity

pmatrix.com <- check.pmatrix(DataCorrplot_KPtsBi)
summary(pmatrix.com)
#plot(pmatrix.com)
#we have no violation of the nonintersection test

restscore.com <- check.restscore(DataCorrplot_KPtsBi)
summary(restscore.com)
#plot(restscore.com)
#the resscore test identifies few violations, but finds them not significant

aisp(DataCorrplot_KPtsBi, lowerbound = .3, alpha = .05)
#the automated item selection procedure shows that all items except item 5 
#belong to the same Mokken scale


data$KnowledgePoints01ed<-data$KnowledgePoints01-data$KPtsBi5

#Figure 1 (subplots b and c)
par(mfrow = c(1, 1) ,mar=c(6,4,1,2))
hist(data$Perceived.CarbonTaxKnowledge, main="Self-perceived knowledge",breaks=c(0,1,2,3,4,5), xaxt="n", xlab="")
axis(1, at=c(.5,1.5,2.5,3.5,4.5), labels=c("	Not at all","A little","Somewhat","A lot","Very much"),las=2) 
#sum(data$Perceived.CarbonTaxKnowledge==1)
#sum(data$Perceived.CarbonTaxKnowledge==2)

hist(data$KnowledgePoints01ed, main="Assessed knowledge",breaks=c(-1,0,1,2,3,4,5), xaxt="n",  xlab="")
axis(1, at=c(-.5,.5,1.5,2.5,3.5,4.5), labels=c(0,1,2,3,4,5)) 
#sum(data$Perceived.CarbonTaxKnowledge==1)
#sum(data$Perceived.CarbonTaxKnowledge==2)
summary(data$KnowledgePoints01ed)

summary(data$KnowledgePoints01ed[data$Experiment.Group==2])
summary(data$KnowledgePoints01ed[data$Experiment.Group==1])
c_test<-conover.test(data$KnowledgePoints01ed, g=data$Experiment.Group,method = "bonferroni",alpha=0.01)


### Figure 3

data_long<-data[,c(1,16,23,89)]
data_long[,4]<-as.character(data_long[,4])
names(data_long)<-c("Response.ID","Experiment","CT.Acceptability","Question")

myData <- aggregate(data_long$CT.Acceptability,
                    by = list(data_long$Question,data_long$Experiment),
                    FUN = function(x) c(mean = mean(x), sd = sd(x),n= length(x)))
myData <- do.call(data.frame, myData)
myData$se <- myData$x.sd / sqrt(myData$x.n)
colnames(myData) <- c("Assessed knowledge","InformationProvided", "mean", "sd", "n", "se")
myData$RevenueUse<-c('0','1','2','3','4','5')
myData$InformationProvided<-as.character(myData$InformationProvided)
myData$InformationProvided[myData$InformationProvided=="1"]<-"No"
myData$InformationProvided[myData$InformationProvided=="2"]<-"Yes"


ggplot(data = myData, aes(x = RevenueUse, y = mean))+ 
  geom_errorbar(aes(ymin = mean-2*se, ymax = mean+2*se, color = InformationProvided),
                position= position_dodge(0.5), width = 0.2) +
  labs(x = "Assessed knowledge", y = "Acceptability")+
  geom_point(aes(color = InformationProvided), position = position_dodge(0.5)) +
  labs(x = "Assessed knowledge", y = "Acceptability")+
  scale_fill_discrete(name = "Information provision", labels=c("no", "yes"))+
  scale_x_discrete(labels = c('0','1','2','3','4','5'))+ 
  theme(axis.text.x = element_text(size = 10, angle = 0))

sig_level<-0.10
Sig_matrix_Knowledge<-matrix(0,1,6)
for (i in 0:5){
#w_test<-wilcox.test(data_long$CT.Acceptability[data_long$Question==i & data_long$Experiment==1], 
#                    data_long$CT.Acceptability[data_long$Question==i & data_long$Experiment==2],
#                    alternative = "less")
c_test<-conover.test(data_long$CT.Acceptability[data_long$Question==i], g=data_long$Experiment[data_long$Question==i],method = "bonferroni",alpha=0.01)
Sig_matrix_Knowledge[i+1]<-c_test$P.adjusted#w_test$p.value 
}

colnames(Sig_matrix_Knowledge)<-c("0","1","2","3","4","5")
rownames(Sig_matrix_Knowledge)<-""
library('plot.matrix')
library("RColorBrewer")
par(mar=c(5.1, 4.1, 4.1, 4.1)) # adapt margins
colfunc<-colorRampPalette(c("springgreen","yellow","yellow","orange","red"))
plot(Sig_matrix_Knowledge, fmt.cell='%.3f', xlab="Assessed knowledge", ylab="",yaxt="n",col="white",main="", key=NULL, digits = 3)


### Figure 1d
library(gridExtra)
library(grid)
library(ggplot2)
library(lattice)
ggplot(data, aes(x=Perceived.CarbonTaxKnowledge, y=KnowledgePoints01ed) )+ geom_point()  +
  stat_density_2d(aes(fill = ..level..), geom = "polygon")+   
  geom_smooth(method = "lm", se = FALSE,colour="red")+ 
  #scale_alpha_continuous(limits=c(0.001,0.02))+ 
  scale_alpha_continuous(limits=c(0.001,0.02))+ labs(fill = "density", title="",
                                                     x ="Self-perceived knowledge", y = "Assessed knowledge")

sp <- ggscatter(data, x = "Perceived.CarbonTaxKnowledge", y = "KnowledgePoints01ed",
                add = "reg.line",  # Add regressin line
                add.params = list(color = "blue", fill = "lightgray"), # Customize reg. line
                conf.int = TRUE, # Add confidence interval
                ylim=c(0,+6),
                xlab="Self-assessed knowledge", ylab="Assessed knowledge")
# Add correlation coefficient
sp + stat_cor(method = "spearman", label.x = 3, label.y = 1.5, cex=3)


###Figure 2
library(dplyr)

df.summary <- data %>%
  group_by(CT.Acceptability) %>%
  summarise(
    sd = sd(Perceived.CarbonTaxKnowledge_z, na.rm = TRUE),
    se = sd(Perceived.CarbonTaxKnowledge_z, na.rm = TRUE)/length(Perceived.CarbonTaxKnowledge_z)^(1/2),
    Perceived.CarbonTaxKnowledge_z = mean(Perceived.CarbonTaxKnowledge_z)
  )
df.summary


data$Perceived.CarbonTaxKnowledge_z<-(data$Perceived.CarbonTaxKnowledge-mean(data$Perceived.CarbonTaxKnowledge))/sd(data$Perceived.CarbonTaxKnowledge)
data$KnowledgePoints01ed_z<-(data$KnowledgePoints01ed-mean(data$KnowledgePoints01ed))/sd(data$KnowledgePoints01ed)


data$KnowledgeGap<-data$Perceived.CarbonTaxKnowledge_z-data$KnowledgePoints01ed_z
df.summary4 <- data %>%
  group_by(CT.Acceptability) %>%
  summarise(
    sd = sd(KnowledgeGap, na.rm = TRUE),
    se = sd(KnowledgeGap, na.rm = TRUE)/length(KnowledgeGap)^(1/2),
    KnowledgeGap = mean(KnowledgeGap)
  )
df.summary4

df.summary <- data %>%
  group_by(CT.Acceptability) %>%
  summarise(
    sd = sd(Perceived.CarbonTaxKnowledge, na.rm = TRUE),
    se = sd(Perceived.CarbonTaxKnowledge, na.rm = TRUE)/length(Perceived.CarbonTaxKnowledge)^(1/2),
    Perceived.CarbonTaxKnowledge = mean(Perceived.CarbonTaxKnowledge)
  )
df.summary

df.summary3 <- data %>%
  group_by(CT.Acceptability) %>%
  summarise(
    sd = sd(KnowledgePoints01ed, na.rm = TRUE),
    se = sd(KnowledgePoints01ed, na.rm = TRUE)/length(KnowledgePoints01ed)^(1/2),
    KnowledgePoints01ed = mean(KnowledgePoints01ed)
  )
df.summary3


ggplot(data, aes(CT.Acceptability, Perceived.CarbonTaxKnowledge)) +
  # geom_jitter(
  #   position = position_jitter(0.2), color = "darkgray"
  # ) + 
  geom_pointrange(
    aes(ymin = Perceived.CarbonTaxKnowledge-2*se, ymax = Perceived.CarbonTaxKnowledge+2*se),
    data = df.summary
  )+
  labs(x = "Acceptability", y = "Self-perceived knowledge")+
  ylim(1.3, 2.6)


ggplot(data, aes(CT.Acceptability, KnowledgePoints01ed)) +
  # geom_jitter(
  #   position = position_jitter(0.2), color = "darkgray"
  # ) + 
  geom_pointrange(
    aes(ymin = KnowledgePoints01ed-2*se, ymax = KnowledgePoints01ed+2*se),
    data = df.summary3
  )+
  labs(x = "Acceptability", y = "Assessed knowledge")+
  ylim(1.4, 2.6)


data$KnowledgeGap<-data$Perceived.CarbonTaxKnowledge_z-data$KnowledgePoints01ed_z
df.summary4 <- data %>%
  group_by(CT.Acceptability) %>%
  summarise(
    sd = sd(KnowledgeGap, na.rm = TRUE),
    se = sd(KnowledgeGap, na.rm = TRUE)/length(KnowledgeGap)^(1/2),
    KnowledgeGap = mean(KnowledgeGap)
  )
df.summary4

ggplot(data, aes(CT.Acceptability, KnowledgeGap)) +
  # geom_jitter(
  #   position = position_jitter(0.2), color = "darkgray"
  # ) + 
  geom_pointrange(
    aes(ymin = KnowledgeGap-2*se, ymax = KnowledgeGap+2*se),
    data = df.summary4
  )+
  #geom_smooth(method='lm',formula=data$KnowledgeGap~data$CT.Acceptability)+
  labs(x = "Acceptability", y = "Knowledge gap")+
  ylim(-0.5, .5)


linearMod <- lm(KnowledgeGap ~ CT.Acceptability, data=data)
summary(linearMod)

ggplot(data, aes(x=CT.Acceptability, y=KnowledgeGap) )+ geom_point()  +
  #stat_density_2d(aes(fill = ..level..), geom = "polygon")+   
  geom_smooth(method = "lm", se = FALSE,colour="red")+ 
  #scale_alpha_continuous(limits=c(0.001,0.02))+ 
  coord_cartesian(ylim=c(-.5,.5))
  #scale_alpha_continuous(limits=c(0.001,0.02))+ 
  labs(fill = "density", title="",
       x ="Acceptability", y = "Knowledge gap")

  
  
  
#preparing data for regressions  
  
DataCorrplot_KPtsBi<-data[,c(83:88)]
par(mfrow = c(1, 1) ,mar=c(1,1,1,2))
M_KPtsBi <- cor(DataCorrplot_KPtsBi)
corrplot(M_KPtsBi, method = "circle",tl.cex=.5,tl.col = "black",col=colorRampPalette(c("blue","white","red"))(200))

data$InfoSpanishAcceptabilityDummy<-as.numeric(matrix(0,length(data$KnowledgeGap),1))
data$InfoSpanishAcceptabilityDummy[data$InfoSpanishAcceptability==67]<-1
data$Minority<-as.numeric(matrix(0,length(data$KnowledgeGap),1))
data$Minority[data$InfoSpanishAcceptability==67 & data$CT.Acceptability_Rev2<3]<-1
data$Minority[data$InfoSpanishAcceptability==19 & data$CT.Acceptability_Rev2>3]<-1
summary(data$Minority)
data_reg<-data
colnames(data_reg)[c(17,18,20,21,23,89,9,16)]<-c("CT.Effectiveness_Unspecified",
              "CT.Fairness_Unspecified","CT.PersonalCost_Unspecified",
              "CT.LowIncomeEffect_Unspecified","CT.Acceptability_Unspecified",
              "ObjectiveCTKnowledge","PerceivedCTKnowledge","InfoProvided")
colnames(data_reg)[c(25:49)]<-c("CT.Effectiveness_LITransfers","CT.Effectiveness_ClimProjects","CT.Effectiveness_LITransetClimate","CT.Effectiveness_UnivTrans","CT.Effectiveness_UnivetClimate",
                                "CT.Fairness_LITransfers", "CT.Fairness_ClimProjects","CT.Fairness_LITransetClimate","CT.Fairness_UnivTrans", "CT.Fairness_UnivetClimate",
          "CT.PersonalCost_LITransfers","CT.PersonalCost_ClimProjects", "CT.PersonalCost_LITransetClimate","CT.PersonalCost_UnivTrans","CT.PersonalCost_UnivetClimate",   
          "CT.LowIncomeEffect_LITransfers","CT.LowIncomeEffect_ClimProjects","CT.LowIncomeEffect_LITransetClimate","CT.LowIncomeEffect_UnivTrans","CT.LowIncomeEffect_UnivetClimate",
          "CT.Acceptability_LITransfers", "CT.Acceptability_ClimProjects", "CT.Acceptability_LITransetClimate","CT.Acceptability_UnivTrans","CT.Acceptability_UnivetClimate")  


###Table C3
library(DescTools)
data_reg_sc<-data_reg
data_reg_sc$InfoProvided<-data_reg_sc$InfoProvided-1
summary(data_reg_sc)

data_reg_sc$InterceptObjKInformation<-data_reg_sc$InfoProvided*(data_reg_sc$ObjectiveCTKnowledge+1)
summary(data_reg_sc$InterceptObjKInformation)

data_reg_sc$CT.Acceptability_Unspecified<-as.factor(data_reg_sc$CT.Acceptability_Unspecified)
m_accept <- polr(CT.Acceptability_Unspecified ~  PerceivedCTKnowledge #+ ObjectiveCTKnowledge
                 #+KnowledgeGap
                 # + InfoProvided 
                 #+ ObjectiveCTKnowledge
                 + InterceptObjKInformation
                 + Age + Gender + Education + ClimateConcern +PoliticalView + MonthlyIncome + CarUse
                 + CT.TrustInPoliticians + HouseholdSize
                 , data = data_reg_sc, Hess=TRUE)
summary(m_accept)
(ctable <- coef(summary(m_accept)))
## calculate and store p values
p <- pnorm(abs(ctable[, "t value"]), lower.tail = FALSE) * 2
## combined table
(ctable <- cbind(ctable, "p value" = p))
(ci <- confint(m_accept))
exp(coef(m_accept))
## OR and CI
exp(cbind(OR = coef(m_accept), ci))


#identifying missings before applying regressions

data_reg$PoliticalView[data_reg$PoliticalView==11]<-NA
data_reg$MonthlyIncome[data_reg$MonthlyIncome==7]<-NA
data_reg<-data_reg[,c(-8,-54)]
summary(data_reg)
hist(data_reg$PoliticalView)
hist(data_reg$MonthlyIncome)
#number of missings in at least ne of the two vectors
sum(colSums(rbind(as.numeric(is.na(data_reg$MonthlyIncome)) + as.numeric(is.na(data_reg$PoliticalView)) ))>0)
#index_missings<-which(colSums(rbind(as.numeric(is.na(data_reg$MonthlyIncome)) + as.numeric(is.na(data_reg$PoliticalView)) ))>0)
#data_reg_withmissing<-data_reg


data_long_reg<-reshape(data_reg, direction = "long", varying = names(data_reg)[c(16:17,19:20,22,24:48)], idvar = "Response.ID", sep="_",timevar="Question")

#transform the variable to be 0/1 with 1 standing for Info provided
data_long_reg$InfoProvided<-data_long_reg$InfoProvided-1
#transform the variable to be 0/1 with 1 standing for Females
data_long_reg$Gender<-data_long_reg$Gender-1


data_long_reg$Unspecified<-matrix(0,length(data_long_reg$CT.Acceptability),1)
data_long_reg$Unspecified[data_long_reg$Question=="Unspecified"]<-1
data_long_reg$LITransfers<-matrix(0,length(data_long_reg$CT.Acceptability),1)
data_long_reg$LITransfers[data_long_reg$Question=="LITransfers"]<-1
data_long_reg$ClimProjects<-matrix(0,length(data_long_reg$CT.Acceptability),1)
data_long_reg$ClimProjects[data_long_reg$Question=="ClimProjects"]<-1
data_long_reg$UnivTrans<-matrix(0,length(data_long_reg$CT.Acceptability),1)
data_long_reg$UnivTrans[data_long_reg$Question=="UnivTrans"]<-1
data_long_reg$LITransetClimate<-matrix(0,length(data_long_reg$CT.Acceptability),1)
data_long_reg$LITransetClimate[data_long_reg$Question=="LITransetClimate"]<-1
data_long_reg$UnivetClimate<-matrix(0,length(data_long_reg$CT.Acceptability),1)
data_long_reg$UnivetClimate[data_long_reg$Question=="UnivetClimate"]<-1


data_long_reg$CT.Acceptability<-as.factor(data_long_reg$CT.Acceptability)

###Table C4
m_accept <- polr(CT.Acceptability ~  PerceivedCTKnowledge + ObjectiveCTKnowledge
                 #+KnowledgeGap
                 + InfoProvided
                 #+ LITransfers + ClimProjects + UnivTrans + LITransetClimate + UnivetClimate
                 + Age + Gender + Education + ClimateConcern +PoliticalView + MonthlyIncome + CarUse
                 + CT.TrustInPoliticians + HouseholdSize, data = data_long_reg[data_long_reg$Unspecified==1,], Hess=TRUE)
summary(m_accept)
(ctable <- coef(summary(m_accept)))
## calculate and store p values
p <- pnorm(abs(ctable[, "t value"]), lower.tail = FALSE) * 2
## combined table
(ctable <- cbind(ctable, "p value" = p))
(ci <- confint(m_accept)) 
exp(coef(m_accept))
## OR and CI
exp(cbind(OR = coef(m_accept), ci))

m_accept <- polr(CT.Acceptability ~  PerceivedCTKnowledge + ObjectiveCTKnowledge
                 #+KnowledgeGap
                 + InfoProvided
                 #+ LITransfers + ClimProjects + UnivTrans + LITransetClimate + UnivetClimate
                 + Age + Gender + Education + ClimateConcern +PoliticalView + MonthlyIncome + CarUse
                 + CT.TrustInPoliticians + HouseholdSize, data = data_long_reg[data_long_reg$LITransfers==1,], Hess=TRUE)
summary(m_accept)
(ctable <- coef(summary(m_accept)))
## calculate and store p values
p <- pnorm(abs(ctable[, "t value"]), lower.tail = FALSE) * 2
## combined table
(ctable <- cbind(ctable, "p value" = p))
(ci <- confint(m_accept)) 
exp(coef(m_accept))
## OR and CI
exp(cbind(OR = coef(m_accept), ci))

m_accept <- polr(CT.Acceptability ~  PerceivedCTKnowledge + ObjectiveCTKnowledge
                 #+KnowledgeGap
                 + InfoProvided
                 #+ LITransfers + ClimProjects + UnivTrans + LITransetClimate + UnivetClimate
                 + Age + Gender + Education + ClimateConcern +PoliticalView + MonthlyIncome + CarUse
                 + CT.TrustInPoliticians + HouseholdSize, data = data_long_reg[data_long_reg$ClimProjects==1,], Hess=TRUE)
summary(m_accept)
(ctable <- coef(summary(m_accept)))
## calculate and store p values
p <- pnorm(abs(ctable[, "t value"]), lower.tail = FALSE) * 2
## combined table
(ctable <- cbind(ctable, "p value" = p))
(ci <- confint(m_accept)) 
exp(coef(m_accept))
## OR and CI
exp(cbind(OR = coef(m_accept), ci))

m_accept <- polr(CT.Acceptability ~  PerceivedCTKnowledge + ObjectiveCTKnowledge
                 #+KnowledgeGap
                 + InfoProvided
                 #+ LITransfers + ClimProjects + UnivTrans + LITransetClimate + UnivetClimate
                 + Age + Gender + Education + ClimateConcern +PoliticalView + MonthlyIncome + CarUse
                 + CT.TrustInPoliticians + HouseholdSize, data = data_long_reg[data_long_reg$UnivTrans==1,], Hess=TRUE)
summary(m_accept)
(ctable <- coef(summary(m_accept)))
## calculate and store p values
p <- pnorm(abs(ctable[, "t value"]), lower.tail = FALSE) * 2
## combined table
(ctable <- cbind(ctable, "p value" = p))
(ci <- confint(m_accept)) 
exp(coef(m_accept))
## OR and CI
exp(cbind(OR = coef(m_accept), ci))

m_accept <- polr(CT.Acceptability ~  PerceivedCTKnowledge + ObjectiveCTKnowledge
                 #+KnowledgeGap
                 + InfoProvided
                 #+ LITransfers + ClimProjects + UnivTrans + LITransetClimate + UnivetClimate
                 + Age + Gender + Education + ClimateConcern +PoliticalView + MonthlyIncome + CarUse
                 + CT.TrustInPoliticians + HouseholdSize, data = data_long_reg[data_long_reg$LITransetClimate==1,], Hess=TRUE)
summary(m_accept)
(ctable <- coef(summary(m_accept)))
## calculate and store p values
p <- pnorm(abs(ctable[, "t value"]), lower.tail = FALSE) * 2
## combined table
(ctable <- cbind(ctable, "p value" = p))
(ci <- confint(m_accept)) 
exp(coef(m_accept))
## OR and CI
exp(cbind(OR = coef(m_accept), ci))

m_accept <- polr(CT.Acceptability ~  PerceivedCTKnowledge + ObjectiveCTKnowledge
                 #+KnowledgeGap
                 + InfoProvided
                 #+ LITransfers + ClimProjects + UnivTrans + LITransetClimate + UnivetClimate
                 + Age + Gender + Education + ClimateConcern +PoliticalView + MonthlyIncome + CarUse
                 + CT.TrustInPoliticians + HouseholdSize, data = data_long_reg[data_long_reg$UnivetClimate==1,], Hess=TRUE)
summary(m_accept)
(ctable <- coef(summary(m_accept)))
## calculate and store p values
p <- pnorm(abs(ctable[, "t value"]), lower.tail = FALSE) * 2
## combined table
(ctable <- cbind(ctable, "p value" = p))
(ci <- confint(m_accept)) 
exp(coef(m_accept))
## OR and CI
exp(cbind(OR = coef(m_accept), ci))


data_long_reg$InterceptInfoLITransfers<-matrix(0,length(data_long_reg$CT.Acceptability),1)
data_long_reg$InterceptInfoLITransfers[data_long_reg$LITransfers==1 & data_long_reg$InfoProvided==1]<-1
data_long_reg$InterceptInfoClimProjects<-matrix(0,length(data_long_reg$CT.Acceptability),1)
data_long_reg$InterceptInfoClimProjects[data_long_reg$ClimProjects==1 & data_long_reg$InfoProvided==1]<-1
data_long_reg$InterceptInfoUnivTrans<-matrix(0,length(data_long_reg$CT.Acceptability),1)
data_long_reg$InterceptInfoUnivTrans[data_long_reg$UnivTrans==1 & data_long_reg$InfoProvided==1]<-1
data_long_reg$InterceptInfoLITransetClimate<-matrix(0,length(data_long_reg$CT.Acceptability),1)
data_long_reg$InterceptInfoLITransetClimate[data_long_reg$LITransetClimate==1 & data_long_reg$InfoProvided==1]<-1
data_long_reg$InterceptInfoUnivetClimate<-matrix(0,length(data_long_reg$CT.Acceptability),1)
data_long_reg$InterceptInfoUnivetClimate[data_long_reg$UnivetClimate==1 & data_long_reg$InfoProvided==1]<-1
data_long_reg$InterceptInfoUnspecified<-matrix(0,length(data_long_reg$CT.Acceptability),1)
data_long_reg$InterceptInfoUnspecified[data_long_reg$Unspecified==1 & data_long_reg$InfoProvided==1]<-1


data_long_reg$InterceptObjKLITransfers<-matrix(0,length(data_long_reg$CT.Acceptability),1)
data_long_reg$InterceptObjKLITransfers[data_long_reg$LITransfers==1]<-1
data_long_reg$InterceptObjKLITransfers<-data_long_reg$LITransfers*(data_long_reg$ObjectiveCTKnowledge+1)
data_long_reg$InterceptObjKClimProjects<-matrix(0,length(data_long_reg$CT.Acceptability),1)
data_long_reg$InterceptObjKClimProjects[data_long_reg$ClimProjects==1]<-1
data_long_reg$InterceptObjKClimProjects<-data_long_reg$ClimProjects*(data_long_reg$ObjectiveCTKnowledge+1)
data_long_reg$InterceptObjKUnivTrans<-matrix(0,length(data_long_reg$CT.Acceptability),1)
data_long_reg$InterceptObjKUnivTrans[data_long_reg$UnivTrans==1]<-1
data_long_reg$InterceptObjKUnivTrans<-data_long_reg$UnivTrans*(data_long_reg$ObjectiveCTKnowledge+1)
data_long_reg$InterceptObjKLITransetClimate<-matrix(0,length(data_long_reg$CT.Acceptability),1)
data_long_reg$InterceptObjKLITransetClimate[data_long_reg$LITransetClimate==1]<-1
data_long_reg$InterceptObjKLITransetClimate<-data_long_reg$LITransetClimate*(data_long_reg$ObjectiveCTKnowledge+1)
data_long_reg$InterceptObjKUnivetClimate<-matrix(0,length(data_long_reg$CT.Acceptability),1)
data_long_reg$InterceptObjKUnivetClimate[data_long_reg$UnivetClimate==1]<-1
data_long_reg$InterceptObjKUnivetClimate<-data_long_reg$UnivetClimate*(data_long_reg$ObjectiveCTKnowledge+1)
data_long_reg$InterceptObjKUnspecified<-matrix(0,length(data_long_reg$CT.Acceptability),1)
data_long_reg$InterceptObjKUnspecified[data_long_reg$Unspecified==1]<-1
data_long_reg$InterceptObjKUnspecified<-data_long_reg$Unspecified*(data_long_reg$ObjectiveCTKnowledge+1)

summary(data_long_reg)

###Tables 1 and C5
#results given in order of Acceptability, effectiveness, fairness, low income effect and personal welfare

m_accept <- polr(CT.Acceptability ~  PerceivedCTKnowledge #+ ObjectiveCTKnowledge
                 #+KnowledgeGap
                 #+ InfoProvided #+ ObjectiveCTKnowledge

                 + LITransfers + ClimProjects + UnivTrans + LITransetClimate + UnivetClimate
                 
                  + InterceptObjKUnspecified+ InterceptObjKLITransfers + InterceptObjKClimProjects
                  + InterceptObjKUnivTrans + InterceptObjKLITransetClimate + InterceptObjKUnivetClimate
                 
                  + InterceptInfoUnspecified + InterceptInfoLITransfers + InterceptInfoClimProjects
                  + InterceptInfoUnivTrans   + InterceptInfoLITransetClimate + InterceptInfoUnivetClimate

                 + Age + Gender + Education + ClimateConcern +PoliticalView + MonthlyIncome + CarUse
                 + CT.TrustInPoliticians + HouseholdSize
                 , data = data_long_reg, Hess=TRUE)
summary(m_accept)
(ctable <- coef(summary(m_accept)))
## calculate and store p values
p <- pnorm(abs(ctable[, "t value"]), lower.tail = FALSE) * 2
## combined table
(ctable <- cbind(ctable, "p value" = p))
(ci <- confint(m_accept))
exp(coef(m_accept))
## OR and CI
exp(cbind(OR = coef(m_accept), ci))

m_accept <- polr(CT.Acceptability ~  PerceivedCTKnowledge #+ ObjectiveCTKnowledge
                 #+KnowledgeGap
                 #+ InfoProvided + ObjectiveCTKnowledge
                 
                 + LITransfers + ClimProjects + UnivTrans + LITransetClimate + UnivetClimate
                 
                 + InterceptObjKUnspecified+ InterceptObjKLITransfers + InterceptObjKClimProjects
                 + InterceptObjKUnivTrans + InterceptObjKLITransetClimate + InterceptObjKUnivetClimate
                 
                 + InterceptInfoUnspecified + InterceptInfoLITransfers + InterceptInfoClimProjects
                 + InterceptInfoUnivTrans   + InterceptInfoLITransetClimate + InterceptInfoUnivetClimate
                 
                 + Age + Gender + Education + ClimateConcern + CarUse
                 + CT.TrustInPoliticians + HouseholdSize
                 , data = data_long_reg, Hess=TRUE)
summary(m_accept)
(ctable <- coef(summary(m_accept)))
## calculate and store p values
p <- pnorm(abs(ctable[, "t value"]), lower.tail = FALSE) * 2
## combined table
(ctable <- cbind(ctable, "p value" = p))
(ci <- confint(m_accept))
exp(coef(m_accept))
## OR and CI
exp(cbind(OR = coef(m_accept), ci))

### for EFFECTIVENESS

data_long_reg$CT.Effectiveness<-as.factor(data_long_reg$CT.Effectiveness)


m_effect <- polr(CT.Effectiveness ~  PerceivedCTKnowledge #+ ObjectiveCTKnowledge
                 #+KnowledgeGap
                 #+ InfoProvided
                 + LITransfers + ClimProjects + UnivTrans + LITransetClimate + UnivetClimate
                 
                 + InterceptObjKUnspecified+ InterceptObjKLITransfers + InterceptObjKClimProjects
                 + InterceptObjKUnivTrans + InterceptObjKLITransetClimate + InterceptObjKUnivetClimate
                 
                 + InterceptInfoUnspecified + InterceptInfoLITransfers + InterceptInfoClimProjects
                 + InterceptInfoUnivTrans   + InterceptInfoLITransetClimate + InterceptInfoUnivetClimate
                 
                 + Age + Gender + Education + ClimateConcern +PoliticalView + MonthlyIncome + CarUse
                 + CT.TrustInPoliticians + HouseholdSize
                 , data = data_long_reg, Hess=TRUE)
summary(m_effect)
(ctable <- coef(summary(m_effect)))
## calculate and store p values
p <- pnorm(abs(ctable[, "t value"]), lower.tail = FALSE) * 2
## combined table
(ctable <- cbind(ctable, "p value" = p))
(ci <- confint(m_effect))
exp(coef(m_effect))
## OR and CI
exp(cbind(OR = coef(m_effect), ci))


m_effect <- polr(CT.Effectiveness ~  PerceivedCTKnowledge #+ ObjectiveCTKnowledge
                 #+KnowledgeGap
                 #+ InfoProvided
                 + LITransfers + ClimProjects + UnivTrans + LITransetClimate + UnivetClimate
                 
                 + InterceptObjKUnspecified+ InterceptObjKLITransfers + InterceptObjKClimProjects
                 + InterceptObjKUnivTrans + InterceptObjKLITransetClimate + InterceptObjKUnivetClimate
                 
                 + InterceptInfoUnspecified + InterceptInfoLITransfers + InterceptInfoClimProjects
                 + InterceptInfoUnivTrans   + InterceptInfoLITransetClimate + InterceptInfoUnivetClimate
                 
                 + Age + Gender + Education + ClimateConcern  + CarUse
                 + CT.TrustInPoliticians + HouseholdSize
                 , data = data_long_reg, Hess=TRUE)
summary(m_effect)
(ctable <- coef(summary(m_effect)))
## calculate and store p values
p <- pnorm(abs(ctable[, "t value"]), lower.tail = FALSE) * 2
## combined table
(ctable <- cbind(ctable, "p value" = p))
(ci <- confint(m_effect))
exp(coef(m_effect))
## OR and CI
exp(cbind(OR = coef(m_effect), ci))

### for FAIRNESS

data_long_reg$CT.Fairness<-as.factor(data_long_reg$CT.Fairness)


m_fair <- polr(CT.Fairness ~  PerceivedCTKnowledge #+ ObjectiveCTKnowledge
                 #+KnowledgeGap
                 #+ InfoProvided
                 + LITransfers + ClimProjects + UnivTrans + LITransetClimate + UnivetClimate
               
               + InterceptObjKUnspecified+ InterceptObjKLITransfers + InterceptObjKClimProjects
               + InterceptObjKUnivTrans + InterceptObjKLITransetClimate + InterceptObjKUnivetClimate
               
               + InterceptInfoUnspecified + InterceptInfoLITransfers + InterceptInfoClimProjects
               + InterceptInfoUnivTrans   + InterceptInfoLITransetClimate + InterceptInfoUnivetClimate
               
               + Age + Gender + Education + ClimateConcern +PoliticalView + MonthlyIncome + CarUse
                 + CT.TrustInPoliticians + HouseholdSize
                 , data = data_long_reg, Hess=TRUE)
summary(m_fair)
(ctable <- coef(summary(m_fair)))
## calculate and store p values
p <- pnorm(abs(ctable[, "t value"]), lower.tail = FALSE) * 2
## combined table
(ctable <- cbind(ctable, "p value" = p))
(ci <- confint(m_fair))
exp(coef(m_fair))
## OR and CI
exp(cbind(OR = coef(m_fair), ci))


m_fair <- polr(CT.Fairness ~  PerceivedCTKnowledge #+ ObjectiveCTKnowledge
               #+KnowledgeGap
               #+ InfoProvided
               + LITransfers + ClimProjects + UnivTrans + LITransetClimate + UnivetClimate
               
               + InterceptObjKUnspecified+ InterceptObjKLITransfers + InterceptObjKClimProjects
               + InterceptObjKUnivTrans + InterceptObjKLITransetClimate + InterceptObjKUnivetClimate
               
               + InterceptInfoUnspecified + InterceptInfoLITransfers + InterceptInfoClimProjects
               + InterceptInfoUnivTrans   + InterceptInfoLITransetClimate + InterceptInfoUnivetClimate
               
               + Age + Gender + Education + ClimateConcern  + CarUse
               + CT.TrustInPoliticians + HouseholdSize
               , data = data_long_reg, Hess=TRUE)
summary(m_fair)
(ctable <- coef(summary(m_fair)))
## calculate and store p values
p <- pnorm(abs(ctable[, "t value"]), lower.tail = FALSE) * 2
## combined table
(ctable <- cbind(ctable, "p value" = p))
(ci <- confint(m_fair))
exp(coef(m_fair))
## OR and CI
exp(cbind(OR = coef(m_fair), ci))

### for LOWINCOMEEFFECT

data_long_reg$CT.LowIncomeEffect<-as.factor(data_long_reg$CT.LowIncomeEffect)


m_lie <- polr(CT.LowIncomeEffect ~  PerceivedCTKnowledge #+ ObjectiveCTKnowledge
               #+KnowledgeGap
               #+ InfoProvided
               + LITransfers + ClimProjects + UnivTrans + LITransetClimate + UnivetClimate
              
              + InterceptObjKUnspecified+ InterceptObjKLITransfers + InterceptObjKClimProjects
              + InterceptObjKUnivTrans + InterceptObjKLITransetClimate + InterceptObjKUnivetClimate
              
              + InterceptInfoUnspecified + InterceptInfoLITransfers + InterceptInfoClimProjects
              + InterceptInfoUnivTrans   + InterceptInfoLITransetClimate + InterceptInfoUnivetClimate
              
              + Age + Gender + Education + ClimateConcern +PoliticalView + MonthlyIncome + CarUse
               + CT.TrustInPoliticians + HouseholdSize
               , data = data_long_reg, Hess=TRUE)
summary(m_lie )
(ctable <- coef(summary(m_lie )))
## calculate and store p values
p <- pnorm(abs(ctable[, "t value"]), lower.tail = FALSE) * 2
## combined table
(ctable <- cbind(ctable, "p value" = p))
(ci <- confint(m_lie))
exp(coef(m_lie))
## OR and CI
exp(cbind(OR = coef(m_lie), ci))


m_lie <- polr(CT.LowIncomeEffect ~  PerceivedCTKnowledge #+ ObjectiveCTKnowledge
              #+KnowledgeGap
              #+ InfoProvided
              + LITransfers + ClimProjects + UnivTrans + LITransetClimate + UnivetClimate
              
              + InterceptObjKUnspecified+ InterceptObjKLITransfers + InterceptObjKClimProjects
              + InterceptObjKUnivTrans + InterceptObjKLITransetClimate + InterceptObjKUnivetClimate
              
              + InterceptInfoUnspecified + InterceptInfoLITransfers + InterceptInfoClimProjects
              + InterceptInfoUnivTrans   + InterceptInfoLITransetClimate + InterceptInfoUnivetClimate
              
              + Age + Gender + Education + ClimateConcern  + CarUse
              + CT.TrustInPoliticians + HouseholdSize
              , data = data_long_reg, Hess=TRUE)
summary(m_lie )
(ctable <- coef(summary(m_lie )))
## calculate and store p values
p <- pnorm(abs(ctable[, "t value"]), lower.tail = FALSE) * 2
## combined table
(ctable <- cbind(ctable, "p value" = p))
(ci <- confint(m_lie))
exp(coef(m_lie))
## OR and CI
exp(cbind(OR = coef(m_lie), ci))

### for PERSONAL COST

data_long_reg$CT.PersonalCost<-as.factor(data_long_reg$CT.PersonalCost)

m_pc <- polr(CT.PersonalCost ~  PerceivedCTKnowledge #+ ObjectiveCTKnowledge
              #+KnowledgeGap
              #+ InfoProvided
              + LITransfers + ClimProjects + UnivTrans + LITransetClimate + UnivetClimate
             
             + InterceptObjKUnspecified+ InterceptObjKLITransfers + InterceptObjKClimProjects
             + InterceptObjKUnivTrans + InterceptObjKLITransetClimate + InterceptObjKUnivetClimate
             
             + InterceptInfoUnspecified + InterceptInfoLITransfers + InterceptInfoClimProjects
             + InterceptInfoUnivTrans   + InterceptInfoLITransetClimate + InterceptInfoUnivetClimate
             
             + Age + Gender + Education + ClimateConcern +PoliticalView + MonthlyIncome + CarUse
              + CT.TrustInPoliticians + HouseholdSize
              , data = data_long_reg, Hess=TRUE)
summary(m_pc )
(ctable <- coef(summary(m_pc )))
## calculate and store p values
p <- pnorm(abs(ctable[, "t value"]), lower.tail = FALSE) * 2
## combined table
(ctable <- cbind(ctable, "p value" = p))
(ci <- confint(m_pc))
exp(coef(m_pc))
## OR and CI
exp(cbind(OR = coef(m_pc), ci))


m_pc <- polr(CT.PersonalCost ~  PerceivedCTKnowledge #+ ObjectiveCTKnowledge
             #+KnowledgeGap
             #+ InfoProvided
             + LITransfers + ClimProjects + UnivTrans + LITransetClimate + UnivetClimate
             
             + InterceptObjKUnspecified+ InterceptObjKLITransfers + InterceptObjKClimProjects
             + InterceptObjKUnivTrans + InterceptObjKLITransetClimate + InterceptObjKUnivetClimate
             
             + InterceptInfoUnspecified + InterceptInfoLITransfers + InterceptInfoClimProjects
             + InterceptInfoUnivTrans   + InterceptInfoLITransetClimate + InterceptInfoUnivetClimate
             
             + Age + Gender + Education + ClimateConcern + CarUse
             + CT.TrustInPoliticians + HouseholdSize
             , data = data_long_reg, Hess=TRUE)
summary(m_pc )
(ctable <- coef(summary(m_pc )))
## calculate and store p values
p <- pnorm(abs(ctable[, "t value"]), lower.tail = FALSE) * 2
## combined table
(ctable <- cbind(ctable, "p value" = p))
(ci <- confint(m_pc))
exp(coef(m_pc))
## OR and CI
exp(cbind(OR = coef(m_pc), ci))


### Tables 2 and C6

data_long_reg$CT.PersonalCost<-as.numeric(data_long_reg$CT.PersonalCost)
data_long_reg$CT.LowIncomeEffect<-as.numeric(data_long_reg$CT.LowIncomeEffect)
data_long_reg$CT.Fairness<-as.factor(data_long_reg$CT.Fairness)


m_fair <- polr(CT.Fairness ~  PerceivedCTKnowledge + ObjectiveCTKnowledge
               #+KnowledgeGap  
               + CT.PersonalCost + CT.LowIncomeEffect
               + InfoProvided 
               #+ LITransfers + ClimProjects + UnivTrans + LITransetClimate + UnivetClimate
               + Age + Gender + Education + ClimateConcern +PoliticalView + MonthlyIncome + CarUse
               + CT.TrustInPoliticians + HouseholdSize
               , data = data_long_reg, Hess=TRUE)
summary(m_fair)
(ctable <- coef(summary(m_fair)))
## calculate and store p values
p <- pnorm(abs(ctable[, "t value"]), lower.tail = FALSE) * 2
## combined table
(ctable <- cbind(ctable, "p value" = p))
(ci <- confint(m_fair)) 
exp(coef(m_fair))
## OR and CI
exp(cbind(OR = coef(m_fair), ci))

m_fair <- polr(CT.Fairness ~  PerceivedCTKnowledge + ObjectiveCTKnowledge
               #+KnowledgeGap  
               + CT.PersonalCost + CT.LowIncomeEffect
               + InfoProvided 
               #+ LITransfers + ClimProjects + UnivTrans + LITransetClimate + UnivetClimate
               + Age + Gender + Education + ClimateConcern  + CarUse
               + CT.TrustInPoliticians + HouseholdSize
               , data = data_long_reg, Hess=TRUE)
summary(m_fair)
(ctable <- coef(summary(m_fair)))
## calculate and store p values
p <- pnorm(abs(ctable[, "t value"]), lower.tail = FALSE) * 2
## combined table
(ctable <- cbind(ctable, "p value" = p))
(ci <- confint(m_fair)) 
exp(coef(m_fair))
## OR and CI
exp(cbind(OR = coef(m_fair), ci))


data_long_reg$CT.Effectiveness<-as.numeric(data_long_reg$CT.Effectiveness)

m_accept <- polr(CT.Acceptability ~  PerceivedCTKnowledge + ObjectiveCTKnowledge
                 + CT.Effectiveness + CT.PersonalCost + CT.LowIncomeEffect
                 + InfoProvided
                 #+ LITransfers + ClimProjects + UnivTrans + LITransetClimate + UnivetClimate
                 + Age + Gender + Education + ClimateConcern +PoliticalView + MonthlyIncome + CarUse
                 + CT.TrustInPoliticians + HouseholdSize
                 , data = data_long_reg, Hess=TRUE)
summary(m_accept)
(ctable <- coef(summary(m_accept)))
## calculate and store p values
p <- pnorm(abs(ctable[, "t value"]), lower.tail = FALSE) * 2
## combined table
(ctable <- cbind(ctable, "p value" = p))
(ci <- confint(m_accept))
exp(coef(m_accept))
## OR and CI
exp(cbind(OR = coef(m_accept), ci))

m_accept <- polr(CT.Acceptability ~  PerceivedCTKnowledge + ObjectiveCTKnowledge
                 + CT.Effectiveness + CT.PersonalCost + CT.LowIncomeEffect
                 + InfoProvided
                 #+ LITransfers + ClimProjects + UnivTrans + LITransetClimate + UnivetClimate
                 + Age + Gender + Education + ClimateConcern + CarUse
                 + CT.TrustInPoliticians + HouseholdSize
                 , data = data_long_reg, Hess=TRUE)
summary(m_accept)
(ctable <- coef(summary(m_accept)))
## calculate and store p values
p <- pnorm(abs(ctable[, "t value"]), lower.tail = FALSE) * 2
## combined table
(ctable <- cbind(ctable, "p value" = p))
(ci <- confint(m_accept))
exp(coef(m_accept))
## OR and CI
exp(cbind(OR = coef(m_accept), ci))


data_long_reg$CT.Fairness<-as.numeric(data_long_reg$CT.Fairness)

m_accept <- polr(CT.Acceptability ~  PerceivedCTKnowledge + ObjectiveCTKnowledge
                 + CT.Effectiveness 
                 + CT.Fairness
                 + InfoProvided
                 #+ LITransfers + ClimProjects + UnivTrans + LITransetClimate + UnivetClimate
                 + Age + Gender + Education + ClimateConcern +PoliticalView + MonthlyIncome + CarUse
                 + CT.TrustInPoliticians + HouseholdSize
                 , data = data_long_reg, Hess=TRUE)
summary(m_accept)
(ctable <- coef(summary(m_accept)))
## calculate and store p values
p <- pnorm(abs(ctable[, "t value"]), lower.tail = FALSE) * 2
## combined table
(ctable <- cbind(ctable, "p value" = p))
(ci <- confint(m_accept))
exp(coef(m_accept))
## OR and CI
exp(cbind(OR = coef(m_accept), ci))

m_accept <- polr(CT.Acceptability ~  PerceivedCTKnowledge + ObjectiveCTKnowledge
                 + CT.Effectiveness 
                 + CT.Fairness
                 + InfoProvided
                 #+ LITransfers + ClimProjects + UnivTrans + LITransetClimate + UnivetClimate
                 + Age + Gender + Education + ClimateConcern  + CarUse
                 + CT.TrustInPoliticians + HouseholdSize
                 , data = data_long_reg, Hess=TRUE)
summary(m_accept)
(ctable <- coef(summary(m_accept)))
## calculate and store p values
p <- pnorm(abs(ctable[, "t value"]), lower.tail = FALSE) * 2
## combined table
(ctable <- cbind(ctable, "p value" = p))
(ci <- confint(m_accept))
exp(coef(m_accept))
## OR and CI
exp(cbind(OR = coef(m_accept), ci))


data$EffectivenessOrFairness[data$EffectivenessOrFairness==6]<-NA
summary(data$EffectivenessOrFairness)


### Figure C5

DataCorrplot<-data_long_reg[,64:68]
DataCorrplot$CT.Acceptability<-as.numeric(DataCorrplot$CT.Acceptability)
DataCorrplot$CT.Fairness<-as.numeric(DataCorrplot$CT.Fairness)

Mmatrix<-matrix(0,5,5)
for(i in 1:5){
  for (j in 1:5){
    if (i>j){cc<-cor.test(DataCorrplot[,i],DataCorrplot[,j],method = "pearson")
    Mmatrix[i,j]<-cc$estimate
    } else if(j>i){cc<-cor.test(DataCorrplot[,i],DataCorrplot[,j],method = "spearman",exact=FALSE)
    Mmatrix[i,j]<-cc$estimate
    } else{ Mmatrix[i,j]<-1}
  }
}
colnames(Mmatrix)<-c("Effectiveness", "Fairness","Personal effects", "Low-income effects", "Acceptability")
rownames(Mmatrix)<-c("Effectiveness", "Fairness","Personal effects", "Low-income effects", "Acceptability")
corrplot(Mmatrix, method = "number")
corrplot(Mmatrix, method = "color",col=colorRampPalette(c("blue","white","red"))(200),
         order = "hclust", number.cex = .7,cl.lim=c(0,1),
         addCoef.col = "black", # Add coefficient of correlation
         tl.col = "black", tl.srt = 90) # Text label color and rotation)


### Figure C6

#following http://uc-r.github.io/gbm_regression
library(rsample)      # data splitting 
library(gbm)          # basic implementation
library(xgboost)      # a faster implementation of gbm
library(caret)        # an aggregator package for performing many machine learning models
library(h2o)          # a java-based platform
library(pdp)          # model visualization
library(ggplot2)      # model visualization
library(lime)         # model visualization


data_gbm<-data_long_reg[,c(64:68, 57, 3,4,8,15,28:32,34,17)]
colnames(data_gbm)<-c("Effectiveness","Fairness","PersonalEffects","LowIncomeEffects",
                      "Acceptability","PriorKnowledge","Gender","Age","PerceivedKnowledge",
                      "InformationProvided","HouseholdSize","MonthlyIncome","Education","ClimateConcern",
                      "PoliticalView","CarUse","TrustInPoliticians")


# for reproducibility
set.seed(123)

# train GBM model
gbm.fit.final <- gbm(
  formula = Acceptability ~ .,
  distribution = "multinomial",
  data = data_gbm,
  n.trees = 1000,
  interaction.depth = 1,
  shrinkage = 0.1,
  n.minobsinnode = 5,
  bag.fraction = .75, 
  train.fraction = 1,
  n.cores = NULL, # will use all cores by default
  verbose = FALSE
)  

par(mar = c(5, 12, 1, 1))
summary(
  gbm.fit.final, 
  cBars = 16,
  method = relative.influence, # also can use permutation.test.gbm
  las = 2
)
