# Supplementary material for: Carbon tax acceptability with information provision and mixed revenue uses
Source: Nat Commun. 2021 Dec 2;12:7017. doi: 10.1038/s41467-021-27380-8 (PMC8640071; doi:10.1038/s41467-021-27380-8)
Supplement: Supplementary file 6 — Source Data [file 41467_2021_27380_MOESM6_ESM.xlsx]

## Sheet: Sheet 1
Response.ID	Duration	Gender	Age	Age.cohort	Regional.Code	Number.Inhabitants	Perceived.CarbonTaxKnowledge	Knowledge.Test1	Knowledge.Test2	Knowledge.Test3	Knowledge.Test4	Knowledge.Test5	Knowledge.Test6	Experiment.Group	CT.PerceivedEffectiveness	CT.PerceivedFairness	CT.Burden	CT.PersonalEffects	CT.LowIncomeEffects	CT.TrustInPoliticians	CT.Acceptability	CT.Purpose	CT.Effectiveness_UseRev1	CT.Effectiveness_UseRev2	CT.Effectiveness_UseRev3	CT.Effectiveness_UseRev4	CT.Effectiveness_UseRev5	CT.Fairness_UseRev1	CT.Fairness_UseRev2	CT.Fairness_UseRev3	CT.Fairness_UseRev4	CT.Fairness_UseRev5	CT.PersonalEffects_UseRev1	CT.PersonalEffects_UseRev2	CT.PersonalEffects_UseRev3	CT.PersonalEffects_UseRev4	CT.PersonalEffects_UseRev5	CT.LowIncomeEffects_UseRev1	CT.LowIncomeEffects_UseRev2	CT.LowIncomeEffects_UseRev3	CT.LowIncomeEffects_UseRev4	CT.LowIncomeEffects_UseRev5	CT.Acceptability_UseRev1	CT.Acceptability_UseRev2	CT.Acceptability_UseRev3	CT.Acceptability_UseRev4	CT.Acceptability_UseRev5	Allocation_ClimateProjects	Allocation_LowIncomeHouseholds
342686041	550	1	53	5	9	1	1	1	3	3	3	3	3	2	4	5	3	4	3	3	5	2	3	5	4	3	4	3	4	4	3	4	3	4	4	3	4	3	3	3	3	3	3	4	3	3	3	100	0
343095406	509	2	22	2	5	4	1	3	1	3	1	3	3	2	4	4	1	3	1	1	4	2	4	4	5	4	4	5	5	4	4	4	3	5	3	4	5	4	4	4	4	4	4	4	4	4	4	0	50
342895637	342	2	38	4	3	4	1	3	3	3	3	3	3	2	2	3	1	3	2	1	3	1	1	5	5	5	3	1	5	3	4	3	1	5	3	3	3	5	3	4	4	4	4	2	3	3	2	100	0
343082599	1005	2	29	3	10	4	1	3	3	3	3	2	2	2	4	1	3	2	1	1	1	1	4	4	4	4	4	3	4	4	4	4	2	4	2	3	2	2	2	2	2	2	3	3	3	3	3	40	20
343085571	524	1	49	5	13	5	2	2	2	2	1	2	2	2	2	1	4	1	1	1	1	1	1	3	1	1	1	1	4	1	1	1	1	3	1	3	1	3	3	3	3	3	1	4	1	1	1	98	1
342999134	301	2	24	2	7	3	2	2	1	2	2	2	2	1	2	2	4	2	2	2	2	1	2	2	2	4	2	3	2	2	4	2	2	2	2	2	3	2	2	2	2	2	2	2	2	2	2	5	5
342908531	453	1	35	4	1	5	1	3	3	3	3	3	3	1	3	3	4	3	3	1	3	3	3	3	3	3	3	3	3	3	3	3	3	3	3	3	3	3	3	3	3	3	3	3	3	3	3	33	33
343082835	1249	1	59	6	15	4	2	1	3	2	1	2	2	1	4	5	3	2	2	3	4	2	2	5	2	1	2	2	5	2	2	2	3	5	4	4	4	5	5	4	4	3	2	5	3	2	3	100	0
343087196	2605	2	43	4	1	5	2	1	3	2	1	2	2	2	3	4	1	4	2	2	4	2	2	4	5	2	2	1	2	5	2	2	4	4	5	4	4	4	4	5	4	4	4	4	5	2	2	50	50
342972135	1033	1	51	5	9	1	1	1	1	3	3	2	2	2	3	3	4	3	3	1	2	3	4	4	4	4	4	4	4	4	4	4	4	4	4	4	4	4	4	4	4	4	4	4	4	4	4	40	40
342989491	995	1	57	6	10	4	2	1	1	2	2	2	2	1	3	5	1	1	1	2	4	2	2	4	3	4	4	3	4	3	4	4	3	4	3	4	4	4	4	3	4	4	3	4	3	4	4	50	0
343107257	987	1	65	7	10	2	1	3	3	3	3	3	3	2	4	4	3	2	2	4	4	2	2	2	2	4	2	4	4	4	4	4	3	3	3	3	3	4	3	4	4	4	4	4	4	4	4	20	50
342981253	389	2	23	2	9	2	1	3	3	3	3	3	3	2	3	2	1	3	3	2	2	2	3	3	3	3	3	3	3	3	3	3	3	3	3	3	3	3	3	3	3	3	3	3	3	3	3	20	50
343117760	1188	1	69	7	2	1	1	1	2	2	1	2	2	2	4	2	3	2	1	1	3	2	2	4	4	2	4	2	4	4	4	4	3	4	4	4	4	4	4	4	4	4	4	5	4	3	4	70	20
343106979	953	1	68	7	4	4	1	1	3	2	3	2	2	2	3	2	3	1	1	2	1	1	4	3	4	5	3	3	3	4	5	3	3	3	3	5	3	5	3	5	4	3	4	3	4	4	3	50	30
343111909	726	1	22	2	10	2	2	1	3	2	1	2	2	2	2	2	1	1	1	1	1	1	2	5	5	4	4	2	4	5	3	3	4	5	5	4	4	5	2	4	4	4	3	4	5	4	5	50	25
342726046	2354	2	61	6	9	5	2	1	3	3	1	2	2	1	4	5	1	2	2	1	4	1	1	5	4	2	2	2	5	4	3	2	3	5	2	1	2	4	4	4	2	2	2	5	4	2	2	75	25
342906113	1036	1	49	5	13	4	1	1	3	3	3	3	2	2	3	2	1	2	2	1	3	3	3	5	4	4	4	3	4	4	4	4	3	3	3	3	3	4	5	5	4	4	4	5	4	4	4	60	0
342918166	1022	1	82	7	10	5	2	1	1	2	2	2	2	1	2	2	4	2	1	1	1	1	4	5	4	1	2	5	4	4	1	3	3	4	4	3	3	5	4	5	1	1	2	2	2	2	2	30	70
342890236	1092	1	45	5	1	2	1	1	2	2	1	2	2	1	1	1	4	1	1	1	1	1	2	4	3	3	3	2	4	2	1	2	3	5	3	4	4	4	5	4	2	4	2	4	2	2	2	100	0
342967044	806	1	57	6	8	3	2	1	2	2	1	2	2	2	3	2	1	2	1	2	4	2	4	5	4	2	3	4	5	4	2	3	3	5	4	3	4	5	4	4	3	3	4	5	4	3	3	70	30
342971187	1682	1	47	5	1	4	1	1	3	2	3	2	2	2	4	5	1	2	2	1	4	1	3	4	4	3	4	3	4	4	3	4	3	4	3	3	4	4	4	4	4	4	4	5	4	4	4	34	33
343084356	558	2	27	3	1	5	1	1	2	2	1	2	1	2	2	5	1	3	2	2	4	2	2	4	4	2	4	4	5	4	4	4	4	5	4	5	5	5	4	5	4	4	4	5	4	5	5	70	10
342970906	468	2	23	2	9	5	2	3	3	2	1	3	3	1	4	5	1	5	5	2	5	2	3	5	4	1	1	3	5	4	1	1	1	5	4	1	1	5	5	5	4	4	4	5	4	1	1	70	25
342988448	602	2	45	5	9	4	1	3	3	2	3	3	2	2	5	5	3	2	2	3	5	2	1	5	2	3	3	1	5	1	4	4	2	5	2	4	4	4	5	4	4	4	1	5	1	3	3	90	0
342904482	1377	1	46	5	9	5	1	1	2	2	2	2	2	1	2	4	1	2	1	1	3	2	2	5	3	1	2	2	5	2	1	2	2	4	2	3	3	5	4	4	4	4	2	4	2	1	2	100	0
343096938	350	2	21	2	12	3	1	3	3	3	3	3	3	2	3	3	3	3	1	1	3	2	3	3	3	3	3	3	3	3	3	3	3	3	3	3	3	3	3	3	3	3	3	3	3	3	3	80	10
343008183	582	2	22	2	9	5	2	3	3	3	3	3	3	1	4	4	3	3	3	2	4	2	3	4	4	3	3	4	4	4	2	2	3	3	3	3	3	4	4	3	3	3	4	4	4	3	3	70	30
342917623	1711	1	55	6	3	4	1	3	3	3	3	3	3	2	3	2	2	2	2	2	3	2	3	3	3	3	3	3	3	3	3	3	3	4	4	4	4	3	3	3	3	3	4	4	4	4	4	40	40
342970069	1024	1	56	6	14	4	1	1	1	2	3	3	3	1	2	2	1	2	2	1	3	1	3	4	3	3	3	2	4	2	2	2	3	4	3	3	3	3	4	3	3	3	3	4	3	3	3	100	0
342976321	811	2	50	5	10	5	1	1	1	3	1	2	3	1	4	3	1	3	2	2	4	2	4	4	4	5	5	4	4	4	5	5	3	4	4	5	5	5	4	5	5	5	4	4	4	5	5	30	30
342968096	721	2	27	3	13	5	2	1	1	2	1	3	3	1	4	5	1	5	3	1	4	2	1	1	1	3	3	4	5	5	3	3	3	5	4	4	4	5	5	5	4	4	4	5	4	4	4	60	30
343083321	1627	2	33	3	9	4	1	1	1	2	1	1	1	2	4	2	1	1	1	2	4	1	3	4	4	4	1	3	4	4	5	4	2	3	3	4	2	1	1	1	1	1	4	4	4	4	4	10	50
342925821	916	1	46	5	9	1	1	1	3	2	1	2	2	1	2	2	1	1	1	1	2	1	2	4	4	4	4	4	4	4	4	4	3	5	4	4	4	4	4	4	3	4	3	4	4	4	4	80	5
343156298	1316	1	72	7	5	4	1	3	3	3	3	2	2	2	1	1	1	2	1	1	1	1	5	5	3	4	4	5	3	3	5	3	3	3	3	3	3	5	2	3	5	3	5	4	4	5	4	10	50
342928175	592	1	51	5	16	4	1	3	3	3	3	3	3	1	2	1	1	1	1	1	2	1	1	1	1	2	3	5	5	5	5	5	5	5	5	5	5	5	5	5	2	3	5	5	5	2	3	50	45
342970930	743	1	46	5	10	2	2	1	2	2	1	2	2	1	4	5	3	2	1	3	4	2	4	5	4	3	3	3	4	4	3	4	3	4	3	4	4	4	3	4	4	4	4	5	5	4	4	70	30
342970909	474	1	41	4	9	3	1	3	3	3	3	3	3	1	2	3	1	1	1	2	3	1	4	5	5	5	5	5	5	5	5	5	4	4	4	4	4	5	5	5	5	5	4	4	4	5	4	60	20
342969822	617	1	67	7	13	3	2	1	1	2	1	2	2	1	2	4	3	2	3	2	4	2	2	5	2	2	2	3	5	3	3	3	3	5	3	3	3	4	5	4	4	4	4	5	4	4	4	100	0
342684126	447	2	29	3	1	3	1	1	3	3	3	3	3	1	2	2	1	2	2	2	3	1	4	3	3	4	4	4	3	4	4	3	3	3	3	3	3	3	3	3	3	3	3	3	3	3	3	20	40
342867749	632	2	43	4	10	2	1	3	3	3	3	1	1	1	3	3	1	3	3	3	2	1	4	4	3	5	4	3	3	4	5	5	3	3	3	5	3	4	4	4	5	5	4	4	4	5	5	30	20
342970910	619	2	62	6	3	4	3	1	1	2	1	2	2	1	2	3	1	3	1	2	2	1	3	5	4	2	4	3	4	4	3	4	3	4	4	4	4	4	5	4	4	4	3	4	4	4	4	100	0
342985229	298	2	41	4	7	4	2	1	2	3	1	2	3	1	4	3	1	4	3	2	4	2	3	4	4	2	5	3	4	4	4	4	2	5	4	4	4	3	3	5	4	5	3	5	4	4	5	75	10
342890205	1239	1	56	6	15	1	1	1	2	2	1	3	2	1	2	2	3	1	1	1	3	1	3	5	4	2	3	3	5	4	3	3	3	4	4	3	4	5	5	3	5	3	4	5	4	4	4	70	30
343084137	514	2	54	5	14	4	1	3	3	2	1	3	1	2	4	5	1	4	3	2	5	2	4	4	4	4	4	5	5	5	5	5	3	5	4	5	5	5	3	5	5	5	5	5	5	5	5	30	50
342870641	1005	2	42	4	17	4	2	3	3	3	1	2	2	2	3	1	1	1	4	1	1	1	2	4	2	5	4	1	3	1	5	4	1	3	1	5	4	5	5	5	5	5	1	3	1	5	4	25	0
342911919	496	2	47	5	17	4	2	1	1	2	1	2	3	2	3	2	3	2	2	1	3	2	3	3	4	4	4	3	4	3	4	4	3	3	3	3	3	3	3	3	3	3	3	3	3	3	4	50	10
343087010	1126	2	40	4	12	4	1	3	3	2	1	3	3	2	5	5	3	2	1	1	5	2	5	5	5	5	5	3	5	5	3	4	3	5	5	4	5	4	4	4	4	4	5	5	5	5	5	50	35
342971070	540	2	46	5	7	1	2	3	1	2	1	2	2	1	5	5	1	3	1	1	5	2	3	5	5	1	5	5	5	5	1	5	5	3	3	1	5	5	3	3	1	5	5	5	4	1	4	40	50
342980152	1015	2	27	3	13	3	2	1	2	2	3	2	3	1	3	5	3	3	2	1	5	2	3	4	5	1	2	3	4	5	2	3	3	5	4	3	4	3	4	5	3	4	3	4	5	1	4	60	40
343051495	1425	2	23	2	10	5	2	1	3	2	3	2	2	1	4	4	1	2	1	1	5	2	4	5	5	4	5	4	5	4	4	5	4	5	4	4	4	5	5	4	4	4	5	5	4	4	4	45	25
342878365	630	2	24	2	8	1	2	2	3	3	1	2	3	1	4	5	1	4	3	2	5	2	2	5	4	1	4	3	5	4	2	4	5	4	5	4	4	5	4	5	4	4	4	5	4	4	4	80	20
342974001	785	1	51	5	13	5	2	1	1	2	1	2	2	2	4	4	1	4	4	3	4	2	4	4	3	3	5	4	5	4	3	4	4	4	4	4	4	3	4	4	4	4	4	4	4	4	4	60	30
342900935	215	2	24	2	1	4	4	1	2	2	2	2	2	2	3	3	3	2	1	3	3	2	2	3	4	4	3	3	3	3	3	1	4	3	4	3	4	3	3	3	4	3	5	4	5	4	3	60	20
343080806	561	2	22	2	9	5	1	1	3	2	3	3	3	2	4	3	1	3	2	2	4	1	4	3	4	4	4	4	4	4	4	4	3	3	3	4	4	4	4	4	3	3	4	4	4	4	4	30	35
342975265	1512	2	30	3	9	5	1	1	2	2	1	2	2	1	2	4	1	5	5	1	4	2	5	5	5	4	4	5	5	5	4	4	4	4	4	4	4	4	4	4	4	4	5	5	5	5	5	50	50
342881392	1079	1	68	7	3	4	1	1	2	2	1	2	2	1	4	3	2	3	2	3	4	2	1	5	2	1	3	3	5	2	1	2	3	5	2	2	2	5	3	4	4	3	2	5	3	2	3	90	10
343100882	567	1	63	6	16	4	2	3	3	3	3	3	3	1	4	4	1	2	2	2	3	2	3	4	4	3	4	3	4	3	3	3	3	3	3	3	3	3	3	3	3	3	3	3	3	3	3	100	0
342976380	439	2	35	4	1	3	2	2	2	2	2	2	2	1	2	1	4	2	1	2	2	1	3	3	3	3	3	3	3	3	3	3	3	3	3	3	3	3	3	3	3	3	3	3	3	3	3	20	50
342730765	1517	1	63	6	7	2	1	3	3	1	1	2	2	1	2	1	1	1	1	1	1	1	3	3	4	2	4	3	3	3	3	4	4	4	4	2	2	4	3	4	2	2	3	3	4	2	2	50	35
343105426	665	1	68	7	5	4	1	3	3	3	3	3	3	1	4	3	4	2	1	1	3	1	3	3	3	3	3	4	3	4	5	4	2	3	3	4	4	5	3	4	4	4	3	3	3	3	3	50	0
342697345	2065	2	24	2	9	5	1	2	1	2	2	2	2	2	2	2	1	2	2	1	3	2	1	4	4	2	3	3	5	3	2	2	3	5	4	4	4	5	4	4	4	4	1	5	4	1	4	100	0
342928077	915	2	46	5	12	4	1	3	3	2	1	3	3	1	4	4	1	3	3	2	3	2	3	3	3	3	3	3	4	4	2	3	5	3	5	4	4	5	3	5	4	4	3	3	3	3	3	50	50
342968551	556	1	28	3	9	1	2	1	3	2	1	3	1	2	4	3	1	2	2	3	4	2	4	5	5	4	5	4	4	4	4	4	4	4	4	4	4	5	4	5	5	5	4	4	4	4	4	34	33
342969104	773	2	49	5	14	4	1	3	3	3	3	3	3	1	5	5	3	3	1	3	4	2	5	5	5	5	5	5	5	5	5	5	3	3	3	3	3	5	5	5	5	5	5	5	5	5	5	30	40
343084937	716	2	45	5	13	5	1	1	2	2	1	2	2	2	4	5	3	2	1	2	5	2	3	5	4	2	4	2	4	3	4	4	3	4	4	5	5	2	2	4	4	4	2	4	4	3	4	40	0
342928165	961	1	48	5	12	3	2	1	1	2	1	2	2	2	4	3	3	2	2	1	4	2	3	2	4	2	3	4	4	5	3	2	3	3	4	3	3	4	3	4	2	2	4	4	4	3	3	40	40
342972221	1028	1	24	2	1	2	4	1	2	2	1	3	2	2	4	3	1	4	2	2	4	2	3	4	4	3	4	3	4	4	3	4	3	4	4	4	4	5	4	4	4	4	4	4	4	4	4	50	25
343194419	733	1	74	7	9	5	3	1	2	3	2	2	3	1	4	4	3	4	4	2	5	2	2	5	4	3	3	4	5	5	2	2	3	4	3	4	4	5	3	5	3	3	3	4	5	2	3	60	40
342737190	463	1	34	3	10	5	1	2	2	3	2	3	3	1	3	3	1	2	2	1	3	1	1	1	1	1	1	4	5	5	4	4	3	5	3	3	5	5	4	5	5	4	4	5	4	4	5	100	0
342906341	655	1	68	7	13	4	1	3	3	3	3	3	3	2	3	3	1	3	1	1	3	1	1	4	1	1	1	1	5	1	1	1	3	3	3	3	3	5	1	2	4	2	1	5	1	1	1	100	0
343161857	838	1	71	7	10	2	2	2	2	2	1	2	2	2	4	5	3	3	2	3	5	2	2	4	2	1	1	1	5	2	1	2	3	4	3	3	3	4	5	4	3	3	2	5	2	1	2	100	0
342978409	1447	2	51	5	12	4	2	1	3	2	3	2	1	1	3	2	1	1	1	1	1	1	4	4	5	4	5	4	4	5	3	5	4	5	5	4	5	5	5	5	4	5	4	5	5	4	5	50	30
343082353	546	1	45	5	10	1	1	3	3	2	1	2	2	2	2	1	1	1	1	1	2	1	5	2	1	2	2	5	3	2	2	2	4	3	3	3	3	5	2	2	2	2	5	4	3	3	3	60	35
343194868	339	1	19	2	1	2	2	1	1	1	2	1	1	2	1	2	2	2	1	1	2	1	2	1	1	4	3	2	2	3	3	3	2	3	2	2	3	3	2	3	3	3	3	3	3	3	2	30	40
342910746	939	2	52	5	13	5	1	3	3	3	3	3	3	2	3	2	4	1	1	2	1	1	4	2	4	5	1	4	2	2	4	2	2	5	5	4	2	4	1	1	4	1	2	1	1	4	2	10	60
342979998	797	2	44	4	10	4	1	1	2	2	1	3	2	1	3	2	3	2	1	2	2	2	4	2	2	5	4	4	4	4	5	5	2	4	2	4	4	5	4	4	4	4	3	4	4	5	5	50	20
342968802	840	2	55	6	16	4	1	3	3	3	3	3	3	1	3	3	1	3	1	1	3	3	5	5	5	5	5	5	5	5	5	5	3	5	3	5	5	5	5	1	1	3	5	5	5	5	5	25	25
343057529	676	2	20	2	1	1	2	1	3	3	1	2	2	2	4	4	3	1	1	1	4	1	4	4	4	4	4	5	5	4	5	5	2	2	2	3	3	4	4	3	3	4	4	4	4	4	4	15	15
342889819	917	2	47	5	7	4	1	1	1	1	1	2	2	1	2	1	1	2	1	1	1	1	3	5	4	5	4	4	4	4	4	4	3	3	2	3	3	5	3	3	4	3	3	3	3	3	3	50	25
342975039	983	2	24	2	5	2	1	1	3	1	1	2	2	1	4	4	1	2	2	1	5	2	3	5	3	5	5	3	5	3	4	4	3	5	3	4	4	5	5	5	3	3	3	5	3	4	4	50	10
342964859	1463	2	74	7	9	5	1	1	3	3	1	2	2	1	4	5	1	4	3	2	5	2	4	5	4	2	3	4	5	4	2	3	4	5	4	1	2	5	5	5	2	2	5	5	5	2	2	50	50
342676204	472	1	24	2	16	4	2	1	1	2	1	2	2	1	3	2	1	3	1	1	2	1	5	4	4	4	3	5	4	4	4	3	3	3	3	3	3	5	2	4	2	2	4	3	3	3	3	10	80
342977898	776	1	46	5	8	1	3	1	3	1	1	2	2	2	2	1	1	2	1	1	1	1	3	2	2	4	3	4	2	3	5	3	3	4	3	5	3	4	3	4	3	3	3	3	3	4	3	20	30
342889502	528	1	58	6	9	2	1	3	3	3	3	3	3	2	3	3	1	3	3	2	3	2	3	3	3	3	3	3	3	3	3	3	3	3	3	3	3	3	3	3	3	3	3	3	3	3	3	25	50
342927951	721	1	46	5	2	1	2	1	1	2	1	2	2	1	3	3	1	4	3	1	3	1	2	4	5	3	3	1	4	5	3	2	3	4	4	3	3	5	4	5	4	4	2	4	5	4	4	50	25
342978147	560	2	43	4	10	3	2	1	3	2	1	2	2	1	4	2	3	2	1	1	4	1	1	4	3	3	5	2	4	3	4	5	2	4	4	4	5	5	2	4	4	4	3	4	4	4	5	50	0
343111337	793	1	66	7	8	3	1	3	3	3	3	3	3	2	1	1	4	1	1	1	1	1	1	1	1	1	1	1	1	1	1	1	1	1	1	1	1	1	1	1	1	1	1	1	1	1	1	0	0
342688250	595	1	56	6	1	1	2	1	2	1	3	3	1	2	3	1	1	1	1	1	1	1	4	5	5	5	5	5	5	5	5	5	5	5	3	5	3	5	3	5	3	5	5	1	2	5	4	100	0
342936050	836	1	42	4	12	3	1	2	1	2	1	2	2	1	4	4	3	2	2	2	4	2	3	4	3	3	3	2	4	3	2	3	4	5	4	4	4	4	4	4	3	4	3	5	4	3	3	90	10
343083311	891	2	40	4	8	3	1	1	3	2	1	3	2	2	4	3	3	2	1	3	4	2	4	4	4	4	4	4	4	4	3	3	3	4	3	3	4	5	3	4	4	4	3	4	4	3	3	80	20
342982450	1216	1	35	4	8	4	2	1	1	2	1	2	2	1	4	4	3	2	2	1	4	2	4	4	4	2	2	4	4	4	2	2	3	5	3	4	4	5	5	5	5	5	4	4	4	3	3	50	30
342722934	592	1	24	2	1	5	4	1	3	2	3	2	2	2	2	2	1	1	1	2	3	2	3	5	3	2	2	2	5	2	3	3	1	5	2	3	2	4	5	3	3	4	3	5	3	2	2	100	0
342901183	1162	1	49	5	13	5	2	1	2	2	1	2	2	2	4	4	3	3	2	2	1	2	3	5	4	1	2	3	5	4	1	2	3	5	4	1	2	4	4	5	1	2	3	4	5	1	2	60	40
342988611	614	1	59	6	9	4	3	1	3	3	3	3	3	2	1	1	4	3	1	1	1	1	5	3	3	5	3	5	4	3	3	3	5	4	3	3	3	5	4	3	3	3	5	4	3	3	3	10	90
342973590	1433	2	45	5	10	3	1	3	1	2	1	2	3	2	1	2	3	1	1	1	4	2	4	4	5	1	2	4	4	5	1	1	5	4	5	2	2	5	4	5	2	2	4	4	5	1	1	50	50
342911893	392	2	30	3	12	4	2	1	3	2	1	2	1	2	4	4	3	2	2	3	4	2	5	4	4	4	4	4	4	3	4	4	4	3	4	4	4	4	3	4	4	4	4	4	4	4	4	70	20
342988292	351	2	35	4	11	1	1	3	3	3	3	3	3	1	3	3	4	1	1	1	1	3	2	2	2	2	2	2	2	2	2	2	1	1	2	3	4	4	5	3	4	3	2	4	4	3	3	20	60
342981351	529	2	24	2	10	2	2	1	2	2	1	1	2	1	4	5	1	3	2	1	5	2	2	5	4	2	4	2	5	3	4	5	2	5	3	4	4	5	4	4	4	4	2	5	4	4	5	70	0
342971574	860	2	33	3	9	4	1	3	3	3	3	3	3	1	1	1	4	2	1	1	1	1	5	4	5	5	4	5	4	5	5	4	4	4	4	4	4	5	5	5	5	5	5	4	5	5	4	30	50
342968226	1872	2	36	4	9	5	1	3	3	2	1	2	2	2	2	1	1	4	1	1	3	2	1	4	2	5	5	1	4	2	5	5	1	3	1	5	5	5	3	5	4	4	1	4	2	5	5	60	0
342884534	1074	2	37	4	10	5	2	1	2	2	1	2	1	2	1	1	3	1	1	1	1	1	1	4	1	1	1	1	1	1	1	1	4	3	4	4	4	4	4	4	4	4	1	3	1	1	1	100	0
342737436	623	1	62	6	14	4	1	1	3	2	3	3	2	1	3	3	3	2	1	1	3	2	3	4	3	3	3	3	4	3	3	3	2	4	3	2	3	4	4	4	3	3	3	4	3	3	3	100	0
342968425	920	2	55	6	9	2	2	1	2	2	1	2	2	2	3	2	4	3	1	1	1	1	4	4	4	3	3	4	4	4	3	3	3	3	3	3	3	4	3	4	4	4	4	4	4	4	4	25	60
343033631	2340	1	67	7	6	2	1	1	1	2	1	3	2	2	5	5	3	4	4	1	5	2	1	5	3	1	1	1	5	3	1	1	3	5	3	3	3	5	3	4	3	3	3	5	3	3	3	100	0
343051571	914	1	66	7	6	2	1	1	1	3	1	3	3	2	5	5	3	3	3	1	5	1	1	5	1	1	3	1	5	3	3	3	3	5	3	3	3	3	5	3	3	3	3	5	3	3	3	100	0
342969405	2063	2	29	3	9	4	2	1	3	2	1	2	2	1	4	5	3	2	1	4	4	2	5	5	4	4	4	4	5	5	4	4	3	4	4	4	4	5	4	5	3	4	4	5	5	4	4	40	40
342901298	407	1	38	4	10	5	5	1	1	2	1	2	2	2	1	3	4	3	3	3	1	1	1	2	1	1	2	2	2	1	2	1	3	3	3	3	3	3	3	3	3	3	3	3	3	3	3	0	0
342986821	1057	2	48	5	1	5	1	3	2	2	3	2	3	1	2	1	1	1	1	1	1	1	1	2	1	1	1	2	2	2	2	2	2	2	2	2	2	3	1	3	3	3	1	1	1	1	1	100	0
342909379	794	1	52	5	9	2	3	2	2	2	1	2	3	2	4	1	1	2	3	2	5	2	1	5	3	1	3	3	5	4	2	4	3	5	4	4	4	5	4	4	3	4	2	5	4	3	4	80	5
342910537	753	1	49	5	3	4	2	1	3	2	1	3	2	2	3	2	3	2	1	2	3	1	3	3	4	4	3	4	3	3	3	3	2	3	3	4	3	4	3	3	4	3	4	3	3	4	3	0	0
343047277	486	2	23	2	9	5	2	1	2	2	3	3	3	1	3	3	1	2	2	1	2	1	3	3	3	3	3	3	3	3	3	3	3	3	3	3	3	3	3	3	3	3	3	3	3	3	3	30	40
342986740	640	2	40	4	13	5	1	3	3	3	3	3	3	1	1	1	4	2	1	1	1	1	1	4	4	4	4	1	4	1	2	4	1	3	2	4	4	4	4	4	4	4	1	4	2	4	4	80	0
342914781	769	1	61	6	6	1	1	3	3	3	3	3	3	1	2	2	4	2	1	1	1	1	4	3	2	3	2	2	2	2	2	2	2	3	3	4	3	4	3	3	4	3	2	2	2	2	2	0	0
342733358	872	2	43	4	7	1	1	3	3	3	3	3	3	1	2	3	1	3	1	1	3	1	2	2	2	2	2	3	4	3	3	3	3	4	3	3	3	4	3	4	4	4	3	3	3	3	3	70	10
342907713	852	1	63	6	16	4	1	3	3	3	3	3	3	2	4	4	1	4	2	1	5	2	3	4	4	3	4	3	4	4	3	4	3	4	3	3	4	4	3	4	3	4	4	4	4	3	4	52	38
343020514	1202	1	78	7	9	2	1	2	1	2	3	2	2	1	5	5	3	5	4	1	5	2	2	3	5	1	3	3	4	5	2	3	3	5	4	5	4	5	3	4	5	4	4	5	4	5	4	70	15
342975295	1262	2	30	3	13	4	2	1	1	2	1	2	2	1	4	3	2	2	2	1	3	2	3	5	5	1	1	4	5	4	2	3	3	4	4	3	4	5	4	5	2	4	4	4	4	4	4	60	20
342972696	768	2	48	5	9	2	1	1	1	2	1	3	2	2	4	4	1	2	2	1	4	2	4	4	4	4	4	4	4	4	4	4	4	4	4	4	4	5	4	5	4	4	5	5	4	5	5	40	35
342971968	769	1	29	3	7	4	1	1	2	3	1	2	2	2	2	1	1	1	1	1	1	1	4	1	1	5	1	1	1	1	1	1	1	1	1	1	1	1	1	1	1	1	1	1	1	1	1	0	0
342894839	1062	2	60	6	1	5	2	3	3	3	3	3	3	2	4	4	1	4	5	2	4	2	4	4	4	3	4	3	4	4	3	3	3	4	4	3	4	4	5	5	4	4	3	4	4	3	4	80	15
342968836	504	2	23	2	13	4	1	3	3	3	3	3	3	1	4	4	1	3	3	2	3	3	3	3	3	3	3	3	3	3	3	3	3	3	3	3	3	3	3	3	3	3	3	3	3	3	3	30	30
342972023	776	2	59	6	13	3	1	1	3	3	3	3	3	2	5	5	3	2	2	1	5	2	4	4	4	3	4	4	4	4	3	4	3	3	3	2	4	4	3	4	3	3	4	4	4	3	3	33	34
342741970	722	1	41	4	10	2	1	3	3	3	3	3	3	2	2	2	4	1	1	1	1	3	2	2	2	2	2	1	1	1	1	1	3	3	3	3	3	3	3	3	3	3	1	1	1	1	1	0	0
342968342	701	1	53	5	1	5	1	1	2	2	1	2	2	2	2	2	1	2	2	2	2	1	3	4	4	3	4	3	4	4	3	4	3	4	4	3	4	4	3	4	4	4	4	5	5	4	5	90	5
342743775	617	1	20	2	1	2	3	1	2	2	1	2	2	2	4	3	1	3	1	2	4	2	4	4	5	4	4	4	4	5	4	4	5	5	5	4	4	5	5	5	4	4	4	4	5	4	4	60	30
342975020	1042	2	60	6	9	2	2	1	2	3	1	3	3	1	4	4	1	2	2	1	4	2	4	4	4	4	4	4	4	4	4	4	4	4	4	4	4	4	3	3	4	4	4	4	4	4	4	25	39
342934279	1114	2	38	4	1	4	2	1	3	2	1	2	2	2	2	1	1	1	1	1	1	1	2	4	3	1	4	2	5	4	3	4	4	3	4	4	4	5	3	3	3	4	2	5	4	2	3	100	0
342918067	2478	1	65	7	12	4	1	2	2	1	1	2	2	1	1	2	1	2	1	2	2	1	3	4	4	3	2	2	4	3	2	2	2	4	3	2	2	4	4	3	3	3	2	2	2	2	2	70	15
342981821	814	2	25	3	3	4	2	1	3	2	1	3	2	1	4	2	1	4	2	2	4	2	4	5	5	2	5	3	5	5	3	4	5	5	5	4	5	5	1	4	4	4	3	4	5	3	5	75	15
342982278	573	1	41	4	1	5	2	2	2	2	1	2	2	1	1	1	4	1	1	1	1	1	1	1	1	1	1	1	1	1	1	1	1	1	1	1	1	1	1	1	1	1	1	1	1	1	1	100	0
342974972	379	1	42	4	13	5	1	3	3	3	3	3	3	1	4	3	3	3	3	3	4	2	4	4	5	4	5	4	4	4	4	4	5	5	5	4	4	4	4	4	4	4	4	4	4	4	4	50	25
342981911	646	2	29	3	12	4	2	2	1	3	2	2	2	1	4	2	1	2	1	2	4	2	3	4	2	5	5	3	4	1	4	1	1	5	1	1	1	1	5	1	1	1	1	5	1	1	1	60	20
342881557	434	2	32	3	13	5	1	3	3	3	3	3	3	1	3	3	3	3	3	3	3	2	3	5	4	3	4	4	3	4	4	3	3	3	3	3	3	4	3	4	4	3	3	3	3	3	3	50	25
342905069	1044	1	50	5	9	2	2	3	1	2	1	2	2	1	3	1	4	1	1	1	5	1	1	1	1	1	1	5	5	5	5	5	3	3	3	3	3	5	5	5	5	5	2	2	2	2	2	50	0
342972860	1153	2	49	5	13	2	1	1	3	2	1	2	3	1	4	4	3	2	1	1	4	1	4	1	1	3	4	4	5	5	4	5	2	5	4	5	5	5	1	4	5	4	5	5	5	4	5	75	20
343082337	713	1	30	3	12	4	1	1	3	2	1	3	2	1	2	2	3	2	3	2	3	1	3	4	4	3	3	4	4	3	4	3	3	3	3	3	3	3	3	3	3	3	4	4	4	3	3	50	25
342733935	463	2	39	4	9	1	2	1	3	2	1	2	2	1	4	3	3	2	1	2	4	2	4	5	5	4	4	4	5	5	4	4	5	3	5	4	4	5	3	5	4	4	4	5	4	4	4	50	40
342912069	2266	1	28	3	9	5	1	1	1	2	3	2	2	1	1	1	1	1	1	1	1	1	3	1	3	5	3	2	1	3	5	3	1	1	1	2	1	1	1	1	1	1	3	2	3	5	3	0	0
342968318	844	2	60	6	13	5	1	3	3	3	3	2	3	2	3	3	4	1	1	1	1	1	1	1	1	1	1	1	1	1	1	1	3	3	3	3	3	3	3	3	3	3	1	1	1	1	1	0	0
343146388	567	1	66	7	11	1	1	1	1	1	1	2	2	2	2	1	4	2	1	1	2	1	4	3	4	4	3	4	4	3	3	3	2	2	3	3	3	2	2	2	3	3	1	2	2	3	2	30	20
342751454	761	2	63	6	7	2	1	3	3	3	3	3	3	2	4	3	3	2	1	1	4	2	5	4	5	5	5	5	5	5	5	5	2	2	2	2	2	5	2	4	4	4	5	5	5	5	5	50	30
342990260	1133	2	35	4	16	4	1	3	2	2	1	2	3	2	4	4	1	1	1	3	4	2	4	2	4	5	5	3	4	4	5	5	3	5	4	5	5	5	4	4	4	4	4	5	4	5	5	40	20
342903074	849	2	55	6	9	5	1	1	3	2	1	2	1	1	3	4	3	4	3	2	4	2	2	4	3	3	4	3	4	3	4	4	3	4	3	4	4	5	4	5	4	4	4	5	4	4	4	50	10
342970702	711	2	45	5	9	4	2	1	2	2	1	2	2	2	4	3	1	2	2	2	2	1	2	4	2	4	4	1	4	1	4	4	1	4	1	3	3	3	3	3	3	3	1	4	1	4	4	90	0
342968428	1133	2	49	5	16	4	2	3	2	2	1	2	2	2	4	2	3	2	1	1	4	2	3	4	4	3	3	3	3	4	4	4	2	2	2	3	3	4	2	3	2	2	4	4	4	3	3	75	25
343119606	492	1	21	2	10	1	1	3	3	3	3	3	3	2	4	4	3	4	4	4	3	1	4	4	4	4	3	3	3	4	3	3	2	3	3	3	3	3	3	3	3	3	3	3	3	3	3	30	35
343077801	524	2	23	2	9	5	1	3	3	3	3	3	3	2	2	2	1	1	1	2	2	2	2	2	2	2	2	4	4	4	3	3	4	2	4	4	4	3	3	3	3	3	3	3	3	3	3	50	50
343087333	668	1	50	5	1	3	1	2	2	2	1	2	2	2	4	3	1	2	1	2	4	1	3	4	4	1	3	4	4	4	3	3	4	4	4	3	3	4	3	4	3	4	4	5	4	3	3	40	40
342909475	664	2	47	5	1	1	3	1	1	2	1	2	2	2	2	3	4	3	2	1	3	1	3	3	3	3	4	4	4	4	4	5	3	3	3	4	4	3	3	3	4	4	3	3	3	4	4	10	20
342966944	864	2	61	6	13	5	1	1	3	2	3	2	2	2	2	1	1	1	1	2	2	1	3	2	3	4	4	3	3	3	4	4	3	3	3	4	4	3	3	3	4	4	2	3	3	4	4	50	0
342926204	672	1	70	7	9	5	1	1	3	2	1	2	2	1	2	3	1	2	2	1	2	2	3	4	3	4	4	3	4	4	4	4	3	3	3	4	4	3	4	4	4	4	3	4	4	4	4	33	33
342878755	920	1	39	4	1	5	2	1	3	2	1	2	2	1	3	1	4	1	1	1	1	2	4	4	4	3	4	2	4	3	2	3	2	4	3	2	3	4	2	3	4	3	2	4	3	2	3	100	0
343110091	1314	1	68	7	16	4	1	1	3	2	1	2	2	1	2	1	1	3	2	1	2	1	2	4	4	2	4	2	5	3	2	4	3	5	4	3	4	4	5	4	4	5	2	5	4	2	4	90	10
343088215	1155	1	61	6	13	4	1	2	2	1	1	1	3	2	4	5	3	3	2	2	5	2	3	4	4	3	3	3	4	3	3	4	4	5	4	4	4	4	4	4	4	4	3	5	4	4	4	80	10
342967093	939	2	49	5	16	4	1	1	2	3	1	2	1	2	5	5	1	5	4	4	5	2	4	5	4	3	4	5	4	5	5	4	3	3	3	4	4	5	3	4	4	4	4	5	4	5	4	40	50
342979696	556	1	34	3	14	4	2	1	2	2	1	2	2	1	4	5	1	2	2	2	4	2	4	4	4	3	3	4	4	5	3	4	4	4	3	4	4	4	5	4	4	5	4	4	5	4	3	50	20
343099019	552	1	58	6	7	3	2	1	3	2	3	2	2	2	4	2	2	3	3	3	3	2	2	3	3	2	3	2	3	3	2	4	2	3	3	2	3	3	3	3	3	3	4	4	3	4	3	45	17
342874587	1170	2	39	4	13	4	2	1	2	2	1	2	2	2	4	4	1	3	2	2	5	2	5	4	4	4	5	3	5	4	4	4	3	5	4	3	4	5	5	5	5	5	4	5	5	4	5	80	10
342966965	1327	2	26	3	9	4	1	1	2	2	3	2	2	1	2	1	1	2	1	2	2	2	4	4	2	3	1	4	4	5	3	3	2	4	3	5	4	4	1	3	3	2	4	5	5	4	4	50	30
343085623	1011	1	52	5	13	2	1	3	1	2	1	2	2	2	4	3	1	2	2	2	4	2	4	5	5	2	3	4	5	5	2	4	4	5	4	2	4	5	5	5	4	4	4	5	5	3	4	50	35
342967238	427	2	24	2	1	4	1	1	1	1	1	2	2	1	3	3	3	3	2	2	4	1	3	4	4	3	2	4	3	4	3	4	4	4	4	4	4	5	4	4	3	4	4	3	3	3	4	90	5
342908684	529	1	32	3	1	5	3	2	2	2	1	2	2	1	2	2	1	2	2	1	1	1	2	5	4	1	1	2	4	3	3	5	2	5	4	5	5	5	3	5	2	2	2	5	3	2	4	65	20
342927388	644	2	47	5	16	4	1	1	3	2	1	2	1	1	4	1	1	1	2	1	4	1	2	4	2	4	4	5	5	5	4	4	2	4	4	4	4	5	4	4	4	4	5	5	4	4	4	60	30
342970232	708	2	51	5	3	4	2	2	2	2	2	2	2	1	2	1	4	1	1	2	1	2	1	2	1	3	2	1	2	2	3	3	2	1	2	2	2	4	1	4	4	4	1	2	1	2	2	0	0
343089264	857	1	59	6	12	2	2	1	2	2	1	2	2	1	2	1	4	2	1	1	1	1	1	1	1	3	3	1	1	1	3	3	2	2	2	4	3	4	1	3	3	3	2	2	2	3	3	0	0
342748636	1045	2	35	4	9	5	1	1	3	2	3	2	2	2	2	2	1	4	2	2	4	2	2	4	5	4	4	3	4	5	2	2	3	5	4	3	3	4	4	4	3	3	3	4	4	3	3	60	40
342978262	945	2	50	5	11	2	2	1	3	3	1	2	2	1	3	3	1	1	1	1	3	2	5	5	5	5	5	5	4	5	2	2	2	4	4	4	4	5	4	4	4	4	3	4	3	4	4	50	0
342909957	407	2	20	2	1	2	1	3	3	3	3	3	3	2	4	2	1	2	1	1	2	3	4	4	4	4	4	4	4	4	4	4	3	3	3	3	3	3	3	3	3	3	3	3	3	3	3	25	50
342908652	703	1	53	5	1	5	3	2	2	2	1	2	2	1	2	1	3	2	1	1	2	1	3	4	4	2	4	5	5	5	2	2	3	4	4	3	4	4	4	5	3	3	4	4	4	3	3	50	50
342970383	718	2	58	6	3	1	1	1	1	3	1	2	2	2	4	4	1	3	4	1	4	2	4	4	5	4	5	5	4	5	5	5	4	4	4	5	5	5	3	4	5	4	5	4	4	5	4	25	50
342914738	1012	1	46	5	1	2	1	1	3	3	3	2	2	1	1	1	1	1	1	1	1	1	5	5	4	4	4	4	3	3	4	3	3	3	3	3	3	5	2	2	2	2	3	3	3	3	3	20	50
342997941	462	1	24	2	4	4	2	2	3	2	1	2	2	1	2	1	1	1	1	1	1	1	1	2	1	4	4	1	3	2	5	4	1	3	2	3	2	5	3	4	4	3	1	3	1	4	3	20	0
342880774	821	1	70	7	10	2	1	3	1	2	1	3	2	1	3	4	3	4	2	1	4	2	3	4	4	3	2	3	4	4	3	3	3	4	4	2	3	3	4	4	2	2	3	4	4	2	2	80	20
343092698	577	2	21	2	7	4	1	3	3	3	3	3	3	2	2	3	1	2	2	2	2	1	4	4	4	4	4	2	2	2	2	2	2	2	2	2	2	2	2	2	2	2	2	2	2	2	2	90	5
343085704	726	1	19	2	1	3	1	1	2	2	2	2	2	1	3	3	1	1	1	3	2	2	4	5	4	1	2	3	5	4	2	3	3	4	4	4	5	4	5	4	3	4	4	5	4	4	4	80	10
342978925	714	2	30	3	1	1	1	1	3	3	3	3	3	1	1	1	3	1	1	1	3	1	3	3	3	5	3	1	1	3	5	5	3	3	3	3	3	3	3	3	3	3	3	3	3	3	3	20	30
342888744	561	2	46	5	9	5	1	1	2	2	1	3	2	2	5	4	1	2	2	2	5	2	2	5	5	2	5	4	5	4	4	5	3	5	4	4	5	5	5	5	4	4	4	4	4	4	5	60	20
342980640	873	2	34	3	9	5	3	1	1	2	2	2	2	2	4	2	1	2	1	4	4	2	5	5	5	5	5	5	5	5	5	5	4	5	4	5	5	5	4	5	4	4	5	4	5	4	5	40	40
342889179	2235	1	58	6	13	5	2	2	1	2	1	2	2	1	4	3	1	2	1	2	3	2	4	4	4	3	3	2	4	3	3	3	3	2	2	2	2	2	2	2	3	2	3	4	3	3	4	60	25
342750279	2937	2	30	3	7	1	1	2	1	3	3	2	2	2	4	4	3	2	2	2	4	1	4	4	4	3	4	4	4	4	4	4	4	4	4	4	4	4	5	5	5	5	4	4	4	4	4	60	25
342867776	1560	1	74	7	1	3	1	1	3	3	1	2	1	1	2	1	1	2	1	1	1	1	2	5	2	2	2	2	5	2	2	2	2	5	2	2	2	4	3	2	4	3	2	5	2	2	2	80	15
342883494	951	2	29	3	16	4	1	1	1	2	1	2	2	2	5	4	3	2	2	2	4	1	5	2	5	5	4	4	4	5	1	2	1	2	5	1	2	5	1	5	1	1	4	4	4	1	2	50	50
343084221	587	2	22	2	9	5	2	1	3	2	1	2	2	2	3	3	1	2	1	1	4	1	4	4	4	2	3	4	4	4	2	3	4	4	4	2	2	5	5	5	1	2	5	5	4	3	3	60	30
342729773	1347	2	48	5	14	4	2	1	3	2	1	2	2	1	4	4	1	2	2	1	4	2	5	5	5	4	5	5	4	4	5	4	5	4	4	5	4	5	4	4	4	4	5	4	4	4	4	5	90
343114310	2089	1	76	7	16	4	1	1	2	3	1	2	1	2	2	2	1	2	2	3	3	2	3	4	4	1	3	3	4	3	4	4	2	2	3	2	3	5	2	3	4	4	3	4	4	3	4	50	30
342926363	636	2	42	4	16	4	1	3	3	3	3	2	3	1	3	2	1	2	1	1	2	1	3	3	3	3	3	4	4	4	3	3	4	4	4	4	4	4	4	4	4	4	3	3	3	3	3	40	40
343142863	1102	1	66	7	8	1	2	1	1	2	1	2	2	2	4	5	1	2	2	2	5	2	2	4	4	2	3	2	4	3	2	4	4	4	4	4	4	4	4	4	4	4	3	4	4	4	4	70	20
342985006	543	2	33	3	6	4	1	1	3	3	3	2	2	2	4	3	1	1	1	1	3	1	3	4	3	4	4	3	3	3	3	3	4	3	4	4	4	3	3	3	3	3	3	3	3	3	3	33	33
342971096	842	1	62	6	10	4	3	1	1	2	1	2	3	1	5	4	3	2	3	4	5	2	4	5	5	2	4	2	5	5	2	2	2	5	4	5	4	5	4	4	2	2	3	5	5	2	4	60	30
342899368	859	1	45	5	13	3	1	1	1	3	1	3	2	1	3	1	1	1	1	1	2	1	1	5	3	1	2	2	5	3	3	3	4	5	3	5	5	5	2	3	3	3	1	5	3	1	3	100	0
342751045	628	2	26	3	3	4	1	1	1	2	1	2	2	2	3	3	3	2	2	1	2	1	3	3	4	3	3	3	3	4	3	3	3	3	4	3	3	5	2	4	5	4	3	3	4	3	3	20	50
342870266	694	2	59	6	9	4	3	1	2	1	1	3	3	1	3	1	2	1	1	1	1	1	1	3	3	3	3	3	4	5	1	4	3	4	4	1	3	3	4	3	1	2	3	4	3	3	1	80	20
343202163	745	1	21	2	1	4	2	1	2	2	3	2	2	2	3	2	1	2	1	2	3	1	2	3	3	2	3	4	4	4	4	5	3	2	2	3	3	4	1	3	3	2	3	4	3	4	3	45	27
342980273	871	2	59	6	10	5	1	1	3	3	1	3	2	2	5	5	3	2	2	3	4	2	2	4	4	3	5	3	4	5	4	5	3	4	4	3	5	5	2	3	4	4	4	4	5	4	4	30	50
342735070	987	1	26	3	7	4	1	3	3	2	3	2	2	1	3	2	1	2	2	2	2	3	3	4	4	5	5	2	4	2	4	4	2	3	2	4	4	4	3	4	4	4	2	4	2	4	4	40	0
343086591	689	1	62	6	9	5	1	1	3	1	3	3	2	1	3	1	4	2	2	1	2	1	3	3	3	3	3	3	3	2	5	3	3	3	3	3	3	3	3	3	3	3	3	3	3	3	3	0	100
342675824	2773	2	38	4	4	2	1	1	3	2	1	3	3	2	4	2	1	1	2	1	5	2	4	5	5	4	3	5	5	5	5	5	3	5	4	3	4	5	5	4	5	5	4	5	5	4	5	50	30
343085547	1733	2	51	5	15	1	1	1	3	1	1	2	2	2	2	4	3	2	1	2	5	1	2	4	4	2	3	3	4	4	3	3	3	5	3	4	4	5	3	3	4	4	4	5	5	3	3	75	25
342987609	738	1	44	4	16	4	1	1	1	2	1	2	2	1	2	2	1	1	1	1	1	1	3	2	3	3	3	3	2	3	3	3	2	3	3	3	3	1	1	1	1	1	4	1	2	3	3	0	100
342981409	348	2	25	3	10	2	2	3	3	3	3	3	3	1	3	3	4	2	1	2	3	3	3	3	3	3	3	3	3	3	3	3	4	4	3	4	3	5	4	4	5	3	3	3	3	3	3	30	30
342977240	1245	2	65	7	10	5	1	2	1	2	1	2	2	2	4	5	3	5	5	3	5	2	1	5	3	3	4	1	5	3	3	4	3	5	3	3	3	5	3	4	4	4	3	5	3	4	4	70	5
342973851	799	2	45	5	12	3	2	1	3	2	1	2	2	2	4	2	1	2	1	2	4	2	4	5	5	2	2	3	3	5	3	4	2	4	2	4	4	5	3	4	5	4	4	4	4	4	4	33	33
342910877	1153	2	37	4	11	4	2	2	2	2	1	3	2	2	4	5	3	2	1	2	4	2	4	4	4	2	3	4	4	4	2	2	2	3	3	4	4	5	3	4	4	4	4	4	4	4	4	25	50
342731148	442	1	45	5	8	3	2	2	2	2	1	3	3	1	4	5	3	2	5	1	5	2	2	5	5	1	3	2	5	5	2	3	3	5	3	3	4	5	5	5	2	2	4	5	5	3	4	60	40
342973813	1653	2	44	4	9	5	2	1	3	2	3	2	2	2	3	3	1	3	1	3	2	1	4	4	4	4	4	4	4	4	4	4	3	3	3	3	3	2	5	2	1	2	4	4	4	3	3	30	60
342750976	371	1	48	5	13	5	3	3	3	3	3	3	3	2	3	3	4	3	3	3	3	2	3	3	3	3	3	3	3	3	3	3	3	3	3	3	3	3	3	3	3	3	3	3	3	3	3	40	40
342974506	700	1	42	4	9	3	2	1	3	3	1	2	2	2	3	4	1	2	2	3	3	2	3	4	4	4	4	4	4	4	4	4	3	4	4	4	4	4	3	4	4	4	4	4	4	4	4	20	40
343098817	854	1	60	6	12	4	2	1	1	1	1	2	2	1	2	2	1	2	1	1	2	1	2	4	5	2	4	2	4	5	1	2	3	4	4	3	3	5	4	5	4	2	2	2	2	2	2	50	50
342972608	1003	1	38	4	12	2	2	1	3	2	1	3	3	1	3	4	3	1	1	3	4	1	4	4	4	4	4	5	5	5	5	5	4	3	3	4	3	5	3	3	3	4	5	5	3	5	4	25	50
343090698	631	1	76	7	9	5	1	3	1	3	1	3	3	1	4	4	1	4	4	2	4	2	4	4	4	3	3	4	4	4	3	3	3	3	3	4	4	4	3	4	4	4	4	4	4	4	4	30	40
342903901	1126	2	40	4	9	5	2	1	1	2	1	3	3	2	5	4	1	2	2	1	4	2	2	4	4	1	2	3	5	4	1	3	2	4	4	4	4	5	2	4	3	3	3	4	4	2	3	70	30
342967170	431	2	39	4	3	4	3	1	3	2	1	2	2	2	2	2	1	2	1	2	3	3	3	4	4	3	3	3	4	3	2	3	3	3	3	4	4	4	3	4	3	3	3	3	3	3	3	65	35
342901936	642	2	43	4	3	4	2	3	3	3	3	3	3	2	4	3	3	2	2	2	4	2	4	4	4	4	4	4	4	4	4	4	3	3	3	3	3	4	4	4	4	4	4	4	4	4	4	30	40
342972878	461	2	46	5	4	4	2	1	3	2	1	2	2	1	4	3	1	2	3	4	3	2	3	4	4	3	4	2	4	3	4	4	1	3	2	4	5	5	4	4	4	4	4	4	4	4	5	60	20
343038195	772	2	67	7	1	4	1	1	3	2	1	3	2	2	4	4	3	2	1	4	4	2	4	4	4	4	4	4	4	4	4	4	4	4	4	4	4	4	4	4	4	4	4	4	4	4	4	40	40
342738247	799	2	57	6	9	3	1	3	2	3	3	2	2	2	4	3	3	2	2	3	4	2	2	4	2	2	4	2	4	2	3	4	2	3	2	2	3	4	3	3	3	3	2	3	2	3	3	100	0
343118418	3406	1	72	7	16	4	3	1	1	2	1	2	2	2	2	2	3	1	4	1	1	1	2	3	2	3	3	3	4	2	2	2	3	4	3	3	3	3	5	3	3	3	2	4	3	3	3	100	0
343090157	998	2	46	5	10	2	1	3	3	2	3	2	2	2	1	1	1	3	3	1	2	2	3	1	3	3	2	5	5	5	5	5	3	4	4	4	4	4	3	4	4	4	4	4	4	4	4	30	30
342743625	2339	2	55	6	13	5	2	1	2	2	3	3	2	1	3	2	3	2	2	3	3	2	3	3	4	3	4	3	3	4	3	4	3	4	4	3	4	5	4	4	3	3	3	4	4	3	4	40	40
342967798	793	2	41	4	4	4	2	1	2	1	1	2	2	1	2	2	3	2	1	1	2	2	2	5	4	1	2	3	5	4	2	3	2	5	3	5	4	5	3	4	4	4	4	4	4	3	4	85	10
343147766	865	1	75	7	10	4	1	3	3	3	3	2	2	2	3	2	1	2	1	1	1	1	3	3	3	3	3	5	5	4	5	3	5	5	4	5	4	5	5	4	4	4	3	3	3	3	3	25	70
343086437	909	2	49	5	13	5	1	1	1	1	1	3	3	2	4	4	1	3	3	2	3	2	3	3	3	3	3	3	3	3	3	3	3	3	3	3	3	3	4	3	3	3	3	4	3	4	4	30	10
342885421	497	1	35	4	1	4	2	1	2	3	2	1	2	2	2	3	1	1	1	1	3	1	1	5	3	1	1	1	4	3	2	1	5	1	2	3	2	2	2	2	3	2	2	2	2	2	2	75	5
342975164	250	1	60	6	1	2	2	1	2	1	1	2	2	1	4	4	3	3	3	3	5	2	4	3	3	4	3	3	4	3	4	3	3	3	3	3	3	3	3	3	3	3	3	3	3	3	3	40	30
342969048	557	1	60	6	9	4	1	3	3	3	3	3	3	1	3	3	1	3	1	1	3	2	4	4	4	4	4	3	3	3	3	3	3	3	3	3	3	3	3	3	3	3	3	3	3	3	3	30	30
342901361	682	2	27	3	10	5	1	3	3	3	3	3	3	2	4	2	1	2	1	1	2	1	4	3	2	4	3	4	4	2	4	2	3	4	2	2	2	4	3	4	4	4	4	3	3	4	2	0	0
342987349	626	2	35	4	13	5	1	1	3	3	3	3	3	1	5	4	3	2	1	1	4	2	5	4	4	4	4	3	3	3	3	3	2	2	2	2	2	2	2	2	2	2	3	3	3	3	3	10	40
342965799	550	2	24	2	16	1	2	3	3	2	1	2	2	1	4	5	1	2	1	1	4	2	4	4	5	3	3	3	5	5	4	5	3	4	5	4	5	5	2	4	2	2	3	5	5	3	4	70	20
342966920	1383	2	23	2	7	4	2	1	3	2	1	3	2	2	3	2	1	4	1	2	4	1	3	4	3	2	3	4	4	5	4	4	2	4	2	3	3	5	4	5	4	4	4	4	4	4	4	60	20
343111309	1014	1	66	7	5	4	2	2	2	2	1	2	2	1	4	4	3	2	2	1	4	2	3	4	3	2	3	3	4	3	2	2	3	3	3	2	2	4	4	4	1	2	3	4	3	1	2	70	20
342876849	1013	1	68	7	10	2	1	2	1	2	1	2	2	2	3	3	1	1	1	1	2	1	4	2	4	2	5	4	2	4	2	2	3	3	3	4	4	5	3	4	4	4	4	3	4	3	3	50	50
342874684	822	1	67	7	13	5	1	1	1	1	1	3	3	2	3	4	3	2	1	2	4	1	1	4	2	2	2	2	4	2	2	2	3	4	3	3	3	4	2	3	3	3	3	4	3	3	3	80	10
342933699	738	2	59	6	8	2	1	1	1	2	1	2	2	2	5	2	1	1	1	1	4	1	5	1	5	5	5	5	3	3	1	1	5	3	3	1	2	5	3	2	1	1	5	3	4	1	3	10	90
342984836	736	2	27	3	11	2	1	1	3	2	1	2	2	2	4	2	1	2	2	1	4	2	2	3	4	5	5	4	5	4	4	5	4	5	4	5	5	5	3	4	4	4	4	5	4	5	5	50	30
343058952	379	2	20	2	12	4	3	1	2	2	1	2	2	2	3	4	3	3	2	2	4	2	2	5	3	2	2	3	5	4	4	4	3	4	4	4	4	3	4	4	4	4	3	5	4	4	4	70	15
342984207	684	1	38	4	9	5	1	3	3	2	3	2	2	1	4	3	1	2	1	1	2	2	2	4	2	4	3	3	5	4	4	4	3	4	3	4	3	4	3	4	4	4	4	4	4	4	4	60	30
342971157	1229	2	56	6	9	4	1	1	2	2	1	2	2	1	3	4	3	2	1	2	4	1	1	5	3	2	3	1	5	3	1	3	3	5	4	3	4	1	1	1	1	1	2	5	3	2	3	90	9
342900068	571	2	24	2	1	3	2	3	3	2	1	3	2	1	5	3	1	3	3	2	5	2	2	5	4	1	3	3	5	2	1	2	4	5	3	3	3	5	3	5	4	4	2	5	1	1	1	100	0
342923636	478	2	38	4	13	5	1	3	3	3	3	3	3	1	3	2	1	3	3	3	1	1	5	5	5	3	3	3	4	4	3	3	3	3	3	3	3	4	3	4	3	3	3	3	3	3	3	50	25
343158844	659	1	68	7	5	4	1	3	3	3	3	3	3	2	2	2	1	1	2	1	2	1	2	2	2	2	1	3	3	3	3	2	1	2	1	1	2	2	2	3	3	2	2	2	3	3	2	50	40
342868304	445	2	33	3	12	4	1	3	3	3	3	3	3	1	4	3	1	3	1	1	3	1	4	4	4	5	4	5	5	5	5	5	5	5	5	5	5	5	5	5	5	5	5	5	5	5	5	10	80
343085550	879	1	70	7	12	4	1	1	3	2	3	2	2	1	4	5	3	5	2	3	5	2	4	5	5	2	2	4	5	4	2	3	3	5	3	2	4	5	4	4	3	2	4	5	4	2	3	50	50
342910313	658	2	52	5	17	4	1	3	3	3	3	3	3	2	3	3	1	3	3	2	3	1	3	3	3	3	3	3	3	3	3	3	3	3	3	3	3	3	3	3	3	3	3	3	3	3	3	50	25
342918209	1974	2	39	4	12	3	1	3	3	2	1	2	3	1	3	3	1	2	1	2	2	1	1	4	3	3	3	1	3	2	2	2	2	2	2	2	2	5	3	4	4	4	1	3	2	2	2	40	30
343115885	1205	1	75	7	2	5	2	1	1	2	1	2	2	2	2	2	1	1	1	1	1	1	2	3	1	2	2	2	3	2	4	2	2	3	2	3	2	4	2	2	2	2	2	3	3	3	3	0	0
342977689	891	2	59	6	12	2	2	1	1	2	1	2	2	2	1	1	1	1	1	1	1	2	3	3	4	1	1	4	4	3	1	1	4	4	4	1	2	3	2	2	1	1	2	3	3	1	1	30	70
343086676	1051	1	75	7	9	5	1	1	3	2	3	2	2	1	3	3	3	3	2	1	3	1	3	4	4	1	4	3	4	4	2	4	3	4	4	3	4	4	4	4	3	4	4	4	4	3	4	50	30
342883272	836	1	43	4	1	2	1	3	3	3	3	3	3	2	3	2	1	2	1	1	4	2	3	3	3	3	3	4	4	4	4	4	3	3	3	3	3	2	1	2	2	2	3	3	3	3	3	10	45
342913730	712	2	46	5	17	4	1	1	3	2	1	2	2	1	3	4	3	2	1	2	4	2	2	4	4	3	3	3	4	4	3	3	1	4	2	3	4	5	3	4	4	4	4	4	3	3	3	30	30
342926175	749	1	35	4	13	5	3	1	1	3	1	2	2	1	1	1	4	2	1	1	2	1	1	1	2	3	3	2	2	3	3	3	2	2	2	2	3	2	2	3	3	3	2	2	3	3	3	30	40
342984235	444	1	56	6	9	5	1	3	3	3	3	3	3	1	2	1	1	2	1	1	2	1	4	3	2	4	3	2	3	3	3	4	3	3	3	3	3	1	1	1	2	1	4	4	3	3	3	30	10
342900752	706	2	35	4	1	1	2	1	1	2	1	2	2	2	4	4	1	2	2	2	4	2	1	4	2	3	4	2	3	2	4	3	3	3	3	4	3	5	3	4	4	4	4	4	4	4	4	30	20
342990253	544	2	49	5	12	4	1	1	1	3	1	3	3	2	4	5	3	3	4	2	4	2	4	4	4	3	4	4	5	4	2	5	4	5	5	5	5	5	3	4	2	1	4	5	5	2	5	70	20
342675394	382	1	43	4	9	2	2	1	3	2	1	1	2	1	4	1	1	1	1	1	1	1	2	2	3	2	2	3	4	4	3	4	2	3	3	3	3	4	3	3	3	3	3	3	2	2	3	50	10
343115513	736	1	22	2	10	2	2	1	2	2	1	3	1	2	4	4	3	5	3	4	5	2	4	5	4	4	4	4	5	4	4	4	3	5	5	4	4	5	5	4	5	4	4	5	4	4	4	60	20
343104091	713	1	69	7	5	4	1	1	1	2	3	2	2	1	3	1	1	2	1	1	1	1	4	4	4	4	4	4	4	4	4	4	3	4	3	3	5	4	3	3	3	3	4	4	4	4	4	20	35
342969033	1898	2	43	4	9	1	2	1	2	2	1	2	2	1	2	2	4	1	1	1	1	1	4	3	4	4	4	4	3	4	4	4	3	3	3	3	3	5	3	4	4	4	4	3	4	4	4	10	45
342984642	602	2	37	4	9	2	1	3	3	3	3	3	3	1	4	3	3	3	2	1	3	3	3	3	3	3	3	3	3	3	3	3	3	3	3	3	3	3	3	3	3	3	3	3	3	3	3	30	30
342977561	572	2	42	4	1	4	1	1	3	2	3	2	2	2	2	1	4	1	1	1	1	1	2	1	1	1	1	5	5	5	5	5	5	3	4	5	3	5	3	3	5	3	5	3	3	5	3	0	100
342971001	1593	1	28	3	2	5	2	1	3	3	1	3	3	1	4	4	1	2	1	2	5	1	4	5	3	5	4	5	5	5	4	5	5	5	5	5	5	5	4	4	4	4	4	5	5	5	5	45	20
343056659	1607	1	75	7	14	4	2	2	2	2	1	2	2	2	5	5	1	2	2	2	5	2	2	4	4	3	4	2	4	3	2	3	2	4	2	4	4	5	3	4	4	4	2	4	4	4	4	70	20
343112377	1408	1	70	7	12	4	1	3	3	2	2	2	2	2	1	1	4	1	1	1	1	1	5	5	5	5	5	1	4	1	1	1	1	1	1	1	1	1	1	1	1	1	1	1	1	1	1	100	0
342988427	956	2	45	5	10	4	1	1	1	2	1	2	2	2	4	1	1	3	1	1	3	2	2	4	4	1	2	3	3	4	2	3	2	3	3	3	3	5	2	5	4	4	1	5	4	5	4	50	25
343092929	593	1	23	2	14	1	3	1	2	1	1	2	2	2	4	5	3	2	1	1	4	1	3	5	2	4	4	4	3	3	4	3	3	5	3	3	5	5	3	4	5	4	4	5	4	5	4	50	30
342977117	694	2	32	3	13	4	2	1	3	2	2	2	1	2	2	4	1	1	1	2	1	1	2	4	4	1	2	2	5	2	5	4	2	5	3	4	3	2	4	5	5	5	4	5	4	4	4	70	20
342925143	1268	2	68	7	13	5	1	3	3	3	3	3	3	1	4	3	1	3	3	3	4	3	1	1	1	1	1	4	4	4	4	4	5	5	5	4	4	5	4	4	4	4	5	5	5	5	5	30	20
342912108	912	2	57	6	3	4	1	1	3	2	1	2	2	2	4	4	1	5	1	1	4	1	2	1	4	2	4	3	5	3	3	3	3	5	3	4	4	5	5	4	4	4	2	5	4	4	4	100	0
342686164	636	2	27	3	2	5	2	3	3	3	3	2	2	1	2	1	1	2	2	1	2	1	3	4	3	4	4	2	4	2	4	5	3	4	3	4	4	5	2	5	4	4	2	3	2	4	4	20	0
343111809	1529	1	69	7	12	4	2	2	3	2	1	2	1	2	4	4	1	3	2	1	4	2	1	4	2	1	1	1	4	2	1	1	4	3	3	4	3	2	3	3	3	2	3	2	4	2	3	75	15
342731719	249	2	24	2	13	4	1	2	2	1	3	2	1	2	4	2	4	5	1	3	4	1	2	3	2	5	2	4	1	1	4	1	3	2	1	2	1	4	1	2	4	3	4	2	2	1	3	50	20
342974823	632	2	74	7	10	2	1	3	3	3	1	2	3	1	4	3	1	3	2	2	3	2	2	4	3	1	3	2	4	3	1	3	3	3	3	3	3	5	3	4	5	4	2	4	4	2	3	80	20
342979922	1235	1	31	3	10	5	3	1	2	2	2	2	2	1	4	4	1	2	2	1	4	2	1	5	2	2	2	2	5	2	2	2	2	5	3	2	3	3	5	4	3	4	1	5	2	1	2	100	0
342969542	351	2	57	6	1	4	1	3	3	3	3	3	3	1	3	3	1	4	5	1	1	1	3	3	3	3	3	3	3	3	3	3	2	2	2	2	2	3	3	3	3	3	3	3	3	3	3	0	50
342972088	970	2	48	5	7	4	2	1	3	2	1	1	2	2	4	4	3	2	2	1	4	2	2	5	3	2	3	2	5	2	2	2	3	5	2	2	2	1	5	2	2	2	1	5	2	2	2	100	0
342984887	643	2	49	5	4	4	1	3	3	3	3	3	3	1	4	4	1	3	3	1	3	2	4	4	5	3	3	4	4	4	3	3	4	5	4	3	3	4	4	4	3	3	4	5	4	3	3	75	25
342733578	902	2	21	2	12	4	1	1	2	2	1	3	2	2	4	5	1	2	2	2	5	2	2	4	4	1	2	3	5	4	1	2	4	5	5	4	5	4	5	5	4	4	2	5	4	1	2	80	20
343085579	1102	2	53	5	10	5	1	1	1	2	2	3	3	2	5	3	3	2	2	3	4	2	4	4	4	4	4	4	4	4	4	4	3	4	3	4	3	4	3	3	4	4	3	4	3	4	4	60	20
342979564	479	2	51	5	8	1	2	1	3	2	1	2	2	1	2	2	1	1	1	2	1	1	2	2	2	2	2	4	3	4	4	3	3	2	2	2	2	3	2	3	3	3	5	4	3	3	3	0	100
343038655	1605	2	66	7	10	4	1	1	2	2	1	2	2	1	2	2	3	2	1	2	3	2	2	4	2	2	5	2	4	2	3	5	2	4	2	4	5	4	2	4	4	3	2	3	2	3	4	50	0
342877536	663	2	39	4	7	4	1	1	2	2	1	2	2	1	2	2	1	2	1	2	4	2	4	5	5	5	4	3	5	4	4	4	3	5	3	4	4	4	5	5	5	4	4	5	4	4	4	90	10
342917542	702	2	44	4	13	3	1	1	1	3	1	3	2	2	4	4	1	2	2	2	4	2	3	4	4	5	4	3	4	4	4	4	2	4	3	4	4	2	4	3	4	4	2	4	3	4	4	30	10
342894048	486	2	36	4	14	2	1	3	3	3	3	3	3	2	2	3	1	2	2	2	2	1	2	2	4	4	5	2	3	3	2	5	4	3	4	5	5	5	3	4	4	5	2	3	4	4	5	0	0
343087220	477	2	38	4	1	5	1	3	3	3	3	3	3	2	3	2	1	2	1	2	2	1	2	4	3	4	1	3	3	3	3	3	3	3	3	3	3	3	3	3	3	3	4	4	3	5	4	50	0
342978059	1356	2	56	6	2	2	1	1	1	2	3	2	2	1	4	4	1	2	2	1	4	2	1	3	2	4	4	2	4	2	4	5	1	5	2	5	5	5	4	4	4	4	2	4	2	5	5	40	0
342970524	691	2	35	4	13	5	1	1	2	2	2	2	2	2	4	4	1	4	2	2	5	2	4	5	4	4	5	4	5	4	4	5	2	5	4	5	5	5	3	5	4	4	4	5	5	4	5	50	20
342891653	773	1	69	7	10	5	1	1	3	2	1	2	2	1	4	5	3	2	2	2	5	2	2	5	5	4	5	4	5	5	3	4	4	5	4	5	4	5	3	5	3	4	3	5	4	3	4	40	35
343082214	1437	1	48	5	5	4	2	2	3	2	1	3	2	2	4	5	1	2	2	2	4	2	4	5	4	2	3	5	5	4	1	2	3	5	4	4	4	5	4	5	2	2	4	4	5	2	3	70	25
342934675	445	2	22	2	16	4	4	1	2	2	2	2	2	2	2	2	1	1	1	1	4	1	4	5	5	2	4	4	4	4	2	4	3	5	4	2	4	5	3	4	2	2	4	5	5	2	4	60	40
342708612	1312	1	56	6	1	2	2	1	3	2	1	2	2	1	4	3	3	2	1	3	4	2	2	5	4	2	3	2	5	3	3	3	4	5	4	3	4	5	4	4	4	4	4	5	4	3	4	80	10
342902102	1206	1	44	4	13	1	2	1	1	2	1	3	2	2	4	1	1	1	1	1	1	2	1	3	1	1	1	1	1	1	1	1	1	1	1	1	1	1	1	1	1	1	2	2	1	1	1	0	100
342918482	1417	2	22	2	7	4	1	3	3	3	3	3	3	1	2	2	1	2	1	1	2	1	2	4	4	4	4	4	5	5	4	5	4	5	5	4	5	4	4	4	4	4	4	4	4	4	4	70	20
342967767	494	2	47	5	15	1	1	1	2	3	1	2	2	1	2	1	1	1	1	1	1	1	4	4	4	4	3	4	4	4	4	4	3	4	3	4	4	4	4	4	4	4	3	3	3	3	3	33	33
342974171	697	2	35	4	9	5	1	3	3	3	3	2	3	2	2	1	1	1	1	1	4	1	4	4	5	4	4	4	4	5	4	4	3	5	4	5	5	5	5	5	5	5	4	4	5	4	4	50	50
342919421	636	2	57	6	9	3	1	3	3	1	3	2	2	1	2	2	1	1	1	1	1	1	2	4	3	2	2	3	5	3	3	3	2	5	3	3	3	4	5	3	3	3	3	5	3	2	3	90	10
342741581	1031	1	41	4	13	5	2	1	1	2	1	3	2	2	5	4	1	2	4	1	5	2	2	5	4	2	4	2	5	4	3	4	3	5	4	4	4	4	5	5	4	5	3	5	3	3	4	90	5
343202340	1510	1	59	6	1	3	1	3	3	3	3	2	2	2	2	1	1	1	1	1	1	1	1	1	1	1	1	4	4	5	5	5	4	4	5	5	5	5	4	5	5	5	4	4	5	5	5	20	40
342982471	907	2	45	5	17	4	2	1	2	2	1	2	2	1	4	4	1	4	4	1	4	2	4	4	4	2	2	4	4	4	5	4	3	3	3	3	3	4	4	4	4	4	4	4	4	4	4	50	30
342903670	457	2	29	3	1	4	3	1	3	2	1	1	2	1	4	1	4	1	1	1	2	1	1	4	2	4	5	2	5	2	4	5	1	4	2	4	5	4	5	4	4	5	1	4	2	4	5	90	0
342890837	621	2	35	4	13	5	1	2	3	2	1	2	2	1	4	4	3	1	1	2	4	2	4	5	5	5	5	5	5	5	4	4	2	4	4	4	4	2	1	2	1	1	4	4	5	4	5	25	50
343088020	997	1	44	4	7	4	1	3	2	3	3	2	2	2	3	3	1	2	2	2	3	2	3	3	4	3	3	4	3	4	2	3	3	3	3	3	3	4	3	3	2	2	4	3	3	3	3	30	70
342986298	1453	1	32	3	11	1	1	1	2	3	3	3	3	2	3	3	1	2	1	1	3	1	3	3	3	3	3	3	3	3	3	3	3	3	3	3	3	4	3	3	3	3	3	3	3	3	3	20	60
342968869	1665	2	48	5	7	4	1	2	1	1	3	2	2	1	3	3	1	2	1	1	4	2	1	5	1	1	2	2	5	3	2	4	2	4	2	4	2	5	4	4	2	4	2	5	3	2	2	95	5
343088858	1443	2	44	4	1	5	2	3	3	2	1	2	2	2	4	1	1	1	1	2	2	2	5	3	4	2	3	4	3	4	3	3	4	2	4	4	4	5	1	4	4	4	5	2	2	3	2	0	90
343112799	806	1	66	7	5	4	2	2	1	2	1	2	2	1	4	5	1	3	2	2	5	2	4	4	5	5	5	4	4	4	3	4	3	4	4	3	4	5	3	4	3	4	4	4	4	4	4	40	40
342968829	679	1	83	7	17	4	2	1	1	2	1	2	2	1	4	4	3	4	2	3	4	2	5	5	5	5	5	5	5	5	5	5	4	4	4	4	4	5	4	5	5	5	5	5	5	5	5	20	45
342973583	596	1	40	4	10	4	1	1	2	2	1	3	3	2	4	4	3	4	3	2	5	2	2	4	4	2	4	3	4	4	3	4	3	4	3	3	3	4	3	3	4	4	2	4	3	2	3	100	0
343201693	664	1	58	6	13	5	2	1	2	2	1	2	3	2	4	5	3	3	3	2	4	2	5	5	5	5	5	5	5	5	5	5	5	5	5	5	5	5	5	5	5	5	5	5	5	5	5	35	30
342868959	640	2	54	5	4	1	1	3	3	3	3	3	3	1	2	4	1	3	1	2	3	1	2	4	3	3	3	3	4	3	3	3	3	3	3	3	3	4	3	4	4	3	3	4	3	3	3	100	0
342982672	1371	1	58	6	10	4	2	1	3	2	2	2	2	1	2	1	1	2	1	1	1	1	2	1	4	1	3	1	3	4	2	3	3	3	4	2	3	5	2	4	2	2	3	3	4	2	2	60	40
343049044	620	1	71	7	7	1	1	1	3	3	3	3	3	1	3	1	1	1	1	2	3	1	3	1	1	3	3	2	5	3	3	3	1	5	5	2	4	3	4	3	3	4	2	3	2	4	3	25	50
342970924	1379	2	49	5	1	4	2	1	2	2	1	2	2	1	4	4	3	3	2	4	4	2	4	4	4	4	4	4	4	4	4	4	4	4	4	4	4	4	4	4	4	4	4	4	4	4	4	20	30
342967100	1019	1	58	6	9	5	2	1	3	2	3	2	2	1	4	5	3	5	2	1	5	2	4	5	5	4	4	4	5	5	4	4	4	5	4	4	4	5	4	5	5	4	4	5	5	4	4	60	30
342901750	360	2	50	5	7	3	1	3	3	3	3	3	3	2	3	3	4	3	3	2	3	2	3	3	3	3	3	3	3	3	3	3	3	3	3	3	3	3	3	3	3	3	3	3	3	3	3	0	50
342968466	698	2	45	5	13	5	1	3	3	3	3	3	3	2	5	5	1	2	1	2	5	2	5	5	5	5	5	5	5	5	2	5	5	5	5	3	5	5	5	5	2	5	4	5	5	2	5	50	50
342890767	1505	1	53	5	1	1	2	1	3	3	1	3	3	1	3	2	1	2	1	2	2	1	2	3	3	3	3	3	3	3	3	3	3	3	3	4	4	3	4	3	3	3	3	3	3	3	3	10	40
342970888	2097	1	26	3	9	5	2	1	1	2	1	1	1	1	1	2	1	3	4	3	2	2	1	2	2	3	2	2	3	2	1	1	1	2	2	1	1	2	3	3	3	2	1	2	2	3	2	45	15
342975655	1079	1	40	4	13	3	2	3	3	2	1	2	2	1	3	2	1	2	1	2	3	2	4	4	4	2	2	4	4	4	2	2	3	4	4	3	4	4	4	4	4	4	4	4	4	3	3	80	20
342737974	1447	2	59	6	10	5	1	1	1	3	1	3	3	2	4	4	1	2	1	1	4	2	4	4	4	4	4	5	4	5	4	5	5	5	5	4	3	5	5	5	4	4	5	4	5	3	3	30	50
342914627	292	2	39	4	13	5	2	1	1	1	1	1	3	1	1	3	1	3	2	3	1	2	3	2	3	5	3	3	4	4	3	2	3	2	3	3	4	2	4	2	3	2	2	3	3	3	4	30	25
342972940	435	2	52	5	10	5	1	3	3	3	3	2	3	1	1	3	1	1	1	1	3	1	2	4	4	4	4	4	5	4	3	4	3	4	3	3	4	3	4	3	3	3	4	5	4	4	4	33	33
342734064	796	2	80	7	9	5	3	1	2	2	2	2	2	1	2	1	1	2	2	2	1	1	1	5	2	1	2	3	5	3	3	3	4	5	3	3	3	4	3	4	4	4	3	5	3	3	3	100	0
342967493	1055	1	29	3	13	2	1	3	2	2	3	2	2	1	1	1	1	2	1	1	3	1	4	3	4	4	4	4	5	4	4	4	2	4	4	4	4	4	4	4	4	4	4	4	4	4	4	50	30
343193607	654	1	60	6	9	1	1	1	1	2	1	2	2	1	1	4	3	2	1	1	4	2	3	1	3	5	5	2	5	4	4	4	2	4	2	4	4	5	4	4	2	4	2	5	2	4	4	70	20
342930233	1123	1	56	6	12	4	2	1	1	2	1	2	2	2	4	4	3	2	2	3	4	2	3	4	4	2	3	3	4	4	2	2	3	4	4	4	4	4	3	4	4	4	3	4	4	3	4	60	30
343202861	1126	1	58	6	1	4	2	1	1	2	1	2	2	2	4	5	3	2	2	3	5	2	3	4	4	3	5	4	4	4	3	4	3	4	4	4	4	4	4	4	4	4	3	5	4	3	4	85	10
342925027	3177	1	46	5	9	5	2	1	2	2	3	2	2	2	4	2	3	4	1	1	3	1	2	5	4	1	1	2	5	3	1	1	2	5	4	1	2	4	5	5	1	2	2	5	4	1	3	85	10
342970503	923	2	24	2	7	4	2	1	3	3	1	2	2	2	4	4	1	2	1	2	4	2	3	4	4	2	3	3	3	5	3	4	2	4	4	4	4	5	4	5	4	4	4	4	4	4	4	50	35
342922665	388	1	47	5	12	4	2	3	3	3	1	2	2	1	4	4	3	3	3	3	3	2	3	2	4	3	4	4	3	4	3	3	4	3	3	4	4	4	4	4	3	4	3	3	4	3	3	40	50
342901073	983	2	45	5	7	4	1	1	2	2	3	2	2	2	3	4	1	2	1	2	3	2	2	4	5	3	5	2	4	4	4	5	2	3	3	4	4	4	4	4	4	4	3	3	3	4	4	33	33
343201985	816	1	57	6	1	4	1	3	3	2	1	2	2	2	5	5	1	4	5	1	5	2	4	5	5	3	3	4	5	3	3	3	3	5	3	3	3	5	5	4	3	3	4	5	3	3	3	45	45
342966521	863	2	24	2	10	5	2	1	1	2	1	2	2	1	4	5	1	4	3	1	5	2	4	4	4	3	4	4	2	4	5	4	3	4	4	2	4	4	4	2	4	4	4	4	3	4	4	30	50
342982460	846	2	50	5	16	2	1	1	3	2	1	2	2	1	3	3	1	2	2	1	3	2	3	3	4	2	2	3	4	4	2	2	3	4	4	4	4	4	3	4	2	2	3	4	4	2	2	30	60
342912187	1295	2	51	5	9	3	1	1	1	2	2	2	2	2	2	3	1	2	1	1	3	1	2	5	2	3	4	2	5	2	4	5	3	5	4	4	4	4	4	4	3	4	2	5	3	3	4	100	0
342980680	343	2	32	3	4	2	1	3	3	3	3	3	3	2	4	4	3	2	2	2	3	2	3	4	2	5	5	1	3	4	5	5	3	3	3	4	3	5	3	4	5	4	2	4	2	4	4	20	0
342968803	1605	1	38	4	1	4	1	1	1	2	1	2	1	1	1	2	4	1	1	1	1	1	4	5	5	5	3	5	4	4	4	4	5	5	4	5	5	5	5	5	5	5	5	5	5	5	5	65	20
342913105	411	1	45	5	12	3	1	3	3	3	3	3	3	2	4	4	3	2	2	3	3	2	3	3	3	3	3	3	3	3	3	3	3	3	3	3	3	3	3	3	3	3	3	3	3	3	3	33	33
343080553	549	2	19	2	1	4	3	2	1	1	1	1	1	2	4	3	3	3	2	2	4	2	2	4	2	3	3	2	3	3	3	3	3	3	3	3	3	3	3	3	3	3	3	3	3	3	3	80	5
342925091	979	2	44	4	12	3	2	1	1	2	1	2	2	2	2	1	1	1	1	1	1	1	2	2	2	2	2	2	2	2	2	2	2	1	2	1	1	4	1	4	1	1	2	2	2	2	2	40	60
342978194	616	2	42	4	4	2	1	1	1	3	3	3	3	1	3	3	4	2	2	2	3	2	4	5	5	4	5	4	5	5	4	5	2	5	5	4	5	5	5	5	5	5	4	5	5	4	5	80	10
342934164	816	2	36	4	9	5	1	1	3	2	3	2	2	2	2	4	3	2	1	1	4	2	5	5	5	5	5	5	5	5	5	5	3	5	5	5	5	5	3	5	4	4	5	5	5	5	5	30	50
342968420	859	2	51	5	10	4	2	2	1	3	2	2	2	2	4	2	4	2	1	2	2	2	4	4	4	2	2	4	4	4	2	2	3	3	3	3	3	5	1	4	1	1	4	4	4	3	3	35	50
342935752	1437	2	56	6	1	5	1	1	1	2	1	2	2	1	2	2	1	2	2	1	2	1	3	4	4	5	5	3	4	4	3	5	3	4	4	4	4	4	2	4	4	4	3	4	4	2	4	50	50
342881691	876	2	28	3	1	5	2	1	2	2	3	2	3	1	3	3	3	3	2	1	3	1	2	1	3	1	3	3	4	4	4	4	2	5	3	3	3	5	4	4	3	3	1	5	3	3	3	100	0
342978630	522	2	51	5	10	2	1	3	1	2	1	2	3	1	4	4	1	2	1	2	3	2	2	4	4	2	2	2	4	4	3	2	3	4	4	5	5	5	5	5	4	4	2	4	4	3	3	70	30
342891443	751	2	26	3	11	3	2	1	2	2	1	2	2	1	2	3	1	2	2	1	2	1	4	5	5	1	4	4	5	5	2	4	3	5	4	4	4	5	5	5	4	4	4	5	5	2	4	60	30
342967040	749	2	33	3	9	3	2	1	2	2	1	2	2	2	4	3	1	2	1	2	4	2	3	5	3	2	3	3	4	3	3	3	3	3	3	4	4	4	3	4	4	4	4	4	4	4	4	85	10
342971955	972	1	38	4	9	1	2	1	3	2	1	2	2	2	3	1	4	2	1	1	1	1	3	1	3	2	2	2	4	3	2	2	2	3	3	3	3	2	3	3	4	4	3	3	3	3	3	99	1
342911923	2130	1	42	4	1	1	1	3	3	3	3	3	3	2	3	2	1	1	1	1	2	1	1	1	1	1	1	5	5	5	5	5	5	5	5	5	5	5	4	5	5	5	5	5	5	5	5	50	40
342978477	852	2	43	4	13	3	1	1	1	2	1	2	2	1	2	1	1	2	1	1	2	2	3	4	4	1	3	4	5	4	1	3	2	3	4	4	4	4	2	2	4	4	5	4	5	4	4	30	60
342913532	855	1	49	5	13	4	2	2	2	2	1	1	2	1	2	2	3	2	1	2	2	2	2	5	4	2	4	3	5	4	3	4	3	4	4	3	4	4	5	4	3	4	2	5	4	3	4	100	0
342968145	1269	2	44	4	2	1	2	3	2	2	2	2	2	2	4	4	3	2	2	2	5	2	1	5	3	1	3	2	5	3	2	3	1	5	2	1	2	3	5	4	3	4	1	5	4	1	2	100	0
342970194	3985	2	27	3	9	5	1	1	3	2	1	2	2	1	4	3	1	2	2	3	3	2	1	5	1	1	4	1	5	1	1	3	1	4	2	4	4	1	4	3	4	4	1	5	1	1	4	100	0
343114960	1385	1	69	7	10	1	1	1	1	1	1	2	1	2	1	5	3	5	2	2	5	2	2	5	3	1	2	3	5	5	3	3	3	5	3	3	3	4	5	4	4	4	3	5	3	3	3	80	10
343084749	682	2	43	4	9	1	1	1	2	2	3	2	3	2	3	3	1	2	1	1	2	1	4	3	4	5	5	4	3	4	5	5	3	3	3	4	4	5	3	4	4	4	4	3	4	5	5	25	50
342731601	873	2	51	5	9	4	1	3	3	3	2	2	2	2	1	1	4	1	1	1	1	1	3	3	2	2	3	2	2	2	3	2	3	3	3	3	3	3	2	2	2	2	3	3	3	3	3	10	0
342975743	507	2	48	5	13	4	1	1	3	3	3	3	3	1	3	4	1	2	1	2	2	2	3	3	3	3	3	3	3	3	3	3	2	3	2	3	3	3	3	3	3	3	3	3	3	3	3	33	33
342967423	524	2	39	4	13	5	2	1	3	2	1	2	2	1	2	4	4	2	1	1	2	1	2	2	2	2	2	4	4	4	4	4	2	3	3	3	3	4	3	3	4	3	3	3	3	3	3	25	50
343086046	1004	2	43	4	1	2	1	2	3	3	1	2	2	2	2	2	1	1	1	1	1	1	1	1	1	1	1	1	1	1	1	1	1	1	1	1	1	1	1	1	1	1	5	5	5	5	5	0	100
343082940	1001	2	26	3	9	5	2	1	3	3	3	2	1	2	3	4	1	2	2	2	2	2	2	3	3	3	3	3	3	3	3	3	2	2	2	3	3	2	2	3	3	3	3	4	4	3	4	60	20
342982669	770	1	38	4	10	4	2	1	1	2	2	2	2	1	4	4	3	2	2	2	4	2	3	5	4	3	4	3	5	4	4	4	3	5	4	4	5	5	4	5	5	4	4	5	5	5	5	70	10
342975604	1517	1	49	5	16	4	1	3	3	3	3	3	3	1	4	4	3	2	1	1	4	1	2	5	2	2	2	1	5	2	2	2	3	5	3	3	3	5	5	4	4	4	1	5	2	2	2	100	0
342909469	594	2	44	4	7	4	2	1	1	2	1	2	2	1	2	2	1	2	2	1	2	1	1	3	1	1	2	1	2	1	3	3	1	1	1	1	1	2	2	2	2	2	1	2	1	1	1	40	0
342911856	1718	1	32	3	15	1	3	1	3	2	1	1	2	2	4	5	1	4	3	2	5	2	2	2	3	1	2	5	5	5	5	4	4	5	4	5	4	5	4	3	4	3	5	5	5	5	5	80	20
342972152	677	2	61	6	13	2	2	1	2	2	1	2	2	2	2	1	1	1	1	1	1	1	4	3	4	5	5	4	2	3	5	5	3	1	3	4	4	4	1	2	4	3	4	2	4	5	4	20	60
342928164	1245	2	46	5	10	5	2	1	3	2	1	1	2	2	4	3	1	2	2	3	4	2	4	4	4	2	4	3	3	4	2	4	4	5	5	2	5	4	5	5	1	5	4	5	5	2	4	40	60
342913729	706	2	54	5	6	4	1	1	1	2	1	2	3	1	5	5	3	2	2	2	5	2	2	5	5	2	5	4	5	4	3	5	3	5	4	3	5	5	5	5	5	5	4	5	4	3	5	80	0
342978519	927	2	44	4	17	4	1	3	1	2	1	2	3	1	1	5	3	4	2	3	4	2	4	5	5	3	4	3	5	5	5	5	5	5	5	3	4	4	5	4	3	3	4	5	4	4	4	100	0
342928090	977	2	23	2	1	5	2	1	1	2	1	2	2	1	1	1	1	1	1	1	1	1	3	4	4	2	4	3	4	4	2	4	2	5	4	5	5	5	1	4	4	4	4	5	4	3	4	90	0
342707903	1436	1	64	6	7	4	2	1	3	2	3	2	2	2	3	2	1	2	1	1	2	2	1	1	1	1	1	4	3	4	4	4	4	2	4	5	5	5	4	5	5	5	5	4	5	5	5	25	50
342990255	630	2	23	2	1	3	1	3	3	3	3	3	3	1	3	2	3	1	1	2	3	1	3	3	3	3	3	4	3	4	3	3	3	3	3	3	3	3	3	3	3	3	3	3	3	3	3	40	40
342970447	791	2	53	5	10	4	1	3	3	3	3	2	2	2	3	5	4	1	1	1	1	1	2	2	2	2	2	1	1	1	1	1	1	1	1	1	1	1	1	1	1	1	1	1	1	1	1	30	40
342965303	657	2	67	7	9	4	1	3	3	3	3	3	3	1	3	3	4	3	3	3	3	3	3	3	3	3	3	3	3	3	3	3	3	3	3	3	3	3	3	3	3	3	3	3	3	3	3	25	50
343111357	1757	1	75	7	15	2	1	2	2	2	1	3	1	2	4	4	3	2	2	3	4	2	2	4	4	2	2	2	4	4	2	3	3	4	4	3	4	4	4	5	4	5	2	5	4	4	4	50	30
342971549	775	2	62	6	3	3	1	3	3	3	3	3	3	2	1	4	3	2	1	2	5	2	3	5	5	3	4	4	5	5	4	5	3	5	4	4	5	5	3	4	5	4	3	3	3	3	3	60	30
342971286	356	1	47	5	10	4	2	1	2	2	2	2	1	1	2	1	1	2	2	2	1	1	4	2	2	4	2	4	2	2	4	2	3	2	2	4	2	5	2	2	2	4	4	2	2	4	2	0	50
342723581	997	2	51	5	13	2	1	3	3	3	3	3	3	2	4	3	3	2	1	1	3	2	4	4	4	3	4	4	4	4	2	4	3	3	3	3	3	4	4	4	4	4	5	4	4	4	4	25	50
343088083	437	2	61	6	7	4	1	3	3	3	3	3	3	2	3	3	1	3	2	3	3	3	3	3	3	3	3	3	3	3	3	3	3	3	3	3	3	3	3	3	3	3	3	3	3	3	3	5	45
342887821	1002	1	51	5	13	5	1	1	1	2	1	3	2	2	2	2	1	2	1	1	2	2	4	4	4	1	1	3	4	3	1	1	3	4	4	3	3	5	3	5	1	2	4	4	4	2	2	100	0
342975496	700	2	46	5	13	5	1	1	2	2	1	2	2	1	5	5	1	5	3	2	5	2	3	4	5	2	2	2	4	5	2	2	3	5	5	4	4	5	5	5	4	4	3	4	5	2	3	50	50
343089739	466	1	42	4	13	1	3	1	1	2	1	2	2	2	4	4	3	4	3	3	4	2	3	3	3	4	3	3	3	4	3	3	3	3	3	3	3	3	3	3	3	3	3	3	3	4	3	50	20
342972043	948	1	60	6	1	5	2	1	1	2	2	2	2	2	1	1	2	1	1	1	1	1	5	5	4	4	4	3	3	3	3	3	4	5	4	4	4	3	3	3	3	3	3	3	3	3	3	80	10
342985305	788	1	54	5	1	2	1	3	3	2	1	3	3	2	3	2	1	1	1	1	2	1	1	3	3	1	3	4	3	3	1	3	4	3	3	4	4	5	3	4	5	3	4	3	4	4	5	20	30
342973328	1450	2	61	6	9	1	1	3	3	3	1	3	3	2	4	4	1	3	1	1	5	2	4	5	4	4	5	4	5	4	4	5	4	5	4	5	5	5	4	5	5	4	4	5	4	4	5	60	25
342870406	526	2	41	4	9	4	1	1	3	3	1	3	3	1	1	1	1	3	1	1	3	2	3	5	3	5	3	3	5	3	5	3	3	5	3	5	3	3	3	3	3	3	5	5	5	5	5	98	1
342912972	1703	1	36	4	5	2	2	2	1	2	1	2	3	1	4	5	1	4	3	1	5	2	5	5	5	5	5	2	5	4	3	4	3	5	4	3	4	3	5	4	3	4	3	5	4	3	4	80	10
343112647	1318	1	66	7	8	2	1	1	2	1	1	2	2	2	4	3	1	1	1	1	4	2	2	5	4	5	5	3	4	5	5	5	2	3	5	5	5	4	3	3	5	5	4	4	5	5	5	50	25
343119847	1378	1	22	2	10	2	1	1	3	2	2	2	2	2	2	2	1	2	1	1	3	1	3	5	4	4	4	5	4	4	4	4	3	3	3	3	3	5	4	4	4	4	4	4	4	4	4	30	30
343200515	432	1	62	6	13	5	1	3	3	3	3	3	3	2	2	1	1	1	1	1	1	1	3	2	3	4	4	3	3	3	5	4	1	3	2	3	4	3	3	3	3	3	3	3	3	5	4	20	0
342899040	785	1	67	7	3	4	2	1	3	1	1	2	2	1	2	2	4	1	1	2	2	2	3	2	3	4	4	3	3	3	4	4	3	3	3	3	3	4	3	4	4	4	4	3	4	4	4	30	20
342919751	1828	1	19	2	13	4	3	1	2	2	1	2	2	1	4	3	3	4	2	4	4	2	4	4	5	5	5	4	3	3	5	5	5	4	5	5	5	5	4	4	4	4	4	4	4	5	5	50	30
342879672	675	2	37	4	7	3	1	3	3	3	3	2	3	1	3	4	1	3	2	2	4	2	3	4	4	3	4	4	4	4	4	4	3	3	3	3	3	4	4	4	3	3	4	4	3	3	4	50	25
342904838	1248	2	42	4	1	4	1	3	3	3	3	3	3	1	3	3	1	2	1	1	3	2	3	5	4	3	4	4	5	5	4	4	3	4	4	4	4	5	4	5	4	4	4	5	4	4	4	100	0
342970890	738	2	56	6	10	5	1	3	3	3	3	3	3	1	4	3	1	2	1	2	3	3	4	5	4	3	4	4	4	4	1	2	4	5	4	1	2	4	4	4	1	1	4	4	4	2	2	50	50
342988028	1129	1	51	5	1	5	1	3	3	3	3	3	3	2	3	5	1	2	1	1	5	1	4	3	2	4	2	4	3	2	4	2	3	3	3	3	3	3	3	3	3	3	4	4	2	4	2	25	50
343083204	1113	2	29	3	16	2	1	3	3	2	1	3	2	2	3	2	1	3	1	1	3	1	3	3	4	2	4	3	3	4	3	4	3	5	4	3	5	4	2	5	2	5	3	2	4	3	5	40	60
343089831	733	1	20	2	5	3	1	3	3	3	3	3	3	1	4	4	3	3	3	3	4	2	2	5	3	2	2	3	5	3	2	3	2	4	4	3	3	5	2	4	3	2	3	5	4	3	4	60	30
342870417	780	2	52	5	10	3	1	3	3	3	3	3	1	1	2	2	3	2	1	1	4	2	2	4	3	1	3	3	5	3	2	3	2	5	2	1	3	2	4	3	1	2	3	4	3	2	3	50	25
342932029	1018	1	40	4	12	3	2	3	1	3	1	2	2	2	5	4	1	2	1	2	4	2	1	4	4	2	4	3	4	4	2	4	2	5	4	2	4	4	4	5	3	2	2	5	4	1	3	70	30
342727864	1182	1	73	7	6	1	1	2	2	2	1	2	2	1	2	1	4	3	1	1	1	1	2	2	1	1	1	3	5	3	3	4	3	3	3	4	4	4	3	4	3	3	3	3	3	3	3	80	10
343086471	781	1	68	7	9	2	1	3	3	3	3	3	3	1	1	1	1	1	1	1	1	3	3	4	3	3	4	3	3	3	3	4	3	2	3	3	3	4	3	4	4	4	3	3	3	3	4	40	0
342978007	467	1	41	4	13	5	1	3	3	2	1	3	2	2	4	4	3	2	2	1	4	2	4	3	4	3	4	4	3	4	3	4	4	3	4	3	4	4	3	4	4	4	4	3	4	4	4	20	40
342969683	1168	2	27	3	8	3	2	1	3	2	1	3	2	1	3	2	3	2	1	1	2	2	3	3	3	4	3	4	4	2	5	4	3	3	3	3	3	3	2	3	2	2	4	4	3	4	4	33	34
342968232	2746	2	38	4	9	4	3	2	1	2	1	2	2	2	3	4	1	2	3	1	4	2	2	5	3	2	3	1	5	2	3	3	3	5	4	4	4	5	3	5	5	5	1	5	2	1	2	100	0
343096053	1016	2	62	6	1	5	2	1	3	2	2	2	2	2	4	4	3	3	3	2	3	2	4	4	5	4	5	3	4	4	4	5	3	3	3	3	3	3	3	3	3	3	4	5	4	4	4	30	30
342936071	2338	2	40	4	9	4	1	3	3	3	3	3	3	1	3	2	1	1	1	1	1	3	3	3	4	3	3	3	3	3	3	3	3	3	3	3	3	3	3	3	3	3	3	3	3	3	3	35	35
342988273	538	1	48	5	1	5	1	1	1	2	3	3	2	2	4	3	1	2	1	2	4	2	3	4	5	3	5	4	4	5	4	5	3	4	3	4	5	1	3	4	4	4	4	5	5	4	5	50	25
342900021	810	2	40	4	1	2	1	1	3	2	3	2	2	1	3	2	1	1	1	1	2	1	2	4	3	4	4	2	4	3	4	4	2	4	3	4	4	5	3	4	3	3	2	4	3	4	4	50	20
342901143	1095	2	57	6	1	5	1	1	3	2	3	3	2	2	4	4	1	4	2	3	2	2	4	4	4	3	4	4	4	4	3	4	3	4	5	3	5	4	4	5	3	5	3	3	4	3	5	33	34
343046288	1541	2	65	7	7	4	2	1	3	3	2	2	2	1	2	1	4	2	1	1	1	1	3	3	3	4	3	4	4	5	3	2	5	3	4	3	1	5	3	4	1	3	4	4	5	2	2	45	45
342926155	544	2	48	5	13	5	1	1	1	2	1	3	3	1	4	3	1	4	3	1	3	2	4	4	4	4	4	3	5	4	4	4	2	5	3	4	5	5	4	4	4	4	2	4	3	4	5	50	10
342909585	1094	1	53	5	8	1	1	3	3	2	1	2	2	2	3	4	1	1	1	1	2	1	3	4	3	3	4	4	5	3	3	4	3	4	3	5	5	5	4	5	5	5	4	5	4	4	4	75	20
342676935	652	1	53	5	12	3	1	1	3	2	1	3	2	1	3	2	1	2	2	2	4	2	3	5	4	2	4	2	3	2	3	3	1	2	2	3	2	4	2	4	3	3	2	4	2	3	2	50	0
342974997	782	1	56	6	10	5	3	1	2	2	1	2	2	1	5	4	3	2	2	1	5	2	4	4	5	4	4	4	5	5	3	4	2	4	3	4	4	5	3	4	2	4	4	4	5	4	4	40	40
342689860	704	1	43	4	13	5	3	2	2	2	1	3	2	2	4	5	2	3	4	2	5	2	2	2	2	2	2	2	2	2	2	2	1	3	2	2	2	2	2	2	3	2	2	3	3	3	2	40	30
342974684	775	1	36	4	10	3	2	1	3	2	1	3	2	1	4	2	1	1	1	2	4	2	5	4	5	4	4	5	5	5	5	5	2	3	2	4	4	5	3	2	4	4	5	4	5	4	4	30	40
342975081	538	1	38	4	9	5	2	1	1	2	1	3	3	1	5	5	1	3	2	2	5	2	3	4	5	4	4	4	4	4	4	4	3	4	3	3	3	5	4	4	5	4	4	4	5	4	5	50	50
342988020	832	1	42	4	14	4	2	1	3	2	1	3	2	2	2	2	1	2	1	2	2	2	2	4	3	3	4	4	4	4	4	5	2	3	3	3	4	2	3	3	2	4	4	4	4	4	4	40	50
342869971	718	1	45	5	9	5	5	1	2	1	2	2	2	1	5	5	1	5	1	2	5	2	3	4	5	1	3	4	5	5	1	3	2	4	3	2	4	1	2	3	3	5	2	3	4	5	1	2	8
342878275	439	2	22	2	13	4	1	1	1	2	1	1	1	1	4	5	1	5	2	1	4	2	5	5	5	5	5	5	5	5	5	5	3	5	5	5	5	5	3	5	4	5	5	5	5	5	5	30	60
342977078	1292	2	58	6	2	5	1	2	2	3	1	2	2	2	4	4	1	2	2	4	4	2	3	5	5	2	5	3	5	5	3	5	4	5	5	3	5	5	5	5	2	4	3	5	4	4	4	75	15
342973706	719	2	28	3	9	3	1	1	1	3	1	2	1	2	2	1	1	1	1	1	1	1	1	2	1	4	1	1	4	1	4	1	1	4	1	4	4	4	1	4	4	4	1	4	1	4	2	20	0
342880277	417	1	29	3	13	5	3	1	1	1	3	3	3	1	3	3	4	3	3	3	3	2	3	3	3	3	3	3	3	3	3	3	3	3	3	3	3	3	3	3	3	3	3	3	3	3	3	30	30
343111273	648	1	67	7	12	2	2	1	2	2	1	2	2	2	4	4	4	1	1	2	4	2	1	4	2	1	4	1	5	3	2	4	2	4	2	4	5	5	5	4	2	2	2	5	3	3	4	80	10
342723122	672	1	57	6	1	2	1	3	3	3	3	3	3	2	3	3	1	1	1	1	2	1	5	5	3	5	3	5	5	3	5	3	5	5	4	4	4	5	5	5	5	5	5	5	5	5	5	20	60
342898027	1096	2	27	3	1	5	1	1	2	2	1	2	2	2	4	2	1	2	1	1	2	1	4	4	4	4	4	4	4	4	4	4	4	4	4	4	4	5	5	5	5	5	5	5	5	5	5	40	30
343082533	1206	2	29	3	9	5	2	1	3	2	1	2	1	2	4	4	1	3	1	2	5	1	4	5	4	2	4	3	5	4	2	4	2	5	4	2	4	5	4	5	5	4	4	5	4	2	4	75	25
343201879	876	1	24	2	5	2	2	3	3	2	1	3	2	2	4	3	3	3	2	2	3	2	3	3	3	2	2	3	4	3	2	2	3	4	4	3	4	4	4	4	3	3	3	4	3	2	2	80	20
342968843	1294	2	49	5	13	5	2	1	3	2	1	2	2	1	2	1	1	2	2	2	1	1	2	5	4	1	4	2	5	5	2	5	2	5	4	2	4	5	5	4	5	4	2	5	4	1	4	80	15
342978744	460	1	19	2	1	2	1	1	3	3	1	2	3	1	3	3	2	3	2	3	3	2	3	4	2	3	2	4	4	3	3	4	3	4	3	4	3	3	4	2	3	4	3	3	4	3	3	25	45
342923637	1248	2	42	4	1	5	2	1	2	2	1	3	2	1	3	4	3	1	1	2	4	2	4	4	4	2	2	3	4	4	3	3	2	4	4	4	4	5	4	4	4	4	4	4	4	3	3	50	30
342923395	593	2	41	4	1	4	1	1	3	2	1	3	2	1	1	5	3	3	3	2	5	2	3	4	4	4	4	3	3	3	3	3	3	3	3	3	3	3	3	3	3	3	3	3	3	3	3	50	0
342984872	1739	2	58	6	10	2	1	1	1	2	1	3	2	1	3	2	1	2	1	1	1	2	4	4	3	3	4	2	4	5	3	4	2	3	3	3	3	4	2	3	2	4	2	4	3	2	2	35	35
343089136	548	2	40	4	12	4	1	1	3	2	1	2	3	2	4	4	3	2	2	2	5	2	2	2	4	4	3	3	4	4	3	4	4	3	4	4	4	4	1	3	2	2	4	5	4	4	4	50	35
343087619	400	1	42	4	9	1	1	3	3	3	3	3	3	2	4	4	3	3	3	3	4	2	3	3	4	4	4	3	3	3	4	3	3	3	3	3	3	3	3	3	3	3	3	3	3	3	3	0	100
342983139	1220	1	42	4	1	2	2	1	2	2	2	1	2	1	4	4	3	2	2	3	4	2	3	5	4	5	4	2	5	4	2	4	2	5	4	4	4	3	5	4	3	4	2	5	4	2	4	80	20
342884760	261	2	68	7	7	4	1	3	3	3	3	3	3	2	3	3	1	3	2	1	3	3	3	3	3	3	3	3	3	3	3	3	3	3	3	3	3	3	3	3	3	3	3	3	3	3	3	50	20
343090761	921	1	23	2	8	3	1	1	3	2	1	2	3	1	2	4	1	1	1	2	4	2	4	2	3	3	2	4	2	4	4	4	3	4	4	4	4	4	4	4	4	4	4	4	4	4	4	20	30
342898115	1463	2	30	3	16	2	2	1	2	2	1	2	2	2	4	3	1	2	2	2	4	2	2	4	5	3	4	2	5	5	3	4	3	5	4	5	5	5	4	4	4	4	4	5	5	5	5	50	20
342925098	632	1	43	4	1	4	1	1	3	3	1	3	3	1	3	4	1	2	2	1	2	2	3	3	3	4	3	4	4	3	4	3	3	3	4	4	3	4	3	3	4	3	4	4	3	3	3	20	50
343082066	583	1	70	7	9	1	1	1	1	1	1	2	2	1	1	1	1	1	1	1	1	1	4	2	4	4	2	4	2	3	4	3	4	1	2	4	2	5	1	4	1	2	4	2	3	4	3	2	95
342741996	1347	1	75	7	1	4	3	2	2	3	1	3	2	2	4	4	3	2	1	1	4	2	3	4	4	3	4	4	5	4	3	4	4	3	4	4	4	5	2	4	4	4	4	4	4	3	4	85	10
342986708	575	2	35	4	9	5	3	1	2	2	1	2	2	1	4	4	3	2	2	1	2	2	3	5	3	3	3	3	5	3	3	3	3	5	3	3	3	4	1	3	3	3	2	5	2	2	2	100	0
342903058	697	2	60	6	5	4	1	3	3	2	2	2	2	1	3	2	1	2	1	1	2	3	3	2	4	4	4	4	4	4	4	4	4	4	4	4	4	4	3	4	4	4	4	4	4	4	4	20	50
343115529	769	1	65	7	5	4	1	1	1	2	1	2	2	1	4	2	1	2	1	2	2	1	2	4	5	2	2	2	3	5	3	3	3	3	3	3	3	4	5	4	3	3	3	4	4	2	3	70	20
342902027	2132	2	53	5	11	3	1	3	2	2	1	2	3	2	3	3	1	3	2	2	3	3	3	4	5	2	2	3	4	5	1	2	3	5	5	3	3	5	4	5	3	3	4	5	5	3	3	75	25
342924882	271	2	38	4	1	4	1	3	3	3	3	3	3	1	3	2	2	3	3	3	3	2	3	2	3	3	3	3	3	3	4	3	3	3	2	3	3	3	2	4	3	3	3	2	3	4	3	15	40
343039984	640	2	76	7	12	1	1	3	3	2	3	2	2	1	4	4	3	2	2	1	4	2	1	5	4	2	3	3	5	4	3	2	4	5	4	2	2	4	5	5	2	2	2	5	4	1	2	90	10
342970664	704	2	44	4	14	4	2	2	2	2	1	2	2	1	1	1	1	1	1	1	1	1	2	1	1	1	1	4	3	3	5	4	3	3	3	3	3	3	3	3	3	3	2	3	3	5	3	0	0
342970585	374	1	44	4	10	4	4	1	2	2	1	2	2	2	4	4	1	2	2	1	4	2	5	4	4	1	1	4	4	4	1	1	2	2	2	1	1	3	2	2	2	2	4	3	3	1	1	50	50
342968964	2213	2	41	4	13	5	1	3	3	3	3	3	3	1	2	4	1	3	1	1	5	1	2	5	2	2	2	3	4	3	3	3	3	5	3	3	3	3	5	3	3	3	2	5	3	2	3	100	0
342900103	1492	1	61	6	14	3	1	1	2	2	1	2	2	2	4	5	1	2	2	2	5	2	3	5	4	3	4	4	5	5	3	4	2	5	4	3	4	5	4	4	2	4	4	5	5	3	4	70	30
342969786	675	1	52	5	9	4	2	2	2	3	1	2	2	1	4	5	3	2	1	2	5	2	2	5	4	1	1	3	5	4	1	2	4	5	5	1	2	5	4	5	3	2	3	5	4	1	2	75	25
342926222	1577	2	41	4	13	5	2	1	2	1	3	2	1	1	3	2	1	2	1	1	3	1	5	5	4	3	4	5	4	3	3	2	3	4	3	3	3	4	2	3	3	3	4	3	4	5	4	9	80
342986456	516	2	34	3	1	5	1	3	3	3	3	3	3	2	4	2	1	2	1	1	3	2	1	1	1	1	1	3	2	3	2	4	2	3	3	3	2	2	2	2	3	4	2	4	3	3	3	100	0
342986415	687	2	37	4	1	1	1	1	3	2	1	2	2	1	4	3	3	2	1	2	4	2	3	1	4	3	4	3	5	4	3	4	2	5	4	4	4	4	5	4	4	4	3	5	4	4	4	90	10
342925505	751	1	55	6	9	4	2	3	1	2	1	2	2	2	2	1	4	2	1	1	2	2	4	4	4	3	3	4	4	4	3	3	3	4	3	4	4	4	4	4	4	4	4	4	4	4	4	50	30
342870658	1206	2	58	6	1	4	1	3	3	3	3	3	3	1	2	3	1	2	2	1	1	1	2	4	2	2	2	2	4	4	2	2	2	4	4	4	4	4	4	4	3	4	2	4	2	2	2	100	0
343096481	960	2	58	6	5	4	1	1	1	2	1	2	2	2	4	5	1	3	2	2	5	2	4	4	4	4	4	4	4	4	4	4	5	5	5	5	5	5	4	4	4	4	5	5	5	5	5	60	20
343081241	1035	1	69	7	9	4	3	1	2	2	1	2	2	1	4	4	3	4	4	2	4	2	2	3	2	3	4	2	3	3	3	4	2	3	3	3	4	4	4	4	3	4	2	3	3	3	4	50	0
342870259	569	2	43	4	1	4	1	3	3	3	1	3	3	1	3	3	1	3	1	3	3	1	3	4	3	3	4	3	4	4	3	4	3	3	3	4	4	4	2	4	4	4	3	3	3	3	3	50	0
342912788	377	1	24	2	8	1	1	3	3	3	3	3	3	2	2	2	1	2	1	2	2	1	3	3	3	3	3	3	3	3	3	3	3	3	3	3	2	4	1	3	2	2	2	4	5	4	2	45	25
342967521	472	2	28	3	9	4	1	3	3	3	3	3	3	1	3	3	4	3	3	2	1	1	4	4	3	4	4	4	4	4	4	4	3	3	3	3	3	3	3	3	3	3	3	3	3	3	3	45	10
342970576	668	1	41	4	12	4	2	1	1	2	1	2	2	2	4	4	1	2	2	2	4	2	2	4	2	2	4	2	4	2	2	4	2	4	2	2	4	4	3	4	4	4	2	4	2	4	4	75	0
342912799	938	2	64	6	1	2	1	3	3	2	1	3	3	2	4	4	3	3	2	2	5	2	4	5	5	5	5	4	4	5	4	5	3	5	5	5	5	5	5	5	5	5	5	5	5	5	5	40	30
342680718	1133	2	49	5	1	2	1	3	3	3	3	3	3	2	3	4	1	2	2	2	4	2	3	5	4	3	4	3	5	4	3	4	3	5	4	3	4	3	5	4	4	4	3	5	4	3	4	90	5
342934009	913	1	35	4	1	4	2	1	1	2	2	2	1	2	2	2	4	2	1	2	2	2	4	5	5	4	4	4	5	5	4	4	4	4	3	4	4	5	4	4	4	4	4	4	5	4	4	33	33
343027538	2796	2	23	2	10	1	3	1	2	2	1	2	2	1	3	4	3	1	1	2	3	1	2	4	2	2	4	3	4	2	3	4	4	3	3	4	4	5	2	4	5	4	4	4	4	4	5	40	40
342911387	1139	2	53	5	3	4	4	2	2	2	1	2	2	2	4	3	1	5	1	1	5	2	3	5	4	1	4	3	5	3	1	3	3	5	4	4	4	5	5	2	4	4	4	5	4	3	4	100	0
343086942	690	2	54	5	10	5	1	1	2	2	1	2	2	2	3	5	3	3	2	4	5	2	2	4	2	4	5	1	5	2	4	4	1	4	2	3	4	3	2	3	3	3	1	5	2	3	3	95	3
343201971	745	1	66	7	1	4	1	1	3	2	1	2	3	1	4	2	3	3	2	2	3	2	4	4	4	4	4	2	3	3	2	4	3	4	3	4	4	5	4	5	4	4	4	4	4	4	4	30	30
343003362	1467	1	71	7	8	1	1	1	2	1	2	2	2	1	2	1	4	1	1	1	1	1	2	2	2	2	2	2	2	2	2	2	1	1	1	1	1	5	2	2	5	4	2	2	2	2	2	60	10
343087390	939	2	24	2	1	5	2	1	2	2	3	2	2	2	4	2	1	3	1	2	3	2	3	4	5	2	3	3	4	5	2	2	4	5	4	5	5	5	4	5	4	4	4	4	5	3	3	40	40
342984756	478	2	46	5	10	4	1	3	3	3	3	3	3	1	3	3	4	1	1	1	1	3	5	3	3	3	5	5	3	3	5	3	5	5	5	5	5	5	5	5	5	5	5	5	5	5	5	50	20
342893011	1178	1	47	5	16	2	1	2	2	2	2	2	2	1	4	3	3	2	1	3	3	2	3	5	4	1	2	4	4	4	2	2	3	3	3	4	4	3	2	2	3	3	5	4	5	2	2	75	25
343147314	1016	1	75	7	11	2	1	1	3	2	1	2	2	2	1	1	3	2	2	1	5	2	1	3	2	2	4	3	4	3	2	3	3	5	3	4	4	3	5	4	5	4	1	5	3	3	3	100	0
343110046	508	1	65	7	12	3	1	3	3	3	3	3	3	2	3	1	4	3	1	1	1	1	4	4	2	3	3	3	3	2	2	1	3	3	3	3	3	3	3	3	3	3	1	1	1	1	1	100	0
342907381	588	1	42	4	9	5	2	1	3	2	1	3	2	2	4	5	3	3	2	3	5	2	3	3	3	3	3	3	5	3	3	3	3	5	3	3	3	4	5	4	4	4	4	5	5	4	4	50	25
342976134	1185	1	32	3	11	4	3	1	1	2	1	2	3	2	5	5	3	3	2	3	4	2	4	4	3	4	4	4	4	3	4	4	4	4	4	3	4	4	4	4	4	3	4	4	4	4	4	25	25
342972612	683	2	32	3	1	2	1	2	1	2	1	3	2	1	5	5	3	5	5	1	5	2	1	4	2	3	5	1	4	1	3	5	1	5	2	3	5	5	5	5	5	5	1	5	2	3	5	70	0
342905760	2466	2	48	5	13	4	1	1	1	2	1	2	2	1	3	1	4	1	1	1	2	1	3	3	3	3	3	3	3	3	3	3	1	1	1	1	1	3	1	2	1	1	1	1	1	1	1	33	34
342980616	365	2	27	3	2	5	1	3	3	3	3	3	3	2	3	3	4	3	3	3	3	3	3	3	3	3	3	3	3	3	3	3	3	3	3	3	3	3	3	3	3	3	3	3	3	3	3	33	33
343000831	1920	1	23	2	7	4	2	1	2	2	2	2	2	2	4	1	1	1	1	2	2	2	3	4	3	4	3	4	3	3	5	3	1	2	2	4	4	5	4	4	5	4	3	3	3	5	4	10	0
343085856	885	2	24	2	8	2	2	1	1	2	1	2	2	2	2	3	3	1	1	1	2	1	2	4	3	3	3	2	4	4	4	4	2	3	2	3	3	5	3	4	3	3	3	3	3	3	3	50	30
343086578	1154	1	56	6	13	1	2	1	1	2	1	2	2	2	2	1	3	1	1	1	2	1	2	4	3	3	3	3	4	3	2	2	3	4	3	4	3	2	4	3	1	1	3	5	4	2	2	70	25
342972359	1913	2	41	4	13	3	2	1	1	2	1	3	1	2	4	4	1	4	3	3	4	2	4	4	4	3	4	2	4	2	2	2	3	5	4	4	4	5	5	5	4	5	4	5	4	3	4	70	15
343082118	595	2	44	4	1	3	2	3	3	1	3	3	3	2	4	4	1	1	1	2	4	1	4	5	4	4	4	2	4	4	5	4	3	4	4	4	3	4	3	4	3	3	3	3	3	3	3	30	30
342896281	1401	2	23	2	5	4	2	1	2	2	1	3	2	1	4	5	1	2	2	2	5	2	2	5	4	2	2	2	4	5	2	4	3	5	4	4	4	5	3	5	4	4	2	4	5	3	4	85	10
342746629	471	1	38	4	11	4	2	1	1	1	1	2	2	1	5	5	3	5	5	2	5	2	2	5	4	2	2	4	4	4	4	4	4	4	4	4	4	3	3	3	4	4	4	4	4	4	4	80	10
342687729	1470	1	60	6	16	4	1	1	3	3	2	2	3	1	1	4	3	3	2	4	3	1	1	4	3	2	3	2	5	4	2	3	2	4	3	3	3	4	3	4	3	3	2	4	3	2	3	80	10
343202641	837	1	62	6	1	1	1	3	3	3	3	3	3	2	4	1	1	2	1	1	1	1	3	3	3	3	4	3	4	3	3	4	3	4	3	4	4	2	2	2	2	4	3	3	3	4	4	30	0
342884280	1429	1	59	6	13	5	2	1	1	2	3	2	2	2	5	5	1	3	2	1	5	2	2	5	2	1	3	1	5	3	1	3	3	5	3	3	3	5	5	5	5	4	1	5	3	1	3	80	10
342888187	1071	1	68	7	14	4	2	1	3	2	2	2	2	2	2	1	1	2	1	1	2	1	3	4	3	2	2	4	4	3	3	2	3	4	3	3	3	5	4	4	3	3	4	4	4	3	3	80	20
342985846	1862	1	62	6	15	1	1	3	2	2	1	2	2	1	1	3	1	2	1	1	2	1	4	4	4	2	3	4	4	4	2	2	4	4	4	1	2	4	4	4	2	2	4	4	4	2	2	50	50
343138160	601	1	67	7	4	1	2	1	1	1	1	1	1	2	4	4	3	2	1	2	4	2	4	4	4	4	4	4	4	4	4	4	4	4	4	4	4	2	4	4	4	4	4	4	4	4	4	33	33
342966979	1266	1	56	6	6	2	1	1	3	2	1	2	2	2	3	1	1	1	1	1	1	1	3	3	2	2	2	2	2	2	4	2	1	1	1	3	1	4	1	1	3	1	1	1	1	4	1	0	0
343047978	1334	1	67	7	14	3	2	2	3	2	1	2	2	2	2	1	4	1	1	1	1	1	1	4	1	1	1	3	5	3	3	3	3	5	3	3	3	1	5	1	1	1	2	5	2	2	2	100	0
342982485	771	2	35	4	1	5	1	1	1	1	3	3	3	1	4	4	3	3	2	2	4	2	4	4	5	4	4	4	3	3	4	3	3	3	3	3	3	4	2	2	4	2	4	3	3	4	3	10	30
343087082	916	2	53	5	1	4	1	3	1	3	1	2	2	2	2	5	1	3	2	1	3	1	4	5	5	2	4	4	5	4	3	4	3	5	3	3	4	5	5	5	5	5	4	4	4	3	3	75	20
342971219	1836	1	45	5	3	3	1	3	3	3	3	3	3	2	3	4	1	3	3	2	3	3	4	4	3	3	3	3	3	3	2	3	3	3	2	3	3	3	3	3	3	3	4	3	3	3	3	60	30
342867567	764	2	30	3	3	4	1	3	3	2	1	3	2	1	2	3	1	2	2	1	4	2	4	4	4	5	5	5	5	5	4	4	2	5	4	3	4	5	5	5	4	4	5	5	5	4	4	50	40
343083928	967	2	50	5	1	4	1	1	3	1	1	2	2	2	4	5	1	2	1	1	5	2	5	5	3	1	1	5	5	5	1	1	5	4	5	1	1	5	4	5	1	1	5	5	5	1	1	25	55
343104115	853	1	66	7	16	1	3	1	1	2	2	2	2	1	3	3	1	1	1	1	3	1	4	4	5	4	5	5	3	4	3	5	3	3	3	3	3	5	4	4	4	4	4	2	4	4	4	0	50
342724734	1587	2	35	4	4	2	2	1	3	2	3	2	2	1	3	4	3	2	2	1	4	2	4	5	5	4	4	4	5	5	4	5	2	5	4	4	5	4	4	4	4	4	4	5	5	4	5	50	40
342731233	1359	2	24	2	11	3	2	1	2	2	1	2	2	1	4	4	1	2	1	2	2	2	4	5	4	5	4	3	5	3	4	3	3	3	3	3	3	2	3	3	3	4	2	5	3	3	2	80	10
342925853	592	2	54	5	13	5	2	1	3	2	1	2	3	1	2	3	4	2	1	1	2	1	3	4	3	2	3	3	5	4	3	3	3	5	4	3	4	4	3	4	5	4	3	5	4	3	4	50	25
342880568	786	2	37	4	4	2	1	3	1	2	1	2	2	1	4	4	3	2	2	3	4	2	2	5	2	2	2	2	5	2	2	2	3	5	3	4	4	4	5	4	3	4	3	5	3	3	3	100	0
343088471	459	1	50	5	7	4	1	3	3	3	3	3	3	2	3	4	1	3	3	2	4	2	4	4	3	3	3	4	4	3	3	3	3	3	3	3	3	5	3	3	3	3	4	4	3	3	3	50	50
342877232	1012	2	56	6	13	3	1	3	1	2	1	3	1	1	4	4	1	3	4	3	4	2	4	4	4	4	5	4	4	4	4	5	3	4	3	5	5	5	4	4	4	4	4	4	4	4	5	20	20
343120015	610	1	69	7	16	4	2	1	1	1	1	2	2	2	4	4	1	4	2	2	4	2	3	4	4	3	3	3	4	4	3	4	3	4	4	3	4	3	4	4	3	4	3	4	4	3	4	100	0
342935061	1464	2	40	4	1	2	2	1	3	3	3	3	3	2	3	3	1	3	3	1	3	2	4	4	4	4	4	4	4	4	4	4	3	3	3	3	3	3	3	3	3	3	4	4	4	4	4	40	50
342907053	1140	1	44	4	13	4	1	3	3	3	3	3	3	1	1	1	4	1	1	1	1	1	1	1	1	5	1	1	1	1	5	1	1	1	1	5	1	1	1	1	1	1	1	1	1	5	1	0	0
342978077	686	1	49	5	10	2	1	1	2	3	1	3	2	2	3	2	1	2	1	3	3	1	2	3	4	1	2	3	3	4	2	2	3	3	3	4	3	4	3	4	3	3	3	3	4	2	2	50	50
342968135	441	1	46	5	3	4	1	3	3	3	2	2	2	1	1	1	4	1	1	1	1	1	1	1	1	1	1	1	1	1	1	1	1	1	1	1	1	1	1	1	1	1	1	1	1	1	1	50	20
342892616	874	1	30	3	13	5	2	1	2	2	2	1	2	1	5	5	1	5	3	2	5	2	2	5	4	2	4	3	5	4	3	4	3	5	4	3	4	5	3	4	5	4	3	5	4	3	4	94	3
343106963	935	1	66	7	5	3	1	1	2	2	1	1	2	1	3	2	1	2	1	1	2	1	2	1	1	3	2	3	5	5	3	5	3	4	4	3	3	4	5	4	3	3	4	4	4	4	4	80	5
342966809	735	2	45	5	9	1	2	1	2	2	1	2	2	2	2	2	3	4	4	1	4	1	2	3	4	4	4	2	5	4	2	4	3	5	5	2	5	5	5	5	5	5	2	5	3	4	5	100	0
343118358	868	1	72	7	8	2	1	3	3	3	3	2	2	2	3	3	1	2	1	1	4	1	2	4	3	4	3	4	4	4	5	4	3	4	3	4	4	4	4	4	5	4	3	4	4	5	4	20	25
342891580	765	2	29	3	15	1	1	1	3	2	1	3	2	1	4	2	1	2	1	1	4	2	2	4	4	1	3	3	4	4	2	3	2	4	3	2	2	4	3	4	3	3	3	4	4	2	3	55	35
342730571	526	1	35	4	13	4	1	1	3	3	3	3	3	1	3	1	1	2	1	1	2	1	5	3	4	1	1	4	3	4	2	2	3	2	2	2	2	1	1	1	1	1	2	2	2	2	2	20	80
342967865	775	1	40	4	13	2	2	1	1	1	1	2	2	1	4	2	4	2	2	1	3	2	4	4	4	4	4	4	4	4	4	4	3	4	4	4	4	5	4	5	5	4	4	4	4	4	4	33	34
342876105	878	1	71	7	9	3	2	1	2	2	1	2	2	2	4	4	1	4	3	4	5	2	3	4	4	1	1	2	4	3	1	1	3	4	3	2	1	4	4	4	2	1	3	5	4	1	1	100	0
342986381	1027	1	30	3	1	4	2	1	3	2	1	2	3	2	3	2	1	3	3	1	2	1	5	4	3	4	4	5	4	3	4	4	3	3	3	3	3	5	3	4	5	4	4	3	3	4	3	20	65
342738385	814	1	46	5	2	5	3	1	2	2	2	2	2	2	2	1	4	1	1	1	1	1	2	2	2	2	2	2	2	2	2	2	1	1	1	1	1	1	1	1	1	1	1	1	1	1	1	0	0
342751056	551	1	28	3	1	2	2	1	3	2	1	3	2	2	1	5	1	2	1	1	4	2	3	5	4	3	4	5	5	5	5	5	3	3	3	3	3	5	3	4	5	4	4	5	4	4	4	90	7
342972678	776	1	65	7	6	4	1	1	3	3	2	2	2	1	2	5	1	1	1	1	1	1	5	5	5	5	5	5	5	5	5	5	4	5	5	5	5	5	5	5	5	5	5	5	5	5	5	30	40
342906297	846	1	69	7	6	2	1	3	1	2	1	2	2	2	3	2	1	3	2	1	2	1	2	4	2	2	2	4	4	3	2	3	3	4	3	4	4	4	4	4	4	4	4	4	4	2	3	100	0
343104999	598	1	73	7	10	5	1	1	2	2	3	2	2	2	4	2	1	3	2	1	3	1	1	1	3	3	5	5	5	5	1	2	3	4	5	3	4	5	3	4	2	2	5	4	4	2	2	40	60
342727306	1237	1	42	4	14	4	2	1	1	2	3	3	2	1	2	2	4	2	1	1	2	1	3	4	4	3	4	4	5	5	4	4	2	2	2	3	2	4	2	2	3	2	4	5	5	4	4	100	0
342906727	2006	1	57	6	8	1	2	3	1	2	1	2	2	1	4	4	3	4	2	1	4	2	2	3	3	3	3	5	5	5	5	5	5	5	5	5	5	5	4	4	5	4	5	5	5	5	5	30	50
342881974	526	2	25	3	1	4	2	1	2	2	1	2	1	1	3	3	1	2	2	1	2	2	4	2	2	4	2	4	4	4	4	4	4	3	3	4	3	4	3	3	4	4	3	3	3	3	3	10	50
342925846	1065	1	67	7	9	4	1	3	3	2	3	3	2	1	2	3	3	2	1	1	3	1	2	4	4	2	4	3	4	4	4	4	3	4	4	4	4	4	4	4	4	4	3	4	4	4	4	80	15
342905754	519	2	31	3	2	5	1	3	3	3	3	3	3	2	2	2	1	3	1	1	1	1	3	3	3	3	3	3	2	2	2	2	2	2	2	2	2	2	2	2	2	2	3	3	3	3	3	0	50
343104961	1248	1	69	7	10	5	2	2	3	2	1	2	2	2	2	1	4	3	4	3	1	1	3	4	3	3	3	1	4	3	3	3	3	4	3	3	3	3	3	3	3	3	3	3	3	3	3	100	0
342970586	509	1	33	3	7	3	2	1	2	2	1	1	2	2	4	3	3	3	3	2	4	3	3	3	4	3	4	3	3	4	3	4	3	4	4	3	4	5	3	4	4	4	3	3	4	3	4	0	0
342908542	821	1	55	6	1	4	3	1	1	2	1	2	2	1	4	3	3	3	3	1	4	2	2	5	3	3	4	3	5	4	3	4	3	3	3	3	3	5	3	3	5	4	3	5	3	3	3	70	15
342972261	1644	1	59	6	10	5	2	1	2	1	1	2	2	1	5	5	3	2	2	2	5	2	3	4	3	3	3	3	4	3	3	3	3	3	3	3	3	4	3	4	4	4	4	5	4	4	4	90	7
343083160	1210	1	25	3	16	4	2	1	2	2	1	2	2	2	2	2	1	2	1	1	4	3	4	4	5	3	4	3	4	4	1	3	4	3	4	2	2	5	1	2	2	2	4	4	4	2	2	40	60
342901594	533	2	24	2	3	4	2	1	3	2	1	3	3	2	4	3	3	2	2	2	3	2	4	4	5	4	4	4	5	4	5	4	5	4	4	5	4	5	4	4	5	4	4	4	5	4	4	60	30
342892158	830	2	45	5	9	5	2	1	3	3	3	3	3	1	3	2	1	2	1	1	2	1	1	4	5	1	1	3	3	3	3	3	3	3	3	3	3	2	3	4	2	3	4	3	4	3	3	80	20
342889515	635	1	60	6	9	4	1	3	3	3	3	3	3	1	1	1	1	1	1	1	1	3	5	4	3	5	3	4	4	3	4	4	5	4	3	5	4	5	4	3	4	3	5	4	3	5	4	40	50
342905872	970	2	57	6	10	2	3	2	2	2	1	2	2	2	5	5	3	2	1	1	5	2	1	5	4	1	3	1	5	4	2	5	3	5	5	3	5	5	3	4	5	4	1	5	5	1	5	100	0
342909041	1101	1	44	4	13	5	1	1	3	2	3	2	3	1	4	4	1	4	2	2	4	1	4	4	4	4	4	4	4	4	4	4	3	4	3	4	4	4	3	4	4	4	4	4	4	4	4	20	40
342739437	607	2	32	3	12	2	1	3	3	3	3	3	3	2	4	4	1	2	1	2	4	2	4	5	3	4	4	4	4	4	4	4	3	3	3	3	3	3	3	3	3	3	3	3	3	3	3	60	30
342972263	563	1	60	6	9	5	3	1	1	2	1	2	2	2	4	4	1	2	1	2	5	2	4	5	4	4	4	4	4	4	4	4	4	5	5	4	5	5	4	5	4	5	4	5	5	4	5	25	50
342741249	667	1	27	3	1	2	2	1	3	1	1	3	3	2	4	4	1	2	2	2	4	1	5	5	5	5	5	5	5	5	5	5	4	5	4	4	5	5	5	5	5	5	5	5	5	5	5	35	35
342971551	1145	1	67	7	10	5	1	3	3	2	1	2	2	2	4	5	3	3	2	2	5	2	4	4	5	2	2	4	4	4	3	3	3	3	3	3	3	4	4	4	4	4	4	4	4	4	4	70	30
342897177	443	1	23	2	4	4	4	1	1	1	1	1	2	2	4	5	1	2	1	2	5	2	4	3	4	4	4	4	4	4	5	4	2	3	3	2	4	4	2	2	3	3	2	3	3	4	3	40	50
342987528	394	2	23	2	1	4	2	1	2	2	1	2	2	1	4	2	3	2	3	4	2	2	2	3	4	2	4	3	3	4	2	3	3	4	3	2	3	3	4	4	3	2	2	3	4	4	3	70	20
342742564	574	1	30	3	13	4	3	1	1	2	1	1	1	2	4	4	3	3	3	2	4	2	1	5	2	1	2	1	5	1	1	1	1	4	2	1	2	1	4	2	1	2	1	5	2	1	2	100	0
342896123	1133	1	44	4	1	1	2	1	3	3	1	2	2	2	3	1	1	2	2	1	3	1	5	4	4	5	4	5	4	3	5	3	3	3	3	4	3	4	3	3	4	3	5	4	3	5	4	30	40
342750297	1416	1	36	4	1	4	1	1	3	2	1	2	2	1	3	3	3	2	2	1	4	2	2	5	4	1	3	3	5	4	2	3	2	5	4	4	4	5	5	5	4	3	3	5	4	2	3	90	10
342967176	2697	1	49	5	9	4	1	3	3	2	2	2	3	1	3	2	4	2	1	2	2	1	4	4	5	4	4	4	4	5	3	3	4	3	3	3	2	4	1	2	3	2	4	2	3	3	3	10	60
342988168	1035	2	54	5	1	5	1	3	3	2	1	2	2	2	4	4	3	2	2	2	5	2	2	5	4	2	3	3	4	4	3	4	3	5	4	3	4	4	4	4	5	4	2	5	4	3	4	60	40
342680888	1282	2	31	3	9	4	1	3	3	3	3	3	3	2	4	3	1	3	3	3	3	2	4	3	3	3	3	4	3	3	3	3	3	1	1	1	1	3	1	1	1	1	5	3	3	3	3	10	70
343092319	299	2	70	7	8	2	1	3	3	3	3	3	3	2	3	2	1	3	3	2	3	3	2	2	4	3	3	3	3	2	2	4	4	2	3	2	2	3	3	3	3	2	2	2	2	3	3	50	25
342988557	517	1	26	3	8	1	2	2	1	2	1	2	2	2	3	2	1	1	1	1	2	1	3	4	3	2	4	3	3	3	3	3	2	2	2	2	2	3	3	3	3	3	3	3	3	3	3	100	0
342893813	611	1	63	6	13	3	2	1	1	2	1	3	2	1	4	4	3	2	2	3	4	2	2	5	3	2	4	3	5	4	3	3	3	5	4	4	4	4	5	4	4	4	4	5	4	3	4	100	0
342888845	519	1	34	3	1	4	2	1	1	2	1	2	1	2	2	1	1	1	1	1	1	1	2	4	4	2	2	1	4	2	4	4	3	4	2	2	2	4	5	4	4	4	2	4	3	4	4	20	10
343070090	1530	1	72	7	10	2	1	1	1	3	1	2	2	1	5	5	1	5	3	1	5	2	1	5	3	1	2	5	5	3	5	3	3	5	3	3	3	5	4	3	3	4	4	4	3	4	5	70	20
342978398	1298	2	54	5	10	5	2	1	2	2	2	2	2	1	2	2	4	1	1	1	2	1	3	5	4	2	2	4	4	4	3	3	3	5	4	4	4	5	5	5	4	4	4	4	4	4	4	45	45
342970230	936	2	56	6	3	2	1	1	2	1	3	2	2	1	2	2	1	2	2	2	2	1	4	4	4	4	4	5	4	4	5	4	4	4	4	4	4	5	2	4	4	4	4	4	5	4	5	50	30
342975322	1597	2	37	4	10	2	2	1	2	2	1	2	2	1	3	1	1	2	2	2	1	1	4	4	4	4	4	4	4	4	4	4	4	4	4	4	4	4	4	4	4	4	4	4	4	4	4	25	0
342978626	755	2	55	6	1	3	1	1	1	2	1	2	2	1	4	2	3	3	1	1	1	2	4	4	5	5	5	3	2	5	4	5	3	3	3	3	3	5	3	5	5	5	4	2	5	5	5	10	20
343090324	1761	2	24	2	8	2	2	1	1	2	3	2	2	2	4	5	1	3	3	1	5	2	3	5	4	3	2	3	5	3	2	3	3	4	3	3	3	5	5	3	4	4	4	5	5	3	3	85	10
342986476	810	1	46	5	8	3	3	2	1	2	1	2	2	1	2	1	1	1	1	1	1	1	1	4	1	1	1	1	5	1	1	1	1	5	1	1	1	1	5	1	1	1	1	5	1	1	1	100	0
342917173	1497	2	51	5	3	4	1	1	2	2	1	2	2	2	3	3	4	2	1	1	3	1	4	5	5	4	4	3	4	4	3	3	3	5	4	4	4	5	4	5	4	4	4	5	4	4	4	60	30
343107751	295	1	23	2	11	2	1	1	2	2	2	2	1	1	4	3	1	2	1	2	2	1	2	4	4	2	3	3	4	3	3	3	3	4	4	4	3	4	3	3	3	3	2	4	2	3	4	1	89
342911735	689	2	42	4	4	1	1	1	2	1	1	2	1	2	3	2	1	2	2	2	2	1	4	4	4	4	4	2	3	4	4	3	2	4	3	5	4	5	2	4	2	4	1	2	4	4	4	0	0
342881745	890	2	32	3	1	3	4	1	2	2	2	3	2	1	3	4	3	3	3	3	4	2	3	2	3	3	4	3	5	4	2	4	3	3	3	3	3	4	1	4	3	4	1	5	3	2	3	100	0
342968059	628	1	44	4	10	2	2	1	2	2	1	3	3	1	4	4	1	2	2	1	4	2	1	4	3	1	1	1	4	1	1	1	3	3	3	3	3	4	5	4	4	4	1	4	3	2	2	100	0
342967638	809	2	30	3	16	4	2	1	3	2	1	3	2	1	4	3	1	2	1	1	4	2	5	5	4	2	3	5	4	4	2	3	2	5	5	3	3	2	4	5	2	2	4	4	4	3	3	40	40
342971108	565	2	56	6	17	4	1	3	3	3	3	3	3	1	3	3	3	3	1	2	3	1	3	3	3	3	3	3	3	3	3	3	3	3	3	3	3	1	1	1	1	1	3	3	3	3	3	50	25
342896265	1143	1	55	6	1	2	1	1	3	2	1	2	2	2	2	1	1	1	1	1	2	1	2	3	1	3	1	3	4	3	3	4	4	3	4	3	4	3	4	4	3	4	1	3	3	2	4	50	25
342981220	319	2	36	4	13	1	1	1	2	2	3	3	3	2	4	3	1	2	2	1	4	2	3	3	3	3	5	1	4	1	5	5	2	2	2	3	3	5	3	4	4	4	2	4	2	4	5	50	0
342695749	1280	1	57	6	1	3	3	1	2	2	1	2	2	2	3	2	1	2	1	2	3	2	3	3	4	4	4	4	3	4	4	4	3	4	3	4	4	4	3	4	4	4	3	4	4	4	4	33	33
343141246	2008	1	20	2	5	3	1	1	3	2	1	3	3	2	4	3	1	3	4	2	3	1	4	4	4	3	4	4	5	5	5	4	3	4	4	3	3	5	4	4	5	4	4	4	3	4	5	20	20
342888091	1311	1	69	7	16	2	1	1	3	1	1	2	2	2	5	5	3	4	3	2	4	2	4	4	4	3	4	3	4	4	3	3	4	5	4	4	4	4	3	4	4	4	3	5	4	3	4	90	10
343104167	1036	1	71	7	7	4	2	1	1	1	1	2	2	2	3	2	1	2	2	1	1	1	5	4	1	3	3	1	5	5	3	4	2	4	5	2	3	4	5	5	3	3	1	5	1	1	1	100	0
342891721	941	1	53	5	13	5	1	2	2	2	2	2	2	1	1	1	1	1	1	1	1	1	1	1	1	1	1	1	1	1	1	1	1	1	1	1	1	1	1	1	1	1	1	1	1	1	1	0	0
342974650	636	2	25	3	9	4	1	3	3	3	3	3	3	2	2	1	1	1	1	1	1	1	1	1	1	2	2	1	1	1	1	1	1	1	1	1	1	1	1	1	2	1	2	2	2	2	2	50	40
342971255	482	2	30	3	8	2	1	3	3	3	3	3	3	1	4	4	3	1	1	2	1	1	3	3	3	3	3	3	3	3	3	3	1	1	1	1	1	1	1	1	1	1	4	4	4	4	4	10	70
343118069	2270	1	71	7	10	1	1	1	2	2	1	2	2	2	3	3	1	2	1	1	2	1	3	3	4	3	2	4	3	4	1	1	3	3	3	4	3	4	3	4	1	1	4	4	4	2	2	50	50
342988122	3781	1	55	6	13	1	2	1	3	2	1	2	2	2	3	1	4	1	1	1	1	1	4	4	4	4	5	4	4	4	4	5	3	4	4	4	5	5	1	4	4	4	4	3	4	4	5	40	30
342879220	910	2	34	3	1	2	1	1	2	2	1	2	2	1	3	3	1	2	2	1	3	2	3	5	4	3	3	2	4	3	2	3	3	4	3	3	3	5	4	4	3	3	4	5	4	3	4	60	30
343192773	501	1	18	2	10	2	1	3	1	1	2	3	1	2	4	5	3	4	4	1	4	2	4	5	3	2	5	1	5	5	5	5	5	4	3	4	4	4	4	3	5	3	3	2	4	5	4	80	10
342925108	1602	2	40	4	9	1	2	1	2	2	1	3	2	2	3	4	3	1	1	1	4	1	2	1	2	4	4	2	4	2	4	4	1	5	2	5	5	5	5	5	5	5	2	5	3	4	4	80	0
342984954	1778	1	38	4	1	4	1	1	2	2	1	2	2	2	1	1	4	1	1	1	1	1	1	1	1	1	1	5	5	5	5	5	1	1	1	1	1	5	5	5	5	5	5	5	5	5	5	0	100
342914854	514	2	26	3	3	2	1	1	2	2	3	3	2	1	4	3	3	3	1	1	3	1	3	3	4	3	3	3	4	4	3	3	3	3	3	3	3	5	2	2	3	3	3	3	3	3	4	34	33
342991721	1160	2	24	2	10	4	1	1	2	1	1	2	2	1	1	1	1	2	1	1	1	1	2	4	2	4	4	2	4	2	4	4	1	4	2	4	4	4	4	4	4	4	2	4	3	4	4	40	0
342920881	577	1	49	5	2	5	1	1	1	1	1	1	2	1	1	1	4	1	1	1	1	1	1	1	1	1	1	1	1	1	1	1	1	1	1	1	1	1	1	1	1	1	1	1	1	1	1	100	0
342675716	653	2	41	4	9	3	1	3	3	2	3	3	2	2	2	3	1	2	2	2	4	1	4	4	4	5	4	4	4	3	3	4	3	4	3	4	4	5	4	4	4	4	4	4	4	5	4	30	40
342900080	671	2	42	4	5	2	3	3	2	2	1	2	2	1	2	3	4	1	1	1	1	1	1	3	2	2	2	3	3	3	3	3	4	4	4	3	4	3	4	3	3	3	3	4	4	3	4	75	0
342925112	2863	2	55	6	1	5	1	1	3	3	3	2	2	1	2	1	1	1	1	1	1	1	2	4	4	5	5	3	3	4	5	5	2	3	2	4	4	1	1	1	1	1	1	3	1	1	1	20	40
342974767	848	2	61	6	13	5	1	1	1	2	1	2	3	1	4	4	3	3	2	2	4	2	4	5	4	2	2	4	5	4	3	3	3	4	4	4	4	4	4	4	4	4	4	5	4	3	4	50	40
342905971	1224	2	41	4	1	4	2	1	1	3	1	2	2	2	3	2	1	3	1	1	3	1	4	4	4	4	4	4	4	4	5	5	3	3	3	4	4	3	3	4	4	4	5	4	4	4	4	25	25
343026290	238	1	24	2	1	1	2	2	2	1	2	3	1	1	2	1	3	4	2	3	3	2	2	5	3	4	2	3	3	3	4	1	4	2	2	3	4	2	5	1	5	1	4	3	3	5	3	25	25
342981899	928	2	59	6	6	1	1	3	2	2	1	2	2	1	2	2	4	2	2	1	3	2	3	4	4	3	4	4	4	4	3	5	3	5	4	4	5	5	5	5	4	4	3	4	4	4	4	70	0
342979407	569	1	36	4	6	3	1	3	3	3	3	3	3	1	4	4	3	2	2	1	4	2	4	4	5	4	4	4	4	4	4	4	3	3	3	3	3	5	3	4	4	4	4	4	4	4	4	60	30
342745331	1916	2	63	6	9	5	1	1	1	2	1	2	2	1	4	4	1	4	2	2	4	2	3	4	5	2	3	2	4	5	3	4	2	5	2	5	5	5	5	5	2	2	2	4	4	2	2	75	25
343085895	746	2	36	4	9	5	1	1	1	3	1	2	3	2	4	4	3	3	2	3	4	2	3	5	3	3	3	4	5	4	4	4	3	3	3	3	3	3	3	3	3	3	3	3	3	3	3	20	40
342973831	647	2	34	3	16	4	2	2	2	2	1	2	2	2	3	2	1	1	1	1	3	1	3	3	3	3	3	3	3	3	3	3	2	2	2	2	2	2	2	2	2	2	2	4	2	4	4	25	10
342870714	533	2	71	7	10	2	1	3	3	3	3	3	3	1	3	3	3	3	1	2	3	3	4	2	3	3	3	4	4	4	4	4	5	4	4	4	4	4	4	4	4	4	3	3	3	3	3	20	70
342898305	979	1	34	3	11	1	3	1	3	2	3	2	2	2	4	4	3	2	1	1	4	2	5	4	5	4	4	2	4	5	3	3	4	4	5	4	3	4	4	5	2	3	5	5	5	4	4	35	40
342980672	1162	2	30	3	5	2	1	1	3	2	1	2	2	2	4	4	1	2	1	2	4	1	3	4	4	3	4	2	4	4	2	4	3	5	4	4	5	5	5	5	4	4	3	4	4	3	4	50	20
343104765	1100	1	22	2	10	5	1	1	3	2	1	3	2	2	4	2	1	2	1	1	4	3	4	5	4	4	3	4	5	3	4	4	3	4	3	3	3	5	5	4	3	3	4	5	4	4	4	60	20
342681996	1283	1	56	6	1	5	1	3	3	1	3	2	2	2	2	1	1	2	1	1	1	1	3	3	3	3	3	3	3	3	3	3	3	3	3	3	3	3	3	3	3	3	2	2	2	2	2	100	0
343096136	1369	1	68	7	7	4	2	1	2	1	2	2	2	2	2	4	3	2	1	2	4	1	4	2	4	2	2	3	4	3	2	2	2	4	3	2	2	4	2	4	2	2	3	4	3	2	2	75	25
342875687	1208	2	29	3	1	5	3	1	2	2	1	2	2	2	4	2	1	3	1	1	4	2	4	5	5	2	3	5	5	5	2	2	3	5	4	4	4	5	5	5	4	4	4	4	5	3	3	70	30
342932315	467	1	23	2	1	4	1	3	3	3	3	3	3	2	2	3	1	3	3	2	2	1	3	4	4	4	3	3	2	3	4	3	3	3	2	4	2	3	2	4	5	3	4	3	2	4	4	80	10
342675982	389	2	32	3	13	5	1	1	1	1	1	2	2	1	4	4	3	2	2	4	4	2	4	5	3	4	4	3	4	4	4	4	4	4	2	3	4	4	5	4	5	4	4	5	3	4	4	40	30
343087245	478	2	53	5	9	5	1	3	3	3	3	3	3	2	2	4	1	3	3	1	1	1	1	2	3	3	1	4	3	4	4	1	3	3	3	3	3	3	3	3	3	3	4	4	4	4	2	10	60
342969873	974	1	46	5	10	3	1	1	2	2	1	2	2	1	4	4	1	2	3	3	4	2	2	5	3	1	1	3	5	2	1	1	3	5	3	3	3	5	5	4	1	2	3	5	4	1	2	80	20
343123246	614	1	69	7	8	3	1	1	3	3	3	3	3	2	4	2	1	3	3	2	3	1	3	4	4	3	4	3	4	3	4	4	3	4	3	3	3	4	4	3	4	4	4	4	3	4	4	40	30
343082812	1048	1	58	6	13	4	3	2	2	2	1	2	2	2	3	3	1	1	1	1	3	2	4	5	4	3	4	4	4	4	3	3	3	4	3	4	4	4	4	4	4	4	4	4	4	3	3	20	60
342931344	1005	1	55	6	1	3	3	1	3	2	1	2	2	2	2	1	4	1	1	1	1	1	2	3	2	3	1	3	2	2	2	2	2	3	3	3	3	2	3	2	2	2	2	2	2	2	2	63	33
342880994	821	1	49	5	9	5	1	1	3	2	1	3	2	1	4	2	1	3	2	4	4	2	3	5	5	3	2	3	5	5	3	3	4	5	4	3	3	5	4	4	2	2	4	5	4	2	3	80	20
342976074	398	2	62	6	1	1	1	1	2	1	1	1	1	1	2	3	1	2	2	2	3	1	4	5	5	3	4	4	4	4	4	4	3	5	5	5	5	5	4	4	5	5	4	5	4	4	4	40	40
342968133	752	2	40	4	13	5	2	1	3	2	1	2	3	2	2	2	1	3	1	2	2	2	5	5	5	5	5	3	3	3	3	3	3	3	3	3	3	5	3	3	5	3	3	3	3	3	3	20	40
342970703	873	1	47	5	1	3	1	2	3	3	2	2	2	2	4	4	1	2	1	1	3	1	4	2	3	4	3	4	2	3	4	3	4	2	4	4	3	4	1	2	4	2	4	2	3	4	3	0	0
342963406	507	2	18	2	9	5	1	1	3	3	3	3	2	1	3	1	1	1	1	1	1	1	5	3	5	5	5	5	4	5	5	5	5	4	5	5	5	5	4	5	5	5	5	5	5	5	5	10	80
342973605	1483	2	44	4	9	5	1	3	3	3	2	2	2	2	2	1	3	2	1	1	1	1	3	2	3	3	3	2	3	3	3	3	2	2	2	3	3	3	4	3	3	3	2	2	2	2	2	100	0
342870309	739	1	35	4	12	3	2	2	2	2	1	3	2	1	4	3	3	2	2	1	4	2	2	2	2	2	2	3	3	3	3	3	5	4	4	2	4	4	2	4	2	4	4	5	5	4	4	70	30
342890524	434	2	22	2	5	1	1	1	3	2	1	3	2	1	5	5	3	3	4	1	5	2	5	5	5	3	3	4	5	5	3	3	1	5	3	5	5	5	2	4	1	4	4	5	5	2	5	50	30
342899213	1139	1	69	7	2	5	2	3	1	1	1	2	2	1	1	1	1	3	1	1	1	1	3	3	3	3	3	4	4	4	3	3	3	3	3	3	3	2	4	3	3	3	3	3	3	3	3	50	30
343104673	767	1	22	2	4	2	2	1	2	2	1	1	2	1	4	4	1	4	4	2	4	2	5	5	5	2	4	5	5	5	2	4	4	4	4	4	4	5	4	5	4	4	5	5	5	4	4	50	40
343118360	2340	1	75	7	11	4	3	2	2	2	1	3	2	2	5	5	3	5	2	2	5	2	4	5	4	4	4	3	5	4	2	2	2	5	2	3	4	4	5	4	4	2	2	5	4	3	3	80	20
343090162	322	2	22	2	2	5	2	1	1	2	1	3	2	2	1	5	1	2	2	4	4	2	1	1	1	5	4	3	3	3	3	3	3	3	3	3	3	3	3	3	3	3	3	3	3	3	3	60	20
342901127	725	1	56	6	1	4	2	1	2	2	1	2	2	2	4	4	3	4	2	2	4	1	3	4	5	1	2	3	5	3	2	4	3	4	4	3	3	5	3	3	5	3	4	5	3	1	2	75	25
342727687	361	1	45	5	10	1	2	1	1	1	1	1	1	1	3	4	1	1	1	1	2	1	4	2	2	4	3	4	4	3	1	1	3	3	3	3	3	1	1	1	1	1	2	2	2	2	2	33	33
342903864	978	2	21	2	12	1	1	1	3	2	3	2	2	1	1	1	3	3	1	1	1	1	2	5	4	1	5	2	5	4	3	5	5	5	5	4	5	5	4	5	4	4	3	3	3	3	3	70	10
342988291	901	1	50	5	7	4	1	1	1	3	1	2	2	2	3	2	3	2	1	1	1	1	3	5	3	3	3	3	5	4	3	3	3	3	3	4	4	5	3	5	3	3	4	5	4	3	3	80	15
342726238	910	2	41	4	4	2	1	1	1	2	1	3	3	1	3	2	1	2	1	1	4	1	3	4	4	2	4	4	5	3	1	5	3	3	3	4	4	1	1	1	1	1	3	3	3	3	4	50	0
343086468	468	1	36	4	12	2	1	3	3	3	3	3	3	2	3	3	4	1	1	1	1	1	4	4	4	4	4	4	4	4	4	4	4	4	4	4	4	4	4	4	4	4	4	4	4	4	4	20	50
343089815	1236	2	20	2	1	5	1	1	2	2	3	2	3	2	4	4	1	2	2	2	4	2	3	5	4	3	5	4	5	4	3	5	4	5	4	4	5	5	5	5	4	4	4	5	4	4	5	70	20
342973869	893	1	50	5	9	1	3	3	3	3	3	3	3	2	4	2	1	1	2	2	4	2	4	5	4	4	4	4	5	5	4	5	4	5	4	4	4	5	5	5	5	5	5	5	4	5	5	40	35
343085589	1051	2	39	4	9	4	2	1	2	2	1	2	2	2	4	5	1	2	2	1	5	2	2	4	4	3	3	4	5	4	3	4	3	4	4	4	4	4	4	4	4	4	3	5	4	4	4	50	25
342886119	1435	2	63	6	9	5	1	1	1	1	1	2	2	2	4	4	3	2	1	3	4	2	4	4	4	4	4	4	4	4	4	4	4	4	4	4	4	2	2	2	2	2	4	4	4	4	4	20	50
342689470	506	1	46	5	2	5	3	1	3	2	1	2	2	1	1	1	4	2	1	1	1	1	2	1	2	2	4	2	4	2	3	4	2	2	2	2	2	5	3	5	5	5	1	5	2	3	4	80	0
342732181	1130	2	35	4	16	2	2	1	3	2	3	2	2	2	2	1	1	1	1	5	2	1	4	4	3	1	2	4	4	3	1	1	3	5	3	2	1	4	2	3	1	2	4	4	3	1	2	50	50
343120745	1226	1	24	2	16	4	1	2	2	1	1	2	2	2	2	3	1	1	1	1	2	1	3	4	3	1	2	4	5	4	2	3	4	5	4	3	4	5	4	4	4	4	3	4	3	2	3	90	10
342927158	792	2	40	4	13	3	1	1	3	2	1	2	2	1	4	2	3	3	1	2	4	2	2	4	3	2	5	2	2	2	2	5	3	4	4	5	5	5	4	4	4	4	2	3	2	4	4	40	0
342936140	660	2	55	6	2	5	1	3	3	3	3	3	3	1	3	3	1	3	2	2	3	2	3	4	4	4	4	3	4	4	4	4	3	4	4	4	4	3	3	3	3	3	4	4	4	4	4	50	25
342981031	1208	2	49	5	9	2	1	1	2	2	3	2	2	1	1	1	1	1	1	1	1	1	4	3	2	3	3	4	4	3	4	3	3	3	3	3	3	4	3	4	3	3	2	2	2	2	2	30	20
342904050	1177	1	35	4	8	3	2	1	1	2	1	2	2	1	2	1	1	1	1	1	2	1	2	2	2	3	2	4	5	4	5	4	2	4	4	4	4	5	3	4	4	4	3	4	3	3	4	60	20
342926366	316	2	42	4	13	5	2	1	1	1	1	1	1	1	2	2	1	2	2	2	2	1	3	3	3	3	3	3	3	3	3	3	3	3	3	3	3	3	3	3	3	3	3	3	3	3	3	30	30
342907415	888	1	44	4	11	2	2	3	1	2	1	2	2	1	1	4	1	2	2	3	4	2	4	5	5	4	4	4	4	4	4	4	3	4	4	4	4	4	4	4	4	4	4	4	4	4	4	25	50
342969175	3509	2	38	4	9	1	1	1	3	2	3	2	2	1	3	4	1	1	1	2	4	2	4	4	5	2	3	4	4	5	2	3	4	5	4	2	3	5	3	4	4	2	5	5	5	3	3	50	40
342908910	563	2	63	6	5	2	1	1	2	2	3	2	1	1	4	4	3	2	1	2	4	2	4	4	5	5	5	4	4	4	5	5	4	4	4	5	5	4	4	4	5	5	4	4	4	5	5	50	0
342967509	553	2	22	2	13	5	1	3	3	3	3	3	3	1	3	5	1	1	1	1	5	2	4	5	5	4	5	4	5	5	2	3	5	5	5	5	5	4	5	5	5	5	5	5	5	5	5	70	20
343088919	477	2	41	4	1	3	1	3	3	3	3	3	3	2	4	3	1	2	1	2	3	2	3	3	3	3	3	3	3	3	3	3	3	3	3	3	3	4	4	4	4	4	4	4	4	4	4	25	25
342971003	562	1	59	6	15	1	1	3	3	3	3	3	3	1	4	4	3	2	1	1	4	2	2	4	2	3	3	2	4	3	3	3	2	5	2	4	4	5	4	4	2	2	2	4	2	4	4	100	0
343145336	706	1	22	2	5	3	2	1	1	3	1	2	2	2	4	5	3	2	2	2	5	2	2	4	3	3	3	3	4	4	3	4	3	4	3	3	3	4	3	3	4	3	3	5	4	3	3	60	30
342931615	1040	1	62	6	12	1	1	3	3	3	3	3	3	2	2	2	3	1	1	1	1	1	3	3	3	3	3	1	3	3	3	3	1	3	1	4	4	4	3	3	3	3	3	3	3	3	3	20	0
342973596	569	1	36	4	4	4	2	1	3	3	3	3	3	2	4	4	3	2	2	3	4	2	4	4	4	4	4	4	4	4	4	4	3	3	3	3	3	3	3	3	3	3	4	4	4	4	4	40	30
342733934	690	1	48	5	8	2	1	1	3	1	3	2	2	1	3	3	3	3	1	1	3	1	5	4	4	5	4	4	4	4	4	4	3	3	3	3	3	5	5	5	5	5	4	4	4	4	4	25	25
342900163	352	1	42	4	5	4	2	1	1	1	1	1	1	1	4	3	3	3	2	3	2	2	2	3	4	2	3	2	3	3	4	4	2	3	2	3	4	3	2	3	3	2	2	3	3	4	4	25	75
342968590	1531	2	67	7	9	2	3	3	3	3	3	3	3	2	3	5	4	1	1	1	1	1	5	3	3	4	3	4	3	3	4	3	4	3	3	4	3	4	3	3	4	3	4	3	3	4	3	10	65
342876441	594	1	50	5	1	3	1	1	3	3	3	2	2	2	3	3	1	2	2	1	2	2	4	4	3	3	3	4	4	3	3	3	4	4	3	3	3	4	4	3	3	3	4	4	3	3	3	35	35
342973464	484	1	47	5	10	3	2	1	1	2	1	2	2	1	4	4	3	4	2	2	2	2	4	4	5	4	4	4	4	5	4	4	3	3	3	5	4	2	2	5	4	4	4	3	5	4	4	30	20
342886874	660	2	29	3	1	5	2	2	1	2	1	1	1	2	4	2	3	1	1	2	2	3	5	4	3	5	3	5	5	4	3	3	5	5	3	3	3	5	5	5	5	5	5	5	4	4	4	30	50
343110414	787	1	67	7	5	4	1	1	3	2	1	3	2	1	4	2	3	2	1	1	5	2	4	4	4	3	4	4	4	5	3	4	3	4	4	4	3	4	4	4	4	4	4	5	4	3	4	60	20
343194471	1108	1	67	7	1	5	1	1	2	2	1	2	2	1	3	2	1	2	2	2	2	1	3	4	4	4	4	3	4	4	4	4	4	3	4	4	4	4	3	4	4	4	4	4	4	4	4	50	25
342914030	622	2	33	3	10	4	3	1	3	2	1	3	2	1	2	3	3	2	1	1	2	1	4	4	5	2	3	4	4	4	3	3	4	4	4	3	3	4	4	4	4	4	3	3	3	2	2	34	33
342978947	684	1	60	6	8	2	3	1	2	2	1	2	2	1	1	1	4	1	1	1	1	1	1	1	1	1	1	1	1	1	1	1	1	1	1	1	1	1	1	1	1	1	1	1	1	1	1	100	0
342971211	1776	2	47	5	9	5	1	1	3	2	1	3	3	1	4	3	3	3	1	2	4	2	4	4	4	2	4	4	5	4	3	4	3	4	4	4	4	4	4	4	4	4	5	4	4	4	4	50	30
342903272	3589	1	71	7	9	4	1	3	3	2	1	2	2	2	2	2	4	1	1	1	1	1	3	3	2	4	2	4	4	5	2	3	3	4	3	2	2	4	3	4	2	2	4	4	4	2	2	40	60
342874791	2302	1	68	7	10	5	2	3	2	2	1	2	1	2	4	2	1	2	1	2	4	2	2	4	4	2	3	3	4	4	3	3	4	5	4	3	4	4	5	4	3	4	2	4	4	2	4	60	20
342736708	585	1	44	4	14	2	2	1	3	2	1	2	2	1	4	3	1	2	2	1	2	2	4	3	4	5	4	4	4	4	4	4	5	3	5	3	5	5	4	4	5	4	4	4	5	4	5	0	0
342974225	696	2	67	7	5	4	2	3	3	3	3	3	3	2	4	4	3	2	2	3	2	2	2	4	2	2	4	3	4	4	2	4	3	5	4	3	4	2	2	2	2	2	2	4	4	2	4	70	30
342980440	669	2	42	4	16	2	2	1	3	2	1	2	3	2	4	4	1	3	3	2	4	2	4	4	4	2	3	4	4	4	3	4	3	4	3	4	3	4	4	4	4	4	4	4	4	3	3	50	40
342919826	998	2	47	5	16	4	1	3	3	3	3	3	3	1	4	4	1	3	3	3	3	2	5	5	4	4	4	3	4	4	3	4	3	3	3	4	4	5	3	4	4	4	4	4	4	4	4	30	50
342870420	281	2	38	4	2	5	2	3	3	3	3	3	3	1	5	5	1	3	3	1	3	3	3	3	3	3	3	3	3	3	3	3	3	3	3	3	3	3	3	3	3	3	3	3	3	3	3	33	33
342875152	1477	2	33	3	5	4	1	3	3	3	3	2	3	2	4	4	3	2	2	1	4	2	3	4	4	2	4	3	4	4	3	3	3	4	4	4	4	4	4	4	2	2	3	4	4	2	2	90	10
342986425	514	2	20	2	1	4	1	1	1	2	1	3	3	1	4	4	1	4	3	1	5	2	4	4	3	2	3	5	4	3	2	3	5	4	3	3	3	5	4	3	2	3	5	5	3	3	3	50	40
343170825	922	1	66	7	5	2	2	1	1	2	1	2	3	2	4	4	1	1	1	2	2	2	4	4	4	5	4	4	4	3	4	4	3	3	4	4	4	4	5	4	4	4	4	5	5	4	4	30	45
342971497	826	1	45	5	4	4	1	1	3	1	1	2	2	1	2	4	1	2	1	1	5	1	1	1	1	1	1	5	5	5	5	5	5	4	5	5	5	5	4	5	5	5	5	4	5	5	5	25	50
342970555	638	1	37	4	1	4	1	1	2	2	1	2	2	2	5	3	1	3	1	1	4	2	5	5	5	5	5	5	5	5	5	5	3	5	5	5	5	5	3	3	3	3	5	5	5	5	5	33	33
342978564	376	2	33	3	13	5	1	3	3	3	3	3	3	1	4	4	1	1	1	1	4	2	2	2	2	3	3	3	3	3	3	3	1	1	1	1	1	1	1	1	1	1	3	4	3	3	3	25	50
342906479	864	1	50	5	9	2	2	1	2	3	1	2	2	2	4	4	3	4	4	2	4	2	4	5	4	4	4	4	5	4	4	4	3	5	4	5	5	4	4	4	4	4	4	4	4	4	4	60	20
343116097	425	1	23	2	8	4	1	3	3	3	3	3	3	2	3	3	3	3	2	4	3	2	5	3	1	5	3	3	3	3	3	3	3	3	3	3	3	3	3	3	3	3	3	3	3	3	3	50	30
342907286	690	2	44	4	4	2	1	3	3	3	3	3	3	2	4	4	1	2	1	1	4	1	1	4	2	4	4	2	4	2	4	4	2	4	2	4	4	4	3	4	4	4	2	4	2	4	4	50	0
342975429	367	1	30	3	7	1	3	1	2	2	1	1	2	1	5	5	1	1	1	1	5	2	1	4	2	1	2	1	5	2	2	2	4	5	2	2	2	2	4	3	3	2	2	5	3	2	2	100	0
342749979	580	1	35	4	8	2	2	2	2	2	1	1	2	2	5	5	1	2	2	2	5	2	2	5	2	2	2	1	4	2	3	3	4	5	4	3	3	4	5	4	4	4	3	5	3	2	2	100	0
342970525	699	2	23	2	10	4	2	1	1	2	1	2	2	2	4	3	1	2	2	1	4	2	4	4	4	4	4	4	4	4	4	4	3	3	3	3	3	3	3	3	3	3	3	3	3	3	3	40	40
342981506	581	2	63	6	1	4	1	3	3	3	3	3	3	1	5	5	1	3	2	2	4	2	3	5	2	2	2	3	5	3	3	3	3	3	3	3	3	1	5	5	2	2	4	4	4	4	4	100	0
342987754	282	2	50	5	13	5	2	3	3	3	3	3	3	1	4	4	1	3	3	3	4	2	2	5	1	5	5	1	5	1	5	5	1	5	1	5	5	1	5	1	5	5	1	5	1	5	5	50	0
342881156	921	2	51	5	12	3	1	3	3	3	3	3	3	1	3	1	1	1	1	1	1	1	3	3	3	3	3	2	3	3	3	3	1	1	1	2	1	4	1	1	2	1	3	2	3	4	1	1	49
342918977	595	2	46	5	13	2	1	3	1	3	1	3	3	1	4	2	4	1	1	1	4	2	2	4	1	4	5	1	4	3	4	5	1	4	1	4	5	5	3	4	1	1	2	4	3	4	5	50	0
343113374	1169	1	24	2	5	2	2	3	1	2	1	3	2	1	4	5	1	3	3	2	4	2	2	5	4	2	3	2	5	3	3	4	3	5	4	4	4	5	4	4	4	4	3	5	4	3	4	90	10
342967687	791	2	29	3	10	3	3	2	2	2	2	2	2	1	1	1	4	3	3	1	1	1	5	1	1	3	1	4	3	3	3	3	3	3	3	3	3	3	3	3	3	3	4	1	1	1	1	20	70
342969909	1019	1	48	5	13	5	1	3	3	3	3	3	3	1	4	1	2	2	1	1	1	2	5	5	4	5	3	5	4	5	4	4	4	3	3	4	3	5	3	5	5	5	4	2	3	4	3	0	0
342884783	3879	2	31	3	9	5	1	1	3	2	3	3	1	2	4	4	1	2	1	1	5	2	1	5	4	1	4	4	5	5	3	3	2	5	4	2	4	5	3	4	2	2	2	5	4	3	3	80	15
342909442	1155	1	48	5	1	4	2	1	3	2	1	2	2	1	3	4	1	1	1	2	4	1	3	4	4	4	5	3	4	4	4	4	3	4	4	4	4	4	4	4	4	4	3	3	3	3	3	60	20
342972603	735	2	46	5	10	5	1	3	3	3	3	3	3	1	4	3	3	3	3	1	5	2	2	4	2	2	4	3	3	3	3	3	3	5	3	3	4	3	5	3	3	4	2	4	3	2	4	99	1
342877263	578	2	22	2	1	2	1	3	1	2	1	2	3	1	4	3	2	3	1	1	2	1	3	5	4	2	4	3	4	3	3	3	3	3	3	3	3	5	3	4	5	4	3	3	3	3	3	80	10
342882655	525	1	36	4	9	3	2	2	2	3	1	2	3	1	3	3	3	2	2	2	3	2	4	4	3	2	3	4	4	4	2	3	3	3	3	4	4	4	3	4	4	4	4	4	4	2	3	65	35
342677208	777	1	59	6	9	1	1	3	3	3	1	2	3	1	3	3	1	3	3	2	1	1	5	4	5	4	4	3	3	3	3	3	3	3	3	3	3	5	4	4	4	4	5	4	4	3	3	30	30
343118773	4178	1	24	2	11	4	3	3	3	3	3	3	3	2	3	2	1	2	3	1	3	1	3	3	3	3	3	3	3	3	3	3	3	3	3	3	3	3	3	3	3	3	3	3	3	3	3	100	0
343094435	991	2	22	2	1	1	1	1	3	2	1	2	2	2	4	3	3	2	2	2	3	2	2	4	3	3	3	4	4	4	3	3	4	5	3	3	3	4	4	3	3	3	4	4	4	4	3	50	20
342972518	1109	1	64	6	1	4	2	2	2	2	2	2	1	1	3	1	1	1	1	1	1	1	1	1	1	1	1	5	5	5	5	5	3	3	3	3	3	5	5	5	5	5	5	5	5	5	5	33	34
342985385	672	1	32	3	10	2	1	1	3	2	3	3	3	2	3	3	3	1	1	1	1	3	4	4	4	3	4	4	4	4	4	4	4	3	4	4	4	1	1	1	1	1	4	4	4	4	4	30	50
342731291	1149	2	36	4	10	2	2	1	3	3	1	3	2	2	3	2	1	3	2	1	4	2	3	5	3	3	5	3	5	3	5	5	3	4	4	5	5	4	5	3	4	5	3	5	4	4	5	80	10
343080666	440	1	71	7	10	4	1	3	3	3	1	2	1	1	2	1	1	1	1	1	1	1	5	4	5	4	5	5	4	5	4	3	3	3	3	3	3	1	1	1	1	1	5	3	5	3	3	25	50
342986584	596	2	31	3	9	5	2	1	3	2	1	3	2	2	4	4	1	3	2	2	4	2	4	2	4	5	4	4	5	4	3	3	3	5	4	4	5	5	4	3	2	3	4	5	4	3	4	60	30
342926062	370	2	36	4	9	5	2	1	2	2	1	3	2	1	3	3	2	2	2	2	3	2	3	2	3	4	3	3	2	3	3	3	4	3	2	3	3	3	3	4	3	3	2	3	3	3	3	30	40
342978501	613	1	24	2	8	3	1	1	3	2	1	1	2	1	4	4	1	2	1	2	4	2	3	4	4	4	3	2	4	3	3	4	3	4	4	4	4	4	4	4	4	4	4	3	3	4	4	60	30
342975068	963	1	64	6	9	4	2	1	1	2	1	2	2	1	3	3	3	2	2	2	3	2	2	5	4	3	4	2	5	4	3	4	3	4	3	3	4	5	3	4	4	4	2	5	4	3	4	75	10
343086752	781	1	62	6	9	5	2	1	1	2	1	2	2	1	4	5	3	4	3	1	5	2	2	5	2	2	2	2	5	2	2	2	3	5	4	3	4	3	5	3	3	3	2	5	2	2	2	100	0
342916688	409	2	21	2	14	3	2	1	1	2	1	1	1	2	4	4	1	2	1	1	3	2	4	3	4	5	4	4	4	5	4	4	4	5	4	3	5	4	3	3	4	4	4	5	4	5	5	60	40
343088313	830	1	23	2	1	5	2	1	2	2	3	2	2	1	3	2	3	2	1	1	2	1	1	5	2	1	4	1	5	2	3	4	2	3	2	4	4	5	3	4	4	4	1	5	2	3	5	100	0
342928510	569	2	39	4	8	1	1	3	3	3	3	3	3	1	3	1	4	1	1	1	1	3	4	3	3	1	1	4	3	3	1	1	1	1	1	1	1	1	1	1	1	1	1	1	1	1	1	0	100
342978759	1957	2	38	4	13	1	1	1	2	1	1	2	2	1	3	1	4	1	1	1	1	1	2	2	2	2	3	2	2	2	2	2	3	3	3	3	3	3	3	3	3	3	3	3	3	3	3	75	25
342742599	334	2	67	7	11	1	1	3	3	3	3	3	3	2	4	3	3	3	3	2	3	2	5	5	5	5	5	5	5	5	5	5	5	5	5	5	5	5	5	5	5	5	5	5	5	5	5	30	30
342917288	962	2	38	4	4	4	1	1	3	2	1	3	2	2	4	4	1	2	2	2	4	2	2	4	4	2	4	2	4	4	4	4	2	4	4	5	5	5	5	4	4	4	1	4	3	4	5	45	25
342969464	430	2	28	3	10	5	1	3	3	3	3	3	3	2	3	3	1	1	1	1	2	1	3	3	3	3	3	3	3	3	3	3	3	3	3	3	3	3	3	3	3	3	3	3	3	3	3	20	30
342727158	871	2	38	4	16	1	1	3	1	2	1	2	2	1	2	2	1	2	1	1	2	1	2	5	2	2	2	2	5	2	2	2	3	5	4	4	4	4	5	4	4	4	2	4	2	2	2	100	0
342969390	1484	2	64	6	9	5	2	1	2	2	1	2	1	1	4	4	3	5	5	4	4	2	2	5	3	2	2	3	5	3	4	4	3	5	3	5	5	5	5	5	4	4	4	5	4	4	4	100	0
342749248	905	1	60	6	5	4	1	1	1	1	1	2	2	2	5	5	1	5	1	2	5	2	2	5	4	2	4	2	5	3	2	3	1	5	2	2	2	5	5	3	3	3	2	5	2	2	2	100	0
342980935	1175	2	30	3	9	5	1	3	3	2	1	2	3	2	3	3	3	2	2	2	2	1	4	4	5	4	4	4	5	4	5	4	3	5	4	5	4	5	5	5	4	4	5	4	4	4	4	50	25
342933986	539	2	23	2	5	4	1	1	1	1	1	2	2	2	1	1	1	1	1	1	1	1	4	5	4	5	5	4	4	4	4	4	3	3	3	3	3	5	3	5	3	3	4	4	4	4	4	50	20
343079124	588	2	24	2	1	4	1	3	3	3	3	3	3	2	4	3	1	3	3	4	3	2	3	3	3	3	3	3	3	3	3	3	3	3	3	3	3	3	3	3	3	3	3	3	3	3	3	20	40
342981213	1615	2	41	4	13	5	1	3	3	2	3	3	2	1	1	5	3	2	1	3	5	2	4	5	4	3	3	3	5	3	3	3	3	5	3	3	3	5	1	4	2	2	3	5	3	3	3	80	20
342971281	456	2	28	3	7	4	3	1	3	2	1	2	2	1	3	2	1	2	1	2	4	1	2	4	4	2	4	3	3	3	3	3	3	4	3	3	4	3	4	3	3	4	3	4	3	3	4	50	25
343031511	670	2	24	2	9	5	1	3	3	3	3	3	3	1	3	3	4	2	2	1	2	3	3	3	3	3	3	3	3	3	3	3	3	3	3	3	3	3	3	3	3	3	3	3	3	3	3	33	33
342968242	937	2	57	6	9	5	1	1	3	3	3	2	3	2	3	5	1	3	3	1	3	2	4	4	4	2	2	4	4	4	2	2	4	4	4	3	3	4	4	4	2	2	4	4	4	3	3	30	40
342895782	669	1	39	4	1	5	1	1	1	2	1	3	2	2	3	1	1	1	1	1	2	1	3	4	4	5	5	4	4	4	4	4	1	4	4	5	4	3	4	4	4	4	2	4	4	4	4	40	30
342970533	636	1	63	6	10	5	1	1	1	2	1	2	2	2	4	4	3	2	2	1	3	2	3	5	3	3	3	3	5	3	3	3	3	4	3	3	3	4	4	4	4	4	3	5	3	3	3	100	0
342973998	709	1	44	4	13	5	2	1	1	2	1	2	2	2	3	2	1	1	1	1	2	2	4	3	4	3	3	4	4	4	4	4	3	3	3	3	3	4	3	4	3	4	2	3	2	3	2	33	67
342875733	972	2	42	4	12	2	1	1	3	3	1	2	2	2	3	1	1	1	1	1	2	1	2	2	2	2	2	2	3	2	2	2	2	3	2	2	2	3	3	3	3	3	2	4	2	2	2	70	30
342879789	1019	2	20	2	1	5	2	1	3	2	1	2	2	1	4	4	1	4	1	2	4	2	4	3	4	5	5	4	3	4	4	5	4	3	3	3	4	5	3	4	5	4	4	4	5	4	5	30	50
342901729	337	2	48	5	1	4	2	1	2	2	1	1	3	2	2	1	2	3	3	4	4	1	1	2	2	1	5	3	2	4	4	3	2	5	4	3	3	2	1	2	3	2	2	2	3	2	2	50	30
342917097	1524	1	49	5	11	4	3	2	3	2	1	2	3	2	1	4	3	3	1	2	3	2	2	4	4	4	5	2	4	2	3	4	3	4	3	2	4	2	4	2	3	4	2	4	3	4	2	30	20
342970883	386	2	32	3	8	2	2	3	3	3	1	3	2	1	4	3	1	2	2	2	3	1	1	4	5	4	4	2	4	2	3	4	3	3	3	3	3	5	2	4	3	3	2	4	2	4	4	50	0
342985971	957	2	44	4	14	4	2	3	3	2	3	2	3	2	3	1	1	1	1	1	1	1	3	4	3	5	4	1	3	2	3	3	3	4	3	5	4	3	4	3	4	4	1	3	2	4	4	25	0
342925332	1034	2	41	4	16	1	1	3	3	3	3	3	3	2	3	2	4	1	1	1	2	1	3	4	4	3	3	4	4	4	4	4	3	3	3	3	3	3	1	2	2	1	3	3	3	3	3	40	40
342895309	1027	2	47	5	1	1	2	1	1	1	1	3	3	1	3	2	1	1	1	1	1	3	2	4	2	2	2	2	4	3	5	5	1	3	1	5	5	5	3	5	4	4	2	4	2	4	4	50	25
342686233	619	2	25	3	8	2	2	1	2	2	1	1	3	1	4	3	1	3	2	2	3	2	4	4	4	4	4	4	4	4	3	3	4	4	4	4	4	5	3	5	4	4	4	4	4	4	4	50	20
342892991	891	2	43	4	9	5	1	3	1	2	1	2	2	2	4	4	1	2	2	1	4	2	3	4	4	3	4	4	5	3	4	5	2	4	3	4	4	2	3	4	4	4	4	5	4	4	4	70	20
342895859	852	1	66	7	9	5	2	2	1	2	1	2	2	2	4	5	1	2	1	1	4	2	5	5	5	3	4	5	5	5	4	4	5	5	5	4	4	5	5	5	4	4	5	5	5	4	4	25	50
343095746	1068	1	23	2	13	2	2	1	2	2	1	2	2	2	3	4	3	3	3	3	2	2	3	3	4	4	4	4	3	4	4	4	3	4	4	2	2	3	4	4	4	3	2	3	4	3	3	20	40
342976537	558	2	32	3	9	2	1	1	3	3	1	2	2	2	2	2	1	2	1	2	3	1	4	4	4	4	4	3	4	2	5	5	2	2	2	4	4	4	1	4	4	4	3	4	4	5	4	50	0
342881953	781	2	36	4	1	2	2	1	1	3	2	2	3	1	2	1	1	2	1	1	1	1	1	3	3	3	3	4	4	4	4	4	4	3	4	4	3	4	3	4	4	3	5	4	3	3	3	20	30
342988229	1214	1	62	6	1	1	1	1	3	3	1	3	2	2	4	5	1	5	5	1	5	2	5	5	4	3	3	5	5	4	3	3	5	4	4	3	3	5	4	4	3	3	5	5	5	3	3	50	50
342915365	398	2	24	2	10	2	1	3	3	3	3	3	3	1	4	4	1	3	1	2	3	2	5	5	5	5	5	3	3	3	3	3	3	3	3	3	3	3	3	3	3	3	3	3	3	3	3	50	0
342975239	363	2	19	2	12	3	2	1	3	2	1	3	2	1	4	4	1	2	2	1	4	2	5	4	4	4	4	4	4	4	4	4	5	4	4	4	4	4	4	4	4	4	4	4	4	4	4	40	50
342907727	1102	2	56	6	13	5	1	3	3	3	3	3	3	1	3	3	1	2	1	1	3	3	3	3	3	3	3	3	3	3	3	3	3	3	3	3	3	3	3	3	3	3	3	3	3	3	3	50	30
342903645	804	1	56	6	2	1	2	1	2	2	1	3	2	1	3	2	1	2	1	2	4	2	3	4	3	3	4	2	4	2	3	3	3	4	2	4	3	4	3	4	4	3	3	4	3	2	4	60	20
343202665	950	1	56	6	1	4	2	1	1	2	2	2	2	2	3	3	1	3	3	2	3	1	3	3	3	3	3	4	4	4	4	4	5	5	5	5	5	4	4	4	4	4	3	3	3	3	3	30	30
342967467	588	1	32	3	1	4	1	2	3	2	1	2	2	1	4	2	3	2	2	1	5	2	1	5	2	1	1	4	5	4	1	4	2	5	5	5	5	5	5	5	5	5	3	5	4	2	4	100	0
342973447	1202	1	63	6	3	4	2	1	2	2	1	2	2	2	4	4	1	4	4	2	2	2	3	2	4	4	3	1	2	4	4	3	2	3	3	4	4	4	3	4	3	4	2	3	4	4	4	15	37
342967115	963	1	29	3	12	3	2	2	1	2	1	2	2	2	4	4	1	5	1	1	5	2	3	4	5	3	5	4	3	5	3	4	3	3	4	4	4	5	3	5	5	5	4	3	5	4	5	40	20
343089296	693	2	50	5	14	4	2	1	1	2	1	2	2	2	2	3	1	4	2	2	4	1	2	4	2	4	4	2	4	3	4	5	2	5	2	4	5	4	5	3	4	5	2	5	3	4	5	50	0
343048397	650	2	22	2	14	2	2	1	1	3	1	3	3	2	5	4	3	5	2	3	4	2	4	5	5	3	5	4	5	5	5	5	5	5	5	5	5	5	5	5	5	5	5	5	5	5	5	40	40
342918118	1532	2	42	4	13	5	1	1	3	2	1	3	2	2	4	3	1	2	2	2	4	2	3	4	4	4	4	3	4	4	3	4	4	3	4	4	4	3	3	4	4	4	4	4	4	3	4	35	35
342887897	1043	1	32	3	7	4	3	1	3	2	1	2	2	2	1	2	1	2	1	1	1	1	3	3	3	3	3	3	3	3	3	3	3	3	3	3	3	3	3	3	3	3	3	4	3	3	3	95	3
342899029	3082	1	70	7	1	4	1	3	3	2	3	2	2	1	4	5	3	4	2	1	5	2	2	5	3	2	2	2	5	3	2	3	3	5	3	3	4	4	5	3	3	4	2	5	3	1	3	100	0
343082735	2633	1	82	7	13	3	1	3	3	2	3	3	3	2	3	2	1	2	1	2	2	3	2	3	3	2	3	2	3	2	4	3	4	4	4	3	3	2	2	2	2	2	2	4	2	3	2	70	10
342968963	817	1	53	5	1	2	1	3	3	3	3	3	3	1	4	5	1	2	2	4	5	2	4	4	4	3	3	5	5	5	1	1	4	5	4	2	2	5	4	5	1	2	4	4	5	1	2	60	40
342980601	527	1	44	4	16	2	1	1	3	3	3	3	3	2	4	4	1	2	2	1	1	1	3	4	4	2	3	3	3	4	3	3	3	3	3	3	3	4	2	2	4	2	3	4	4	3	4	70	15
342967045	462	1	57	6	9	5	2	1	2	2	1	2	2	2	4	3	3	2	2	2	4	2	4	5	4	4	4	4	4	4	4	4	4	3	3	4	4	4	3	3	4	4	4	3	4	4	3	70	15
342904212	690	1	36	4	7	2	1	3	3	3	3	3	3	1	4	3	1	4	1	2	4	2	2	4	2	3	4	3	4	4	3	4	4	4	4	2	4	4	3	4	4	4	2	4	2	3	4	75	0
342906304	800	2	26	3	12	3	2	1	1	1	3	1	2	2	4	1	1	1	1	2	2	2	1	3	3	5	4	1	1	2	5	4	1	2	3	5	3	3	3	3	3	3	2	3	2	5	4	20	0
342932473	2424	1	56	6	10	3	1	2	2	2	1	2	2	2	2	3	1	1	1	1	3	1	2	5	2	2	2	2	5	2	2	2	1	5	2	1	2	4	5	4	5	4	2	5	4	2	3	100	0
342927446	686	1	53	5	16	4	1	1	2	2	2	2	2	1	3	5	3	2	2	1	5	2	4	5	3	3	4	3	4	4	1	3	3	5	4	5	1	5	4	3	2	3	3	5	3	1	3	100	0
342971027	530	2	50	5	3	3	1	1	2	3	1	2	2	1	3	3	3	1	1	1	1	1	3	3	3	3	3	3	3	3	3	3	2	2	2	3	3	1	3	3	3	3	3	3	3	3	3	80	10
343084338	949	1	76	7	13	4	1	1	1	2	1	2	2	2	4	3	3	1	1	2	2	1	2	5	2	1	2	2	5	3	3	3	4	3	2	4	4	4	2	4	4	4	3	4	3	3	3	100	0
342987148	660	1	43	4	12	3	2	3	1	2	3	3	2	1	2	1	1	2	1	1	1	1	4	2	4	2	3	3	3	3	2	3	2	1	2	3	2	2	1	2	1	1	3	2	3	1	1	0	100
342967084	1693	1	33	3	13	5	3	1	1	2	1	2	2	2	4	4	1	2	2	1	4	1	2	5	5	1	3	4	5	5	1	4	3	5	4	1	3	4	5	5	1	4	4	5	5	1	4	70	20
342894713	1158	2	60	6	1	4	1	1	1	3	1	3	3	2	3	3	1	2	1	2	3	1	3	4	3	3	5	2	2	2	2	5	2	3	2	3	3	4	3	4	3	3	2	3	2	3	4	40	0
342899110	1085	1	68	7	5	4	3	1	1	2	2	2	2	1	2	1	1	2	1	1	4	1	2	2	2	2	5	2	2	2	2	5	2	2	2	2	3	2	1	2	4	5	1	2	4	2	5	40	40
342969121	1249	2	42	4	12	4	1	3	3	3	2	3	3	1	4	4	3	2	1	2	4	2	5	4	4	3	4	5	5	3	4	4	2	5	5	4	5	5	4	5	4	4	5	5	5	4	4	50	50
342968292	316	1	24	2	10	5	5	3	3	3	3	3	3	2	5	5	2	3	4	1	4	3	5	5	5	5	5	3	3	3	3	3	3	3	3	3	3	3	3	3	3	3	4	4	4	4	4	36	20
342976189	1003	1	47	5	16	4	2	2	2	2	3	2	2	1	2	2	1	2	1	2	2	2	2	4	4	1	2	2	4	4	1	2	2	4	4	2	3	2	4	5	1	2	2	4	4	1	2	70	30
343043845	799	2	24	2	9	5	1	1	2	1	1	2	1	1	4	2	2	3	2	2	2	1	4	4	4	2	3	4	4	4	4	4	5	4	4	4	5	3	3	3	3	4	4	4	4	4	4	10	50
342979309	1086	2	22	2	7	1	1	3	3	3	3	3	3	1	5	4	3	3	3	3	3	3	3	3	3	2	5	4	3	3	3	5	3	3	3	5	3	3	5	3	3	3	4	3	5	4	4	20	30
342968421	1738	2	65	7	9	5	1	1	1	2	1	2	3	2	4	4	1	4	2	2	4	1	3	4	4	3	3	3	3	3	3	3	3	3	3	3	3	4	3	3	3	3	3	4	3	3	3	60	10
342978127	576	2	26	3	1	2	2	1	2	2	1	3	3	2	4	4	1	3	2	2	4	2	3	5	4	2	4	3	5	4	3	3	3	4	3	3	5	4	4	4	4	4	3	5	3	3	3	80	10
343087832	947	2	47	5	7	1	2	1	1	2	1	3	3	2	2	4	1	2	3	1	3	2	2	4	3	2	3	2	4	3	4	4	3	5	4	3	4	4	3	4	4	4	3	4	4	3	4	100	0
342882713	769	1	73	7	16	4	1	3	3	3	3	3	3	1	2	2	1	2	2	1	4	2	4	4	3	4	4	3	3	4	4	4	3	4	4	4	4	3	3	3	3	3	3	3	3	3	3	20	40
342980134	992	2	25	3	13	5	1	3	3	2	1	3	3	1	4	5	1	2	3	2	5	2	4	5	5	2	4	4	5	5	2	3	3	5	4	4	5	5	5	5	4	4	4	5	5	2	4	60	40
342867518	815	2	61	6	16	4	1	1	1	2	1	2	2	1	4	2	3	2	3	3	4	2	3	4	4	4	5	3	4	4	4	5	4	4	4	4	4	5	3	4	4	4	3	4	3	4	5	40	20
343195041	832	1	55	6	13	5	1	1	2	2	2	2	3	2	2	1	1	2	1	1	1	1	4	4	5	5	5	4	4	5	5	5	3	3	3	4	4	5	1	4	5	4	4	4	5	5	5	70	20
342912804	1102	1	36	4	14	4	1	1	3	2	1	3	2	2	4	4	1	3	2	2	4	2	4	4	4	3	4	2	5	4	3	4	3	5	4	3	3	4	4	4	4	4	3	5	4	4	3	70	20
342727262	872	2	42	4	2	5	2	1	3	2	3	2	2	1	2	1	4	1	1	1	1	1	3	3	3	3	3	3	3	3	3	3	3	3	3	3	3	1	3	3	3	3	3	3	3	3	3	30	60
343088880	1699	2	48	5	12	4	2	2	1	2	3	3	2	2	3	2	1	3	3	3	3	3	4	3	5	4	3	1	4	3	3	4	4	4	4	5	5	4	1	4	3	3	2	4	4	2	4	50	20
342968276	946	1	35	4	16	4	1	1	3	2	1	2	2	2	1	5	1	3	3	2	5	1	1	5	1	1	5	1	5	3	1	3	3	5	4	3	4	5	4	4	5	4	1	5	3	3	4	100	0
342748862	1108	1	62	6	9	5	5	1	1	1	1	1	1	2	3	1	1	1	1	1	3	1	3	3	4	4	3	3	3	3	3	3	3	3	3	3	3	3	3	3	3	3	3	3	3	3	3	25	75
342747050	1988	1	31	3	9	5	1	3	3	3	3	3	3	2	4	4	1	3	2	2	4	2	2	5	2	2	2	3	5	3	3	3	3	4	3	3	3	3	5	3	3	3	3	5	3	3	3	100	0
342984385	1708	1	48	5	1	2	1	1	3	2	2	2	2	1	2	2	3	2	1	1	2	1	3	3	3	3	3	2	4	3	1	3	3	4	4	4	4	5	4	4	2	2	2	4	2	2	3	50	30
342901850	2856	2	29	3	16	4	2	1	2	2	1	2	3	2	4	4	1	2	1	2	4	2	4	5	5	4	4	4	5	5	4	4	3	5	3	4	4	4	5	4	4	4	5	5	5	4	4	50	40
342967085	2804	2	50	5	9	2	3	1	2	2	3	2	2	1	2	3	1	3	2	2	3	2	3	5	4	3	4	2	5	3	2	3	2	4	3	2	3	4	5	4	3	3	2	4	3	2	3	100	0
342987866	809	2	30	3	9	4	1	1	1	3	1	2	3	2	4	4	2	4	1	1	4	1	4	4	2	4	4	4	4	4	5	4	2	2	4	5	4	5	2	4	4	4	3	4	2	4	5	50	10
343104377	1085	1	69	7	12	2	1	1	3	2	1	2	2	1	4	1	1	1	1	1	1	2	2	4	5	1	4	2	4	5	1	4	2	4	3	3	3	1	1	1	1	1	2	4	4	1	3	50	50
342689510	767	2	41	4	10	2	1	1	2	3	1	2	1	1	3	2	1	2	2	1	3	2	1	3	4	4	4	1	2	3	2	4	2	3	3	2	4	4	3	4	3	3	1	5	5	4	4	50	0
342878911	2249	1	71	7	1	2	1	1	3	2	1	2	2	1	3	3	3	2	1	2	2	1	3	4	4	2	4	3	4	4	3	5	3	3	4	3	4	5	4	5	3	5	3	4	4	3	5	90	5
342970914	2251	2	33	3	9	5	1	1	1	2	1	3	3	1	4	4	1	2	2	3	4	3	1	1	1	1	1	3	3	3	3	3	3	5	5	4	4	5	5	5	5	5	5	5	5	3	3	75	10
342970774	942	2	51	5	1	4	1	2	2	2	2	2	2	2	3	1	4	1	1	1	1	3	5	5	3	5	3	5	3	3	5	3	1	3	3	5	3	5	3	3	5	3	5	3	3	5	3	10	45
342904167	737	1	65	7	7	2	1	1	1	2	1	2	2	1	3	3	3	2	2	1	3	1	1	5	5	1	4	1	5	4	1	4	3	5	3	5	5	3	5	5	4	4	1	5	4	4	4	50	0
342914485	1872	2	21	2	1	2	1	1	2	2	3	3	2	1	3	2	1	1	1	3	2	2	4	3	4	5	4	4	4	5	4	4	4	5	5	4	4	5	4	5	4	4	4	4	4	3	4	40	35
342675399	843	2	41	4	13	2	2	1	3	1	2	2	2	1	2	2	1	3	1	1	2	1	4	4	4	3	3	4	4	4	2	2	3	3	3	3	3	4	2	4	3	3	4	4	4	3	3	30	50
342895156	834	2	32	3	9	4	2	3	2	2	2	3	2	2	4	2	1	2	1	2	4	2	5	5	5	2	2	5	5	5	2	2	3	5	4	4	4	4	4	4	1	2	5	5	5	2	2	50	50
342968728	447	2	45	5	13	3	1	3	3	3	3	3	3	2	2	1	1	1	1	2	3	2	4	3	3	4	3	4	3	3	4	4	4	3	3	4	4	4	3	3	4	4	4	3	3	4	4	10	40
342879577	884	1	53	5	1	2	1	1	3	2	1	2	2	1	3	4	1	2	1	2	3	2	2	4	4	1	2	2	4	3	1	1	1	3	2	2	2	5	1	4	4	4	3	4	3	2	2	80	20
343104075	378	1	20	2	8	3	1	3	3	3	3	3	1	1	4	3	1	2	2	1	2	1	4	4	4	4	4	3	4	4	4	4	4	4	3	3	3	4	3	3	3	3	4	4	3	3	3	50	30
342740447	628	1	27	3	10	2	1	1	3	2	1	3	2	2	3	2	3	2	1	1	4	1	4	4	5	3	5	3	4	4	3	4	2	4	3	3	4	3	4	4	4	4	4	4	3	4	3	60	30
342923417	618	1	59	6	10	4	1	3	3	3	1	3	3	1	2	1	1	1	1	1	1	1	1	2	1	1	1	5	4	4	5	4	5	3	4	4	4	5	4	4	4	4	5	4	4	4	4	10	80
342894764	728	1	34	3	8	4	1	3	3	3	3	3	3	2	1	4	1	1	1	1	5	1	3	3	3	3	3	3	5	4	4	3	3	3	3	3	3	3	3	3	3	3	3	3	3	3	3	0	0
342935801	703	1	61	6	5	2	1	1	2	2	1	2	2	1	2	3	1	3	4	1	4	2	2	4	3	1	3	3	5	3	3	3	3	5	3	3	3	4	4	4	4	4	4	5	4	4	4	50	50
343137245	662	1	70	7	10	2	2	3	3	3	3	3	3	2	1	1	1	1	1	1	1	1	3	3	3	3	3	3	3	3	3	3	3	3	3	3	3	3	3	3	3	3	3	3	3	3	3	1	1
343084419	963	1	52	5	9	4	1	1	1	2	3	2	2	2	1	1	1	1	1	1	1	1	4	5	4	4	3	2	5	4	3	4	1	5	4	4	5	5	3	4	4	4	2	4	4	3	4	50	25
343082011	1110	1	55	6	1	2	1	1	1	1	3	2	2	1	4	5	3	2	1	1	4	2	1	4	4	1	3	2	4	4	2	4	3	4	4	2	3	5	5	5	2	2	2	4	4	2	2	70	30
342980226	1269	1	33	3	9	3	1	1	3	2	1	2	3	1	4	4	3	4	1	1	4	2	5	5	5	4	4	2	5	4	2	4	2	5	4	3	4	4	4	5	5	5	2	5	4	3	4	90	5
342969386	734	2	41	4	9	3	1	1	2	2	2	2	2	1	2	2	1	2	1	1	3	2	3	3	4	3	3	3	3	4	3	3	3	3	3	3	3	3	3	3	3	3	3	3	3	3	3	75	25
342977101	2060	1	43	4	13	4	1	1	2	2	3	2	2	1	2	1	1	1	1	1	1	1	1	1	2	2	3	1	1	1	1	4	1	1	1	1	4	5	1	4	1	5	1	1	1	1	3	40	0
343016338	542	2	24	2	8	2	2	1	2	2	2	2	2	1	2	2	1	2	1	1	2	1	3	4	4	4	5	3	4	4	4	5	3	4	4	4	5	5	4	5	5	5	3	4	4	4	5	40	10
342705486	645	2	60	6	13	1	2	1	3	3	1	2	2	2	5	5	3	3	1	2	4	2	5	5	5	4	4	5	5	5	4	5	3	4	5	5	5	5	5	5	5	5	5	5	5	5	5	40	50
342913217	962	2	47	5	4	1	1	1	3	2	1	3	2	1	3	2	1	2	2	2	3	3	3	4	4	3	4	3	4	4	3	4	3	3	3	3	3	4	3	4	4	4	3	3	3	3	3	50	25
343095856	948	1	64	6	10	2	1	3	3	3	3	2	2	1	4	3	1	2	2	1	1	1	5	4	4	4	3	4	4	4	2	2	3	4	3	3	3	5	4	4	3	3	4	4	4	3	3	50	40
342973350	2066	1	43	4	1	4	2	1	3	1	1	3	3	2	3	2	4	3	1	1	4	2	5	2	2	4	3	4	4	4	4	4	3	3	3	3	3	4	3	4	3	4	5	5	5	5	5	20	60
342743533	748	2	39	4	3	1	2	1	2	2	2	2	2	2	2	5	1	3	3	2	5	1	4	5	5	4	4	4	5	5	2	4	3	5	4	3	4	5	2	4	2	2	4	5	5	2	4	60	30
342739173	712	2	62	6	9	2	1	1	3	2	1	3	3	2	4	5	1	2	5	1	5	2	4	5	5	4	4	4	4	4	4	4	4	5	5	5	5	5	5	5	5	5	5	5	5	5	5	50	25
342914379	443	2	42	4	13	5	2	1	1	2	1	2	2	1	4	5	3	3	4	3	5	2	2	4	3	2	4	2	5	4	2	4	3	5	5	3	5	5	4	4	4	4	3	5	5	3	5	80	10
343087404	904	2	19	2	9	1	1	1	3	2	1	2	2	2	5	4	3	2	2	3	4	2	4	5	5	3	3	4	5	5	2	3	4	5	5	3	3	5	3	4	4	3	4	5	5	3	3	75	15
342916961	1138	2	19	2	10	4	2	1	2	1	1	2	2	2	4	5	1	2	1	1	4	2	3	2	3	2	3	2	5	2	2	3	2	5	4	2	4	4	5	4	3	4	1	5	4	1	4	100	0
342978271	954	2	41	4	13	5	1	2	2	3	1	2	2	1	4	4	1	2	3	2	3	2	1	1	1	5	5	1	1	1	5	5	1	2	1	4	4	4	3	4	4	4	1	3	1	4	4	20	0
342988718	944	2	36	4	2	1	2	2	2	2	1	2	2	2	3	2	1	2	2	2	2	2	3	4	4	4	4	5	5	5	3	3	3	5	3	3	4	3	4	4	2	2	4	5	4	3	3	50	40
342918661	939	1	57	6	8	2	1	3	3	3	3	3	3	1	4	3	1	2	1	2	3	3	4	4	4	4	4	4	4	4	4	4	3	4	4	4	4	4	3	4	4	4	4	4	4	4	4	20	50
342908370	603	1	50	5	10	2	1	3	3	3	3	3	3	1	2	1	1	2	1	1	1	1	4	3	1	3	3	4	1	1	1	1	2	1	1	1	1	5	1	1	1	1	4	1	1	1	1	0	100
342987532	480	2	48	5	4	4	1	3	3	3	3	3	3	1	3	3	1	3	3	1	3	2	3	4	3	3	5	3	3	3	3	5	3	3	3	3	4	5	3	3	3	3	4	4	4	4	5	25	25
342986054	871	1	37	4	9	5	3	2	2	2	3	3	1	2	5	5	3	3	3	1	5	2	1	5	3	1	2	3	4	3	1	1	3	3	3	3	3	5	3	4	4	3	4	5	4	4	4	90	10
342934240	974	2	23	2	10	5	1	3	2	1	3	2	2	2	4	2	1	3	1	1	4	2	3	4	4	1	3	3	4	4	3	2	3	5	4	3	3	5	4	5	3	4	3	5	4	3	4	65	30
342981208	521	1	34	3	9	5	4	2	1	2	1	2	1	2	5	5	1	4	2	1	5	2	1	5	4	1	4	1	5	4	2	4	1	5	4	2	4	5	5	4	4	4	1	5	3	4	5	80	10
342705287	502	2	28	3	1	4	1	1	1	3	3	3	2	2	4	4	1	2	1	3	3	3	4	5	5	4	4	4	4	4	4	4	3	4	4	3	3	3	3	3	3	3	4	5	4	5	4	60	20
342975031	729	2	42	4	12	4	1	3	3	3	3	3	3	1	4	2	1	2	1	2	2	2	4	4	5	3	3	2	4	4	3	2	4	5	4	2	2	5	3	4	2	2	3	4	3	3	3	60	40
343159420	2206	1	65	7	5	1	2	1	2	2	1	2	1	2	3	3	1	3	4	1	1	1	3	4	3	3	4	4	3	3	3	4	2	4	3	3	4	4	3	4	3	3	4	4	4	3	3	60	30
343086351	831	1	49	5	13	2	2	3	3	2	1	2	2	2	3	1	4	3	2	1	1	1	3	4	3	3	3	5	5	5	5	3	3	3	3	4	3	5	5	5	5	5	2	4	4	5	5	0	0
342913251	975	2	50	5	10	4	1	1	3	2	1	2	2	1	4	4	3	1	1	1	4	1	2	5	4	1	2	3	5	4	1	2	2	5	4	2	2	5	5	5	1	2	2	5	4	1	1	100	0
342906186	1655	2	37	4	1	3	2	2	2	2	1	2	2	1	1	1	4	2	1	1	1	1	3	3	3	5	4	3	3	3	5	4	2	4	3	5	4	5	4	4	4	4	2	3	2	5	4	0	0
342882864	414	2	45	5	9	5	3	1	1	2	1	2	2	1	3	2	1	2	1	1	2	1	4	4	4	3	3	4	4	4	4	4	3	4	3	3	3	4	3	4	4	4	4	4	4	4	4	30	40
342968985	733	1	72	7	9	2	1	3	3	2	3	2	2	1	3	1	1	1	1	1	1	1	4	5	3	5	3	4	4	4	4	5	3	3	3	3	3	3	3	3	3	3	3	3	3	3	3	50	50
343087068	1711	2	46	5	12	2	3	1	2	2	1	2	2	2	2	1	1	2	1	1	1	1	4	4	5	1	2	4	4	4	1	1	3	2	3	1	1	2	1	2	1	1	4	3	4	1	1	40	60
342969710	1171	1	36	4	7	2	2	3	3	3	3	3	3	1	1	1	1	1	1	1	1	1	5	4	1	5	2	5	1	4	3	2	5	2	2	3	4	3	3	2	3	3	5	3	2	5	2	10	60
343079814	642	1	67	7	9	2	1	3	3	3	3	3	3	1	1	1	4	1	1	1	1	1	1	1	1	1	1	1	1	1	1	1	1	1	1	1	1	1	1	1	1	1	1	1	1	1	1	33	33
342903759	4011	1	23	2	3	1	3	1	2	3	1	2	2	1	2	1	4	1	1	1	1	1	3	1	3	3	1	2	2	1	3	2	1	3	2	2	1	3	3	3	2	2	2	3	2	1	2	25	25
342980607	1214	2	46	5	9	5	2	3	2	3	1	2	2	2	4	4	1	2	2	2	4	2	3	4	4	3	4	3	4	4	3	4	4	4	3	4	3	4	2	3	3	4	4	5	4	3	3	60	30
342912426	454	1	43	4	15	2	3	1	2	2	1	2	2	2	1	1	4	1	1	1	3	2	4	3	3	4	3	2	2	2	2	2	1	1	1	1	1	2	2	1	2	2	2	2	1	2	2	0	0
343093214	605	2	20	2	8	3	1	3	3	3	3	3	3	2	4	5	1	2	1	2	4	2	2	4	3	3	3	4	5	5	3	4	5	5	5	4	4	5	5	5	5	5	4	5	5	4	4	50	35
343086069	672	1	60	6	9	5	1	1	3	1	3	2	2	1	4	3	3	2	2	1	4	2	3	5	4	2	3	1	5	3	4	4	2	5	2	4	4	5	5	5	1	4	2	5	3	3	4	75	15
343164640	1255	1	65	7	10	2	1	1	3	2	1	2	2	2	4	5	3	2	1	3	5	2	4	4	5	2	3	4	4	5	3	3	3	5	4	3	4	5	4	5	3	4	4	5	5	3	4	67	33
342977950	750	2	32	3	9	5	1	1	3	3	3	3	1	2	5	2	1	1	1	1	2	1	3	1	1	1	1	3	5	4	5	5	2	3	4	5	4	1	5	5	5	5	5	5	5	5	5	20	60
342867511	762	2	62	6	9	2	1	3	3	3	3	3	3	1	4	3	1	1	1	1	1	1	3	3	3	3	3	3	3	3	3	3	3	3	3	3	3	1	1	1	1	1	1	1	1	1	1	10	60
343202132	635	1	23	2	1	3	1	1	2	2	1	3	2	2	3	5	1	2	2	1	5	2	3	4	4	3	2	3	4	4	3	3	4	3	4	3	3	5	2	4	3	3	3	4	5	3	3	50	40
342750921	698	1	42	4	12	1	2	1	3	1	1	2	2	2	1	1	1	1	1	1	2	1	5	4	4	3	3	4	4	4	3	3	3	3	3	3	3	5	4	4	3	3	5	3	3	3	3	30	50
343105167	1527	1	65	7	5	4	1	3	3	2	2	2	2	1	4	3	3	1	1	1	3	2	4	4	4	4	4	4	4	4	4	4	3	3	3	3	3	4	4	4	4	4	5	5	5	5	5	20	40
342957245	821	2	24	2	5	4	2	2	3	2	1	2	2	1	4	3	1	2	1	3	5	1	4	4	5	1	3	5	5	5	3	4	4	5	5	4	4	5	5	4	4	4	5	5	5	4	4	40	40
342968289	1456	1	47	5	1	5	1	2	3	3	2	2	2	2	1	2	1	1	1	1	1	1	1	4	2	1	2	2	4	2	3	2	1	4	2	2	2	4	4	4	4	3	2	4	2	2	2	100	0
342675445	754	2	57	6	12	4	2	3	1	3	1	2	2	2	4	4	3	2	2	3	4	2	4	5	5	2	2	2	4	4	2	2	3	3	3	4	4	5	4	4	4	4	3	4	4	3	3	50	40
342929784	874	1	42	4	12	3	2	1	3	2	3	2	2	2	2	2	1	1	1	2	2	1	1	2	2	2	1	2	4	3	4	4	1	2	2	2	2	4	1	4	1	1	2	4	3	4	4	100	0
342881010	1249	2	28	3	9	1	1	1	3	3	2	2	3	1	1	1	1	1	1	2	2	1	1	3	2	1	2	3	4	3	3	3	3	4	3	3	3	4	2	2	3	3	2	4	3	2	3	70	20
343116815	1696	1	65	7	11	4	2	1	3	2	2	2	2	2	3	2	3	1	1	2	3	2	2	3	2	4	4	3	3	3	4	4	2	3	3	4	4	3	3	3	4	3	3	3	3	4	4	50	10
342977536	766	2	26	3	9	3	2	1	3	3	3	3	3	2	4	4	3	2	2	3	4	2	4	3	4	2	3	2	3	4	2	3	2	3	4	3	2	2	3	4	2	3	2	3	4	2	3	45	45
343078428	1185	1	73	7	9	3	1	1	1	2	3	2	2	1	4	1	1	4	4	1	4	2	3	4	4	2	4	2	4	4	2	4	4	4	4	3	4	4	4	4	4	5	3	4	4	3	5	35	55
342925161	693	2	21	2	10	5	2	1	3	3	3	3	3	2	3	4	3	3	2	2	3	2	3	3	3	3	3	3	4	4	2	4	1	5	3	2	2	5	5	4	4	4	4	3	4	4	3	100	0
342979862	711	2	46	5	8	2	1	3	3	2	1	2	2	1	2	3	1	1	1	2	2	1	3	4	3	3	5	2	4	3	4	5	1	4	3	4	5	5	4	4	4	4	2	4	3	4	5	50	0
342867553	956	2	72	7	2	5	2	1	3	1	1	2	2	1	1	1	4	1	1	1	1	1	1	3	1	1	2	3	3	2	2	3	1	1	1	2	1	4	1	2	1	1	1	3	1	1	1	100	0
342974063	620	1	31	3	12	3	3	1	3	2	1	2	2	2	4	5	1	2	3	1	5	2	2	4	5	2	4	3	4	4	3	5	4	4	4	4	5	5	4	5	4	4	4	4	4	4	5	50	35
342967757	831	2	46	5	12	4	3	1	2	2	1	3	1	1	3	2	4	2	2	2	1	1	2	4	2	2	4	3	4	3	3	4	2	3	3	4	4	4	4	3	3	4	2	4	3	3	4	70	15
342750640	1660	1	66	7	13	5	2	3	2	2	2	2	2	1	2	3	1	2	1	2	4	1	1	5	2	2	2	2	5	2	1	2	2	4	2	1	2	4	4	4	1	1	2	5	2	1	2	90	10
342967024	1238	1	45	5	9	4	1	3	3	3	3	2	2	2	2	1	4	2	1	1	2	1	2	2	2	2	2	2	3	3	3	3	3	3	3	3	3	3	3	3	3	3	3	3	3	3	3	100	0
342676278	1613	1	65	7	11	2	2	3	3	2	3	2	2	1	3	2	4	1	1	1	2	1	3	3	5	3	5	3	4	5	5	5	2	4	4	5	5	5	4	5	4	4	5	5	5	5	5	50	25
343107498	297	1	24	2	8	1	1	3	3	3	3	3	3	1	3	3	3	3	3	3	3	3	3	3	3	3	3	3	3	3	3	3	3	3	3	3	3	3	3	3	3	3	3	3	3	3	3	80	19
342977371	1503	2	58	6	14	4	2	2	3	1	2	2	2	2	3	3	3	2	1	2	4	1	3	4	3	3	4	4	4	4	3	4	3	5	4	3	4	5	3	4	5	4	4	5	5	4	4	40	30
342736135	478	1	30	3	1	1	2	1	1	2	3	2	3	1	2	2	4	1	1	1	1	1	1	1	1	1	1	1	4	2	3	3	1	1	1	1	1	1	1	1	1	1	1	4	2	3	3	40	0
342966982	1240	1	44	4	1	1	2	1	2	2	2	2	2	2	2	2	1	1	1	1	2	1	2	2	2	3	2	1	3	2	3	2	3	2	2	3	2	3	2	3	3	3	2	2	2	2	2	0	0
343089986	1393	2	54	5	1	5	1	3	3	3	3	3	3	2	2	1	1	2	1	1	2	1	3	3	4	2	2	3	3	4	2	2	4	5	5	2	2	4	5	5	1	2	3	3	4	2	2	40	60
342926173	1059	2	47	5	1	1	1	3	3	3	3	3	3	1	3	1	4	2	1	1	1	1	3	3	3	3	3	5	5	3	5	5	3	5	4	3	4	5	5	4	4	4	3	4	4	1	4	80	20
342876722	550	1	61	6	9	5	1	3	3	1	1	2	3	2	3	3	1	1	1	1	3	1	5	3	4	3	2	5	3	4	2	3	4	3	4	3	3	4	3	4	3	3	5	4	4	3	3	5	90
342910561	529	1	52	5	3	4	3	2	2	2	1	2	2	2	3	4	1	1	1	1	3	1	2	4	3	2	3	3	4	3	4	3	4	3	4	3	4	4	3	4	3	4	4	5	4	5	4	75	15
343094278	771	2	56	6	10	4	1	3	3	3	3	3	3	2	3	4	1	1	1	1	3	1	5	5	5	5	5	5	5	5	5	5	2	2	2	4	4	5	2	4	3	3	4	4	4	4	4	30	40
342928152	693	1	60	6	16	4	2	3	1	2	1	1	2	1	4	3	3	3	2	3	4	2	4	5	5	3	4	4	5	4	3	4	3	4	5	3	4	4	4	4	3	5	4	5	5	5	5	60	30
342737374	1453	2	69	7	10	1	2	1	1	2	3	2	2	2	4	4	1	2	1	1	4	1	4	4	4	3	4	3	4	4	2	2	3	3	3	1	2	5	5	4	1	2	3	4	4	2	2	60	40
343104291	783	1	68	7	2	5	1	3	3	3	3	3	3	1	2	2	1	2	1	1	1	1	1	5	1	2	1	1	4	4	3	3	3	3	3	3	3	3	3	3	3	3	3	3	3	3	3	90	5
342879092	1138	2	50	5	13	5	1	3	1	3	1	2	1	1	4	3	3	1	1	2	3	2	5	4	4	5	5	5	4	5	5	5	4	4	4	5	5	5	3	4	4	4	4	4	5	5	5	30	20
342974155	279	1	21	2	1	5	2	2	1	3	2	2	2	2	2	3	3	2	4	3	2	2	2	3	3	3	4	3	3	3	2	3	4	3	3	4	3	3	3	4	3	3	2	3	4	3	4	40	20
343117414	717	1	70	7	16	4	1	1	2	2	1	2	2	2	1	5	3	3	2	1	4	2	2	4	4	1	4	2	4	3	2	4	3	4	4	3	4	4	5	3	4	5	4	5	4	2	4	50	35
343089823	915	2	43	4	1	5	1	3	3	3	3	3	3	2	2	2	1	2	1	1	2	1	2	2	2	2	2	2	2	2	2	2	3	3	3	3	3	4	3	4	2	2	2	2	2	2	2	25	50
342971813	602	2	45	5	13	3	1	3	3	3	3	2	2	2	3	2	3	1	1	1	1	1	2	4	3	4	4	2	4	2	4	4	3	3	3	4	4	5	3	4	4	4	2	4	2	4	4	50	0
342913634	848	2	57	6	10	5	1	2	2	2	1	2	2	1	4	4	1	2	2	2	4	1	2	4	4	2	4	2	4	4	2	4	4	4	4	4	4	4	3	3	4	4	2	4	4	2	4	70	10
342871163	604	2	31	3	1	1	1	3	3	3	3	3	3	1	3	2	1	2	1	2	2	1	3	3	3	3	3	3	3	3	3	3	4	3	4	4	4	4	3	4	4	4	3	3	3	4	4	20	20
342977977	2093	1	62	6	7	3	3	1	2	2	2	2	2	1	2	1	4	1	1	1	1	1	2	5	4	2	5	1	3	2	3	4	1	2	1	2	2	2	1	2	2	2	1	3	2	1	3	100	0
342973391	1756	1	38	4	13	4	2	1	1	2	3	3	2	2	2	2	1	1	1	2	4	2	2	4	4	1	4	3	4	4	3	4	4	4	4	4	4	4	4	4	4	4	4	4	4	4	4	30	50
342986025	373	2	23	2	13	4	1	3	3	3	3	3	3	2	4	4	3	2	1	2	3	2	2	3	4	4	4	3	3	2	4	4	4	3	3	2	3	3	3	4	4	4	2	3	4	4	4	60	30
342931402	560	2	44	4	16	3	2	1	3	1	1	3	1	2	4	4	1	3	3	3	4	2	3	4	4	4	4	3	3	4	4	4	4	4	3	4	4	4	3	4	4	4	3	3	4	4	3	30	30
342984908	641	1	48	5	12	3	1	1	1	2	1	2	2	1	2	1	1	1	1	1	2	1	4	4	3	5	5	4	4	4	1	1	4	5	2	5	5	5	5	4	2	2	1	4	4	2	2	60	30
342981632	796	2	44	4	2	1	2	1	3	2	3	2	2	1	4	2	1	2	1	3	3	2	3	4	4	2	4	4	4	4	2	2	3	3	3	3	3	4	3	4	3	3	3	4	4	2	2	60	40
342898771	431	1	42	4	13	2	1	2	2	2	1	1	2	2	4	4	1	3	3	3	3	2	4	4	4	4	4	4	4	4	4	4	3	4	4	4	4	4	3	3	4	4	4	4	3	4	3	50	30
343086164	836	2	46	5	13	4	1	1	2	2	1	2	3	2	2	2	1	1	1	1	1	1	3	4	4	3	4	2	4	4	2	4	1	4	3	4	4	5	4	5	4	5	3	4	4	3	4	33	33
343197168	1389	1	56	6	1	3	2	1	2	2	1	2	2	1	4	4	3	2	1	2	4	2	2	4	4	2	4	2	5	4	2	4	2	4	4	2	4	4	4	4	4	4	2	4	4	2	4	80	0
342734987	751	1	57	6	12	4	2	2	2	2	1	2	2	1	2	1	4	2	1	1	1	1	1	3	2	1	2	3	4	3	2	3	2	3	2	2	2	3	1	2	2	2	1	4	2	2	2	100	0
343196350	1196	1	71	7	9	4	2	2	3	2	1	2	2	1	1	1	4	2	1	1	1	1	2	1	2	2	2	1	1	1	1	1	3	3	3	3	3	1	1	2	2	2	1	1	1	1	1	33	33
342965602	593	1	76	7	10	2	1	2	2	2	1	2	2	1	2	1	1	1	1	1	1	1	2	4	3	2	2	2	5	2	2	2	3	5	3	3	3	4	3	4	3	3	3	5	3	3	3	90	5
342899489	745	1	65	7	1	5	1	3	3	3	1	3	3	1	3	3	1	2	2	1	4	2	3	4	4	3	3	3	4	4	3	3	3	3	3	3	3	3	3	4	3	4	3	4	4	3	4	60	20
343082382	374	2	55	6	1	2	2	3	3	3	3	3	1	2	1	4	1	2	2	1	3	3	4	4	4	4	4	4	4	4	4	4	4	4	4	4	4	4	4	4	4	4	4	4	4	4	4	25	50
342988462	649	2	36	4	2	1	2	1	1	1	1	2	2	2	5	4	1	4	1	2	2	2	4	4	4	5	4	4	5	5	4	4	4	4	5	5	4	5	5	4	5	4	5	5	5	5	5	50	25
342968263	1274	2	36	4	13	3	1	1	1	2	3	2	2	2	2	1	1	1	1	1	1	1	2	3	3	3	3	2	3	3	3	3	3	3	3	3	3	3	3	3	3	3	3	3	3	3	3	60	20
342918653	621	2	42	4	13	5	2	1	3	2	1	3	2	1	3	3	1	2	2	2	4	2	2	3	3	2	3	4	3	3	3	3	1	3	3	4	3	4	2	3	3	3	3	3	3	3	3	50	30
342683199	390	1	22	2	1	2	1	1	1	1	1	1	1	1	3	3	2	3	3	3	3	2	3	3	3	3	3	3	3	3	3	3	3	3	3	3	3	3	3	3	3	3	3	3	3	3	3	20	20
342890188	690	2	58	6	12	4	1	3	3	3	3	3	3	1	1	1	1	1	1	1	1	1	2	4	4	3	3	3	3	3	3	3	2	4	4	3	4	4	3	4	4	4	3	4	4	3	3	60	20
342898405	851	2	50	5	5	4	1	3	3	2	2	2	2	1	4	3	3	2	1	3	4	2	2	4	4	2	4	3	4	4	3	5	4	4	5	5	4	5	4	5	5	4	4	4	5	5	5	20	50
343096264	904	2	23	2	1	3	1	1	2	2	1	2	2	2	2	2	1	2	1	1	2	1	4	4	5	5	5	3	4	5	5	3	3	3	3	4	4	4	2	4	4	4	4	3	3	4	3	55	15
342678121	1681	2	49	5	1	4	1	3	2	2	1	2	2	2	2	2	1	2	1	2	2	1	2	4	3	2	3	2	4	3	2	3	2	2	3	2	3	2	3	3	3	3	2	4	3	3	3	80	0
342968854	389	2	42	4	13	4	1	1	1	2	1	3	2	1	4	3	1	2	2	1	4	2	4	5	4	2	3	3	5	4	2	2	3	5	4	3	3	5	5	5	3	3	4	5	4	2	2	60	40
342735073	1016	1	47	5	8	4	1	3	3	2	1	2	2	1	3	3	1	5	4	4	4	2	4	3	2	4	2	5	3	2	4	2	5	5	5	5	5	5	5	5	5	5	5	4	4	4	4	10	60
342969697	850	2	20	2	13	5	2	1	3	2	1	2	2	1	4	4	3	3	1	2	4	2	4	4	4	5	4	2	3	3	4	4	2	3	2	3	3	4	2	2	3	3	3	4	3	4	4	30	20
342988558	626	2	40	4	2	5	3	1	1	2	1	2	3	2	5	5	1	3	1	2	5	2	5	5	5	3	5	5	5	5	4	5	3	5	4	4	4	5	4	5	5	5	5	5	4	4	5	25	50
342979791	854	2	44	4	9	4	2	1	3	2	3	2	2	1	4	3	1	3	2	1	4	2	2	5	4	2	2	3	4	4	2	3	3	4	3	4	4	5	4	5	4	4	3	4	4	3	3	50	50
342728588	1059	1	61	6	7	4	1	3	3	3	3	3	2	1	2	1	3	2	1	2	4	2	2	4	2	2	2	2	4	3	3	2	3	4	3	2	2	4	4	4	5	3	3	5	2	2	2	80	20
342935632	540	2	36	4	1	4	2	2	1	2	1	1	2	1	4	5	3	4	1	1	4	1	5	5	5	5	5	5	5	5	5	5	5	5	5	5	5	5	5	5	5	5	5	5	5	5	5	20	50
342918106	1373	2	37	4	10	5	1	1	3	3	1	3	3	2	4	4	1	2	1	1	4	1	4	1	1	2	2	2	5	4	2	3	2	5	4	4	4	5	4	5	4	4	3	5	4	3	4	75	15
342972199	876	2	63	6	10	1	1	3	1	3	1	2	2	2	1	3	3	1	1	1	3	2	1	1	1	1	1	5	5	5	4	5	5	4	5	5	5	5	5	4	5	5	5	5	4	4	5	25	50
343094394	550	1	22	2	1	5	1	3	3	3	3	3	3	1	3	4	3	2	1	2	4	2	2	3	4	3	4	3	4	4	3	4	3	3	3	3	3	3	3	3	3	3	3	4	4	3	4	80	10
342995697	522	1	23	2	13	1	2	2	2	2	1	2	3	2	3	2	3	2	1	1	3	2	3	4	4	3	4	4	4	3	4	2	3	4	3	4	2	3	2	2	4	5	3	2	4	2	3	60	20
342934866	958	2	24	2	1	3	1	3	2	1	1	2	2	2	4	4	1	2	1	1	4	1	4	4	3	1	3	4	5	3	2	3	4	5	4	3	4	5	5	4	3	3	4	5	4	3	4	70	20
342926024	752	2	20	2	5	4	2	1	3	2	2	2	2	1	2	2	1	2	1	1	2	1	2	2	2	2	2	2	3	3	1	2	2	3	3	1	2	2	1	2	1	2	2	4	3	1	2	75	20
342983130	405	1	40	4	9	2	1	3	2	2	3	2	3	1	1	2	1	2	1	2	2	1	1	1	2	3	3	1	1	1	4	4	1	1	1	3	3	3	3	3	3	3	1	1	2	3	3	20	0
342923495	3127	2	59	6	6	2	3	1	1	2	1	1	2	1	3	3	1	2	4	1	4	2	4	1	4	5	5	4	1	4	5	5	3	1	3	5	4	5	1	4	5	4	4	1	4	5	5	20	30
343086095	695	2	41	4	9	4	1	1	2	3	1	2	3	2	4	4	3	2	2	2	4	2	2	5	2	2	2	2	4	2	2	2	3	4	3	2	2	4	4	4	3	4	2	4	3	2	3	100	0
342867549	443	1	48	5	14	4	2	1	3	2	1	3	2	1	5	5	1	5	2	1	5	2	5	5	5	4	5	5	4	4	4	5	3	4	4	5	5	5	4	5	1	2	4	4	5	1	2	50	50
342925646	590	2	20	2	9	4	1	1	1	2	1	1	1	2	5	4	1	3	1	3	5	2	5	5	5	2	2	5	5	5	2	2	4	5	3	3	4	5	3	4	1	2	5	5	5	2	2	25	75
342969312	789	1	35	4	1	4	3	1	2	1	1	2	2	1	2	1	1	2	1	1	2	1	5	5	4	4	4	5	5	4	4	4	3	4	3	3	3	5	3	5	5	3	5	5	4	4	4	40	50
342981067	721	2	41	4	13	5	1	1	3	2	1	2	3	2	4	2	3	2	1	1	4	1	3	3	4	3	4	3	3	4	4	4	3	3	3	3	3	4	3	4	4	4	5	4	5	5	5	10	80
342991799	393	2	23	2	10	1	1	3	3	3	3	3	3	1	3	3	4	3	3	1	3	3	3	3	3	3	3	3	3	3	3	3	3	3	3	3	3	3	3	3	3	3	3	3	3	3	3	25	50
342927377	1112	1	57	6	10	2	2	1	2	2	1	3	2	1	2	3	3	4	2	2	5	2	2	5	3	1	3	3	5	3	2	3	3	5	3	3	4	4	5	4	4	3	2	5	3	2	3	100	0
342906164	1129	2	49	5	7	2	1	1	1	2	1	3	2	2	4	4	1	4	4	4	4	2	4	4	4	5	5	4	4	4	5	5	3	4	4	5	5	5	4	5	4	4	4	4	4	5	5	25	25
342730618	341	1	29	3	13	5	3	3	3	3	3	3	3	1	3	3	4	3	3	3	3	2	3	3	3	3	3	3	3	3	3	3	3	3	3	3	3	3	3	3	3	3	3	3	3	3	3	25	35
342982182	640	2	32	3	9	4	1	3	1	2	1	2	2	1	4	3	3	2	1	1	4	1	3	4	4	4	4	4	5	4	3	3	3	4	3	3	4	4	4	4	4	4	4	5	4	4	4	70	30
342875593	788	2	28	3	1	4	2	3	3	1	1	2	2	2	3	2	4	1	1	1	2	1	3	3	1	4	4	4	3	3	5	5	4	3	3	4	3	3	3	4	4	3	4	3	4	4	3	25	25
342889318	3060	2	34	3	1	5	1	1	2	1	3	2	2	1	5	5	3	3	1	2	4	2	3	3	4	4	4	4	3	3	4	3	4	3	4	3	4	5	4	3	4	4	4	4	3	4	3	20	60
342979231	706	2	34	3	1	5	1	3	3	3	3	3	3	1	3	2	4	3	1	1	1	1	3	4	4	4	4	2	3	3	5	3	3	3	3	4	3	4	3	3	4	3	5	4	4	5	4	0	0
342939856	1021	2	20	2	5	4	2	1	2	3	2	2	2	1	1	3	1	3	1	1	1	1	2	2	2	2	2	2	1	1	1	1	3	3	3	3	3	4	3	4	3	3	1	1	1	1	1	70	20
342967189	498	2	52	5	1	3	2	1	1	1	1	2	1	2	2	1	4	1	1	1	1	1	1	1	1	4	1	1	1	1	4	2	1	1	1	4	1	1	3	3	4	4	1	1	1	4	1	0	0
342905636	295	1	30	3	12	4	1	3	3	3	3	3	3	1	3	3	1	3	3	1	3	3	3	3	3	3	3	3	3	3	3	3	3	3	3	3	3	3	3	3	3	3	3	3	3	3	3	50	50
343089799	3497	1	61	6	9	3	3	1	2	2	1	2	2	1	3	2	1	1	1	1	1	1	3	4	3	3	3	3	4	3	3	3	4	4	3	3	3	5	1	2	5	2	4	3	3	5	2	40	20
342986550	313	1	27	3	10	1	3	2	2	2	2	2	2	2	2	1	4	1	1	1	1	3	2	1	1	1	1	1	1	1	1	1	1	1	1	1	1	1	1	1	1	1	1	1	1	1	1	0	0
342979934	731	2	22	2	14	2	2	1	1	2	2	2	2	1	2	3	1	2	2	4	3	1	3	5	3	2	3	3	5	3	3	3	4	3	4	4	4	4	3	4	4	4	3	4	4	3	3	90	0
342753188	764	1	64	6	9	1	2	1	2	2	1	2	3	1	3	4	1	3	2	2	3	2	4	4	3	3	5	3	4	3	3	4	3	5	3	3	4	5	5	3	3	5	3	5	4	3	5	50	25
342976275	830	1	59	6	1	3	1	1	1	2	1	2	2	1	3	1	1	1	1	1	2	1	4	3	4	1	4	4	4	4	4	4	4	3	4	4	4	4	3	4	4	4	4	3	4	4	4	25	50
342886349	1104	2	63	6	9	2	1	1	1	2	1	3	2	2	4	4	1	2	1	1	5	2	5	5	5	4	3	4	5	4	4	5	3	5	5	4	5	5	5	4	4	4	5	5	5	5	5	90	10
342914414	431	1	49	5	1	5	1	1	2	2	1	1	2	1	4	3	1	4	4	1	4	2	5	2	3	5	3	4	3	3	5	3	5	4	5	4	5	3	4	3	4	3	4	5	4	5	4	10	70
343201973	1306	1	63	6	1	2	1	1	3	1	1	2	2	2	4	4	3	2	2	2	2	2	3	5	4	5	5	2	5	2	5	5	2	5	2	4	4	2	5	3	3	4	2	5	4	4	4	80	5
342885891	723	2	33	3	6	4	1	3	3	3	1	3	3	2	2	1	1	2	1	1	2	1	2	4	4	2	2	2	4	2	2	2	4	5	5	2	3	5	4	2	2	2	2	5	2	2	3	100	0
342948370	1072	2	66	7	2	5	2	2	2	2	1	2	3	2	3	1	1	3	1	3	2	1	3	4	4	1	1	2	4	2	2	2	3	4	3	3	4	4	4	3	3	3	2	4	2	1	2	100	0
342926122	455	2	23	2	1	4	1	3	3	3	3	3	3	1	3	3	4	3	2	4	3	1	3	2	5	1	3	2	4	1	4	2	3	3	4	3	2	3	4	1	5	3	4	2	5	3	4	25	45
342692046	1070	2	46	5	6	1	1	3	3	2	1	2	3	2	3	4	1	3	4	2	3	2	4	5	4	3	3	4	4	4	3	4	4	5	5	4	5	5	5	5	4	5	5	4	4	4	5	50	25
342675862	1114	2	57	6	7	2	2	3	3	3	3	3	3	1	3	3	3	3	2	3	2	2	3	4	4	4	4	4	4	4	4	4	4	4	4	4	4	5	3	4	5	4	5	5	4	4	4	25	50
342925499	1053	1	70	7	4	4	1	3	3	2	3	2	2	2	5	5	3	5	3	1	5	2	2	5	3	2	3	3	5	4	3	4	3	5	4	3	4	3	5	4	3	4	3	5	4	3	4	100	0
342967074	465	2	38	4	8	3	3	1	1	1	2	1	1	2	4	4	3	3	4	3	4	3	4	4	4	3	3	3	3	3	3	3	4	3	4	4	3	3	3	3	3	3	4	4	4	4	3	10	40
342995527	2119	1	23	2	4	4	3	1	2	2	2	1	2	1	5	5	1	2	2	2	5	2	4	4	4	2	4	4	4	4	4	4	5	5	5	5	5	5	4	5	4	4	5	5	5	5	5	100	0
342919850	427	1	38	4	13	4	1	3	3	2	3	2	2	1	4	1	1	2	2	1	1	1	2	2	2	2	2	4	2	2	3	2	2	3	3	4	2	1	5	1	5	1	1	1	5	5	5	45	38
342970380	874	1	50	5	13	1	1	1	3	2	3	2	2	1	2	1	4	1	1	1	1	1	2	3	3	2	3	4	4	4	3	4	4	4	4	3	3	4	2	3	2	2	4	4	4	3	3	50	40
343116844	849	1	18	2	8	3	2	2	2	2	1	3	1	2	4	5	3	4	2	1	5	2	2	4	5	1	2	2	5	5	1	2	3	4	3	4	4	5	3	4	4	4	1	4	5	2	4	60	30
342740416	1724	1	55	6	13	4	2	1	3	2	1	2	2	2	4	3	3	2	2	1	4	2	2	4	3	2	3	2	4	2	2	3	2	5	2	2	4	5	4	5	4	4	2	5	3	2	4	80	10
342907176	986	2	58	6	11	2	1	1	3	3	3	2	3	2	4	4	1	3	2	2	4	1	3	4	4	3	4	3	4	3	3	4	3	4	3	3	4	4	4	4	4	4	3	4	4	4	4	80	10
342984647	621	2	40	4	13	3	2	1	1	1	1	2	3	1	2	2	1	1	2	2	2	1	4	5	4	4	4	4	4	4	4	4	3	5	4	4	4	4	5	4	4	4	4	5	4	4	4	99	1
343164086	2458	1	76	7	5	4	1	3	3	3	1	2	2	2	4	1	1	1	1	1	1	2	4	4	2	4	2	4	4	2	4	2	4	4	3	4	3	4	4	3	4	3	4	4	3	4	3	20	30
342908329	652	1	74	7	9	5	1	1	3	3	3	2	2	1	3	2	4	3	3	2	2	1	4	3	4	4	4	4	3	3	4	3	4	3	3	4	3	4	3	3	4	3	4	3	3	4	3	0	100
343092755	1050	1	63	6	16	2	1	3	3	3	3	3	3	1	4	3	1	2	2	2	3	2	1	1	5	5	5	1	5	5	5	5	2	5	2	5	5	5	5	5	2	2	2	5	4	5	5	50	0
342974139	1470	1	52	5	8	4	1	1	3	2	1	2	2	2	2	2	3	2	1	1	2	2	2	3	3	3	3	2	4	3	3	3	2	4	2	2	2	4	2	4	1	1	2	3	3	3	3	50	25
342968447	1615	2	56	6	9	3	2	1	1	2	1	2	2	2	1	4	3	3	2	1	4	2	1	4	3	1	4	1	5	3	1	4	3	5	4	1	4	4	5	4	1	4	1	5	4	1	4	80	20
342917199	1032	2	43	4	4	4	3	1	2	2	3	2	2	2	3	3	3	2	1	2	3	1	3	4	5	3	5	2	5	5	2	5	3	4	4	3	4	4	4	5	4	5	3	3	4	4	5	50	30
342969901	3422	1	57	6	10	4	2	1	1	2	1	2	2	1	3	3	1	1	1	2	3	1	2	4	4	2	4	3	4	4	3	4	3	5	5	3	5	5	4	4	5	4	3	4	4	3	4	60	40
342975254	908	1	49	5	7	4	1	3	3	3	3	3	3	1	3	3	3	3	3	1	3	1	4	4	5	4	4	4	4	4	4	4	3	3	3	3	3	5	5	5	5	5	2	3	3	3	3	33	33
343163763	1124	1	72	7	5	4	1	3	3	2	1	2	2	2	4	4	3	2	1	1	4	2	1	5	4	1	4	2	5	3	2	3	2	5	3	1	1	5	4	4	4	4	1	5	1	1	1	100	0
342984693	519	2	29	3	9	3	1	1	1	2	1	2	2	2	3	4	1	2	1	1	3	1	4	5	4	4	4	3	4	4	3	4	3	4	4	3	4	5	4	3	3	3	2	4	3	3	3	90	5
342740473	1373	2	29	3	6	2	4	1	2	2	1	2	2	2	4	4	1	4	4	2	4	2	3	4	4	3	4	3	4	3	3	3	3	4	4	4	4	4	5	4	4	4	3	4	3	4	3	80	15
342685030	1427	1	61	6	8	1	2	1	1	3	1	2	3	1	4	3	3	2	2	2	4	2	2	4	2	3	3	1	5	2	2	2	2	5	2	2	2	4	5	4	4	4	1	5	2	2	2	100	0
342729446	948	1	26	3	13	5	1	1	2	2	1	2	2	1	4	2	3	4	2	2	4	2	1	5	4	2	3	1	5	4	3	4	2	5	4	3	4	4	5	4	3	4	2	5	3	3	4	85	10
343202296	961	1	23	2	1	3	3	1	2	2	2	2	2	2	2	2	4	2	1	2	2	2	3	5	4	2	2	3	5	4	2	2	3	5	4	3	4	4	5	4	2	3	2	5	4	1	2	90	10
343090462	1339	1	59	6	16	4	2	1	2	2	2	2	2	1	4	4	1	2	2	1	4	2	4	3	5	1	2	4	3	5	1	2	5	4	4	3	3	5	4	5	2	3	4	3	5	2	1	40	60
342870725	602	2	35	4	14	4	2	1	1	3	3	2	2	1	4	4	1	2	1	1	4	1	5	4	5	3	5	5	3	5	4	5	4	4	5	4	4	5	4	4	5	4	4	5	4	5	4	20	40
342986607	874	2	36	4	1	4	1	1	2	2	1	2	3	1	2	1	1	2	1	2	1	1	4	3	3	4	3	4	3	3	4	3	3	3	3	3	3	5	2	2	4	4	4	3	4	5	3	10	30
342927942	454	1	36	4	13	5	2	1	3	2	1	2	3	1	4	3	1	2	1	2	4	2	3	4	4	3	5	3	4	4	3	4	4	5	4	5	5	5	2	4	2	2	3	4	4	4	5	40	20
342899548	589	1	34	3	1	2	1	1	2	2	2	2	2	1	1	1	4	1	1	1	1	1	1	5	1	1	1	1	4	1	1	1	1	3	1	1	1	2	3	2	2	2	1	2	1	1	1	100	0
342972690	2845	2	44	4	7	4	2	1	1	2	1	3	2	2	2	1	1	1	1	1	1	1	2	3	3	3	3	1	3	2	3	4	1	3	1	3	3	5	1	4	2	1	1	4	2	4	4	75	0
342918051	2636	2	24	2	14	4	2	1	2	2	1	2	2	1	3	2	1	3	2	1	3	1	4	4	5	3	4	4	4	3	4	3	3	4	4	4	4	4	3	3	4	4	5	4	3	4	4	20	60
343081964	994	2	44	4	7	4	2	1	2	2	1	2	2	2	3	5	1	1	1	2	5	2	3	5	5	3	4	4	4	4	4	4	3	4	4	3	4	5	4	5	5	4	4	5	5	4	5	70	15
343092879	476	1	20	2	13	4	1	3	3	3	3	3	3	2	4	3	1	2	1	2	4	1	2	4	3	1	2	4	5	3	1	1	3	4	3	4	3	4	4	4	4	4	4	4	3	3	3	100	0
343088646	1304	2	23	2	7	4	2	3	3	3	1	2	3	2	3	3	3	3	2	1	3	1	4	4	4	2	2	4	4	4	3	3	3	3	3	2	2	4	4	4	3	3	3	5	4	4	3	30	50
342889397	840	2	29	3	15	4	1	3	2	1	1	3	2	1	4	5	1	4	2	2	5	2	4	4	4	4	4	4	4	4	4	4	3	4	4	4	4	5	4	4	4	4	4	4	4	4	4	70	20
342988492	867	1	52	5	13	5	1	1	3	2	3	3	2	2	4	4	3	2	2	2	4	2	3	3	4	3	3	3	3	4	3	3	3	3	3	3	3	4	3	4	3	3	4	4	4	3	3	60	30
342927061	772	2	22	2	1	4	2	1	3	2	1	2	2	1	4	3	1	3	2	3	4	2	2	4	3	3	2	2	4	2	2	2	2	5	4	2	3	2	3	3	2	2	2	5	3	3	3	100	0
342968369	1018	1	51	5	1	2	1	2	1	2	1	2	2	2	4	5	1	3	3	3	5	2	3	4	4	3	4	3	4	4	3	4	3	4	4	3	4	3	4	4	3	4	3	4	4	3	4	100	0
342970038	1830	1	50	5	3	3	1	1	1	2	1	2	2	2	4	3	3	2	1	2	4	2	3	4	4	2	3	3	4	4	2	3	2	3	2	4	3	5	5	4	4	4	3	4	3	3	3	80	10
342985545	490	2	35	4	1	5	3	3	2	3	1	2	2	1	4	4	3	2	2	1	4	1	1	5	2	1	3	3	5	3	2	3	3	5	3	3	3	3	3	3	3	3	3	5	3	3	3	100	0
342971522	868	1	55	6	1	4	4	1	2	2	1	2	2	2	1	1	4	1	1	1	1	1	1	1	1	1	1	1	1	1	1	1	1	1	1	1	1	1	1	1	1	1	1	1	1	1	1	0	0
342935739	703	2	43	4	2	5	2	1	1	3	1	3	2	1	3	2	3	2	1	2	4	1	4	3	3	3	3	4	4	4	4	4	2	4	4	4	4	5	4	5	4	4	4	4	4	4	4	30	50
342913256	520	1	23	2	16	2	1	3	3	3	3	3	3	1	3	1	1	1	1	1	1	1	1	4	2	1	2	4	4	4	3	4	1	3	3	2	3	3	3	3	1	2	2	3	2	3	2	50	50
342968919	239	2	27	3	1	4	1	3	3	3	3	3	3	1	3	3	4	3	3	3	3	3	3	3	3	3	3	3	3	3	3	3	3	3	3	3	3	3	3	3	3	3	3	3	3	3	3	50	25
343140847	1458	1	66	7	8	3	1	3	3	3	3	3	3	2	4	3	1	4	1	1	4	2	4	2	5	1	1	4	3	4	1	1	3	2	3	3	3	5	4	4	3	3	5	4	3	1	3	25	75
342892271	997	2	51	5	10	1	2	1	3	2	1	2	2	1	4	4	1	2	2	2	4	2	2	5	4	2	2	3	4	4	2	3	3	5	4	3	4	4	5	4	2	4	2	5	4	3	4	100	0
342967645	1298	1	52	5	8	3	1	3	3	2	1	2	2	1	3	3	1	4	3	2	3	2	2	4	3	1	2	2	5	2	2	3	2	5	3	3	4	3	3	3	3	3	3	5	2	2	3	100	0
342881703	573	1	37	4	1	5	1	3	3	3	3	3	3	1	3	3	1	3	2	1	3	1	2	4	3	5	5	3	4	4	5	4	3	3	3	3	3	3	4	4	4	4	3	3	3	3	3	50	0
342975984	759	1	38	4	8	3	2	1	3	2	1	2	2	1	2	2	2	2	1	1	4	2	4	4	4	2	4	4	4	4	3	3	3	3	3	3	3	4	3	4	4	3	4	4	3	3	3	50	50
342744825	761	2	39	4	10	2	1	1	2	2	2	2	2	1	4	3	1	2	1	1	4	1	4	4	5	3	5	4	4	5	3	5	2	2	2	3	2	5	2	4	4	4	5	5	5	4	5	60	30
342869526	639	2	26	3	14	4	1	1	2	2	1	3	1	1	3	3	3	2	2	2	4	1	2	5	4	2	4	2	5	4	2	4	3	5	4	3	4	5	3	3	3	3	3	3	3	3	3	90	5
342968123	559	1	45	5	1	5	5	1	2	2	1	2	2	1	4	5	3	4	3	2	5	2	4	5	5	1	1	5	4	5	2	3	4	5	4	3	3	5	4	5	2	3	5	5	5	2	3	60	40
343092347	766	2	55	6	10	3	1	3	1	2	1	1	3	2	4	4	1	3	2	3	4	2	5	4	5	5	4	5	4	4	5	4	4	3	3	5	3	4	3	4	5	5	5	5	4	4	4	25	25
343088149	551	1	52	5	5	2	2	1	2	3	3	3	2	2	4	4	1	3	2	2	4	2	3	4	4	4	4	3	4	4	4	4	2	4	4	4	4	5	4	4	4	4	3	4	4	4	4	25	25
342971684	903	2	24	2	9	5	2	1	3	2	3	2	2	2	2	4	3	2	1	1	4	3	2	4	4	1	4	4	5	5	3	4	3	4	4	4	4	3	1	2	3	2	2	5	4	2	4	95	5
343104199	780	1	71	7	15	4	1	1	2	3	1	2	1	1	2	3	1	2	2	1	4	1	5	5	4	3	3	2	3	4	2	3	3	4	3	4	3	5	2	4	2	2	3	3	4	2	3	45	45
342683782	755	1	47	5	1	5	1	1	1	1	1	2	2	2	2	1	4	1	1	1	1	1	1	1	1	1	1	4	2	4	5	2	3	3	3	4	2	1	2	2	3	2	2	2	2	4	2	0	0
342885081	677	1	70	7	1	1	1	1	1	2	1	3	3	2	4	5	3	4	1	4	5	2	1	4	4	1	2	3	4	4	3	3	1	4	3	4	4	5	4	4	4	4	2	5	4	1	2	80	20
342984232	709	2	55	6	7	4	1	3	3	3	3	3	3	1	4	3	1	2	1	2	3	3	3	3	3	3	3	2	4	2	2	4	2	2	2	3	3	4	1	3	2	2	3	4	3	3	3	70	0
342909848	1377	1	45	5	9	2	1	1	3	2	1	3	2	2	4	4	1	2	2	1	2	2	3	5	3	1	2	2	4	3	1	3	3	5	3	3	3	4	4	4	1	3	3	5	4	1	3	75	25
342930527	1482	1	70	7	8	3	1	1	1	2	1	2	2	2	5	2	3	5	1	2	4	2	4	5	4	1	2	4	5	4	1	2	3	5	4	2	2	2	5	4	2	3	5	5	5	2	3	60	40
343194229	1252	1	63	6	14	4	3	1	1	2	1	1	2	2	3	5	3	4	3	3	5	2	2	4	3	1	3	2	5	3	1	2	3	4	3	3	3	4	3	4	3	2	3	5	3	1	3	80	10
342723435	456	2	35	4	7	4	1	3	3	3	3	3	3	2	4	4	1	2	2	2	2	2	4	4	4	4	4	4	4	4	4	4	3	3	3	3	3	3	3	3	3	3	4	4	4	4	4	75	15
342692129	1109	2	18	2	13	5	1	1	3	3	3	3	1	2	4	3	1	3	1	1	4	2	1	1	1	1	1	4	1	4	4	4	3	5	5	5	5	1	2	4	5	5	4	3	4	4	4	30	20
342737454	562	1	30	3	13	5	1	1	3	2	1	2	2	1	2	2	1	4	3	1	3	2	2	4	2	5	5	2	4	2	5	5	3	4	3	5	5	5	3	4	4	4	3	4	3	5	5	40	0
342972361	1351	1	61	6	2	5	1	1	1	2	1	2	3	1	3	3	1	1	1	1	4	2	3	3	3	3	4	4	3	4	4	4	3	3	4	4	4	5	3	4	4	4	4	3	4	4	4	30	40
342969907	1062	1	52	5	1	2	1	1	2	2	1	2	2	1	2	2	1	2	1	1	2	1	2	2	2	2	2	1	1	1	1	1	1	1	1	1	1	1	1	1	1	1	2	2	2	2	2	0	100
343083902	796	2	30	3	10	2	2	1	2	2	1	3	3	2	4	4	1	2	2	2	4	2	3	5	4	3	4	3	5	4	3	4	3	5	4	4	4	5	5	5	4	5	4	5	4	5	4	55	15
343202175	648	1	60	6	1	2	1	1	1	2	1	2	2	2	4	5	3	2	3	1	5	2	3	4	4	4	4	3	5	4	4	4	3	5	3	3	3	5	5	5	5	5	4	5	4	4	4	50	25
342968915	465	2	53	5	9	3	1	3	3	3	3	3	3	1	3	3	3	3	3	1	3	3	5	4	4	4	2	4	4	3	4	4	3	3	3	3	3	3	3	3	3	3	3	3	3	3	3	50	40
342925600	1338	2	36	4	5	2	1	1	3	2	1	2	2	1	2	2	1	2	1	1	2	1	3	3	3	5	3	3	3	3	5	3	3	3	3	4	3	4	3	4	5	4	3	3	3	5	3	0	0
342885850	732	2	30	3	13	5	2	1	2	2	1	2	2	2	4	5	1	2	2	1	5	2	2	4	4	4	4	3	5	4	4	5	3	5	4	4	5	5	5	5	4	5	4	5	5	4	5	60	30
342906705	612	2	51	5	1	1	2	1	2	2	1	2	2	2	3	3	1	2	2	1	2	1	3	4	4	3	4	3	4	3	4	4	3	4	3	4	4	4	4	4	4	4	3	3	3	3	3	80	10
342972067	846	1	36	4	13	4	1	1	1	1	1	2	2	2	3	1	1	2	1	1	1	1	4	4	4	4	4	2	2	2	4	3	3	3	3	3	3	4	3	3	4	3	4	4	4	4	4	30	40
342889420	1337	2	42	4	16	2	2	2	1	2	1	2	2	1	2	2	3	2	2	2	2	1	1	5	2	2	4	1	5	2	3	3	2	4	2	3	3	4	4	4	4	3	2	5	2	3	3	100	0
342909509	599	1	47	5	9	3	1	3	1	3	3	1	3	1	3	4	3	3	1	2	3	2	5	4	5	4	4	4	4	4	4	4	5	4	4	3	4	5	4	4	4	4	5	4	4	4	4	10	80
343193435	773	1	55	6	1	2	1	1	1	2	1	2	2	1	2	4	1	2	1	2	4	1	2	2	2	3	4	5	2	2	4	4	4	3	3	4	2	4	3	2	4	2	4	3	4	4	4	25	50
343111302	1342	1	66	7	8	1	2	1	1	2	1	2	2	2	4	4	3	2	1	1	3	1	1	4	4	4	4	4	4	4	4	4	3	5	5	4	4	5	4	4	4	4	4	5	5	4	4	80	10
343093017	2682	1	73	7	11	1	2	1	3	2	1	2	2	1	2	2	3	2	1	1	2	1	4	5	4	1	2	3	5	4	3	3	3	5	4	4	4	5	4	4	3	3	4	5	4	3	3	90	10
343128887	327	1	24	2	8	1	1	1	2	2	1	1	2	2	4	3	2	3	4	2	2	2	3	2	4	4	3	3	4	2	3	2	3	2	2	4	3	3	2	4	3	2	3	2	3	4	3	20	60
342970734	602	1	63	6	1	3	3	1	3	3	1	2	1	2	2	1	1	1	1	1	1	1	5	1	1	5	1	4	1	1	5	1	2	1	1	4	1	2	1	1	2	1	3	1	1	3	1	0	0
342901651	706	2	26	3	9	2	1	3	3	3	3	3	3	2	3	4	1	2	3	2	2	2	3	4	4	3	3	4	4	5	3	3	3	4	4	4	3	5	3	4	4	3	4	3	4	4	4	30	40
343082376	802	2	69	7	2	5	2	1	1	2	1	3	3	2	4	3	3	4	4	2	4	2	3	4	4	4	4	3	3	3	3	3	3	5	4	4	4	5	4	4	5	5	4	4	3	4	4	40	20
343163009	418	1	23	2	10	2	2	3	1	2	3	3	3	2	3	4	1	1	1	2	2	1	4	5	3	3	3	3	3	3	3	3	3	4	3	4	2	3	3	3	4	4	3	4	4	3	3	70	10
342904895	2225	2	28	3	5	4	2	1	3	3	1	3	3	2	4	4	1	2	2	2	4	1	4	4	4	4	4	2	4	4	2	4	4	3	3	3	3	4	3	3	3	3	4	4	4	4	4	60	20
342887282	1482	1	60	6	9	2	1	3	1	2	1	2	2	2	1	1	1	2	1	1	2	1	4	5	4	3	5	5	5	5	4	4	4	5	4	4	4	5	5	5	3	3	4	5	4	3	3	50	30
343116896	492	1	73	7	15	1	1	3	3	3	3	3	3	2	3	3	1	3	3	3	3	2	3	3	3	3	3	4	4	4	4	4	3	3	3	3	3	3	3	3	3	3	3	3	3	3	3	33	33
342970901	1148	2	59	6	2	5	1	3	3	3	3	3	3	1	3	3	4	1	1	1	1	2	3	4	4	4	4	3	4	4	4	4	3	4	4	4	5	5	4	5	5	5	3	4	4	4	4	50	20
342947370	605	2	20	2	9	5	2	1	3	3	3	3	3	1	4	5	1	4	2	2	4	1	5	5	5	3	4	5	5	4	4	5	4	4	3	3	4	5	4	3	3	3	5	5	4	4	3	20	70
342973365	464	2	34	3	12	2	1	3	3	3	1	3	1	1	4	3	3	2	2	2	4	1	4	4	4	4	4	4	4	4	4	4	3	3	3	3	3	4	4	3	3	3	3	3	3	3	3	50	30
342971900	711	1	62	6	13	3	1	3	1	2	1	2	2	2	5	5	3	4	3	2	5	2	3	5	4	3	4	3	5	4	4	4	3	5	4	4	4	3	5	4	3	4	3	5	4	3	4	100	0
343108900	1182	1	74	7	16	2	1	1	1	2	1	2	2	1	4	5	3	2	2	2	5	2	4	5	5	2	4	4	5	4	3	4	4	5	4	4	4	4	5	4	4	4	4	5	4	4	4	60	25
343083289	446	1	35	4	16	4	1	3	3	3	3	3	3	2	1	3	1	3	3	1	3	3	5	5	3	5	3	5	5	5	5	5	3	3	3	3	3	3	3	3	3	3	3	3	3	3	3	20	75
343161304	753	1	77	7	5	4	1	3	3	3	3	3	3	2	4	4	3	2	1	2	4	3	3	3	3	3	3	3	3	3	3	3	4	4	4	4	4	4	4	4	4	4	3	3	3	3	3	35	35
342747550	953	1	54	5	9	2	2	2	1	2	1	2	2	2	3	3	3	2	1	1	3	2	4	3	4	4	4	4	4	4	4	4	3	4	4	4	4	5	3	4	4	4	5	3	4	4	4	50	25
342931854	1612	2	38	4	10	5	2	1	3	2	1	2	2	2	1	1	1	1	1	1	1	1	1	4	2	1	1	2	4	2	2	2	1	1	1	1	1	3	3	3	3	3	3	3	3	3	3	50	0
342976367	965	2	47	5	1	4	2	2	1	3	1	2	2	1	4	3	3	4	2	4	3	2	2	4	3	4	5	2	4	4	5	5	3	4	3	4	4	3	4	4	5	4	4	3	4	5	5	80	10
342901712	568	1	53	5	1	4	1	2	1	2	1	2	2	2	1	1	4	1	1	1	1	1	1	1	1	5	1	1	1	1	1	1	1	1	1	1	1	1	1	1	1	1	1	1	1	1	1	0	0
342869795	1023	2	54	5	5	4	2	1	1	2	3	3	2	1	4	5	3	5	5	4	5	2	4	5	4	4	4	4	5	4	4	4	3	5	4	3	4	4	5	4	4	4	4	5	4	4	4	75	25
342968703	733	2	49	5	1	3	1	1	3	2	1	3	3	2	4	4	1	5	3	3	4	2	2	5	5	4	5	4	5	5	5	5	3	5	4	5	5	5	5	5	5	5	4	5	4	5	5	70	15
342968364	761	1	61	6	9	5	1	1	3	2	2	2	2	2	4	5	3	5	3	1	5	2	3	4	3	3	3	2	5	3	3	3	1	5	3	3	3	4	3	4	4	4	2	5	4	4	4	70	10
342978829	2027	1	25	3	8	2	2	1	2	2	1	3	2	1	4	5	1	2	2	2	5	2	4	5	5	4	5	5	4	5	2	2	3	5	4	4	5	3	4	4	2	1	4	5	5	2	2	75	25
342967223	1696	1	27	3	13	5	3	1	2	2	2	2	2	1	4	2	1	1	1	1	3	2	2	5	5	2	4	3	4	5	3	4	2	4	3	4	4	5	4	5	4	4	2	5	4	3	4	60	25
342732662	738	1	55	6	1	4	1	3	3	3	3	3	3	2	3	2	3	2	1	2	4	1	2	4	3	2	2	3	3	3	3	3	3	3	2	3	3	2	4	3	3	2	3	3	3	3	3	75	15
342887095	1329	2	28	3	6	4	3	1	2	2	1	2	2	2	2	1	3	2	1	2	4	2	3	4	4	2	4	2	4	4	2	2	4	5	5	2	4	4	5	5	3	4	4	5	4	3	4	70	25
342977082	468	2	49	5	10	2	1	1	1	2	3	3	3	2	4	4	1	2	1	1	4	1	4	5	4	4	4	4	4	4	4	4	4	5	4	4	5	4	3	4	4	4	5	5	4	4	4	50	25
342969585	1176	2	56	6	9	4	2	1	2	3	1	2	2	1	2	2	1	1	1	1	2	2	2	3	4	3	4	4	4	5	4	4	5	5	5	4	5	4	4	5	4	5	3	4	5	3	5	50	40
342985094	1802	2	32	3	9	2	3	1	2	2	1	2	3	2	3	2	4	2	1	1	2	1	2	4	3	4	4	2	5	3	1	2	3	5	4	4	5	5	5	5	4	4	3	5	4	2	4	100	0
342880000	502	2	58	6	9	1	1	1	1	2	2	2	1	1	3	3	1	2	1	3	3	2	3	2	3	2	5	3	5	4	4	4	3	4	3	5	4	5	5	5	4	4	3	3	3	2	2	100	0
342968682	1152	1	52	5	12	4	2	1	3	2	1	2	1	2	4	5	1	2	2	2	3	2	3	4	4	3	3	3	4	3	3	3	3	3	3	3	3	3	3	3	3	3	3	3	3	3	3	80	15
342749263	844	1	76	7	13	5	2	1	2	2	1	2	2	2	4	4	1	4	5	4	4	2	2	4	3	2	3	2	4	2	2	2	2	4	3	3	3	4	4	2	2	3	2	4	2	2	2	100	0
342984626	727	2	45	5	9	4	1	1	1	3	1	2	2	1	4	5	3	3	2	3	5	2	3	5	4	1	2	3	5	4	1	2	3	5	3	3	3	5	3	5	4	4	3	5	4	1	2	70	30
343082891	876	2	57	6	1	5	2	1	3	2	1	2	2	2	4	2	1	1	1	2	4	2	4	5	5	3	3	4	5	5	3	4	4	4	3	4	3	4	4	4	4	4	4	4	4	4	4	40	40
342913290	1237	2	24	2	14	3	1	1	2	2	3	1	3	1	2	3	1	3	3	1	2	1	2	5	3	2	4	2	5	4	4	4	2	4	3	4	4	5	3	4	4	4	2	4	4	4	4	60	10
342890135	494	2	51	5	13	5	1	1	2	3	1	2	1	2	1	4	3	2	2	2	4	2	4	5	5	3	4	3	4	4	3	3	4	5	5	4	4	5	4	5	3	4	5	5	5	4	5	20	30
343043869	479	2	65	7	16	2	2	1	1	3	1	3	2	1	4	4	1	4	3	2	4	2	4	4	5	3	3	4	4	4	3	3	4	4	4	3	3	4	4	3	3	3	4	4	4	3	3	50	40
342970313	913	2	40	4	14	3	1	1	1	2	1	2	1	1	5	5	1	3	3	2	5	2	4	5	4	4	5	2	5	3	4	5	3	5	4	5	5	5	4	5	4	4	2	5	3	4	5	80	0
342875413	1290	2	39	4	10	2	1	3	3	3	3	3	3	2	4	3	1	3	3	2	3	2	2	5	4	2	4	3	5	4	2	4	4	5	4	3	4	5	3	4	4	4	3	5	4	3	4	50	35
342709688	1353	1	39	4	10	3	1	1	3	2	3	3	2	1	3	4	1	3	3	1	4	2	4	5	5	5	4	4	5	4	4	4	3	5	3	5	5	5	4	5	5	4	4	5	4	5	4	60	20
342971154	612	2	46	5	13	1	2	1	3	2	1	3	2	1	4	3	1	3	2	2	4	2	2	4	3	2	3	3	4	3	3	3	3	5	4	3	4	4	4	4	3	3	4	5	4	2	3	100	0
342732111	644	2	26	3	2	5	2	1	2	2	1	2	3	2	5	1	1	2	1	2	5	2	5	5	5	5	5	5	5	5	5	5	5	5	5	5	5	5	5	5	5	5	5	5	5	5	5	30	35
342932038	890	2	42	4	16	2	1	1	3	1	1	2	3	2	4	2	4	2	1	1	1	3	4	4	4	5	5	4	4	5	5	5	4	4	4	4	4	4	4	4	4	4	4	4	4	4	4	25	25
342908400	651	1	43	4	9	1	1	2	2	3	1	3	2	1	4	4	1	3	3	2	4	2	3	4	3	4	4	3	4	4	3	3	3	2	4	3	3	2	3	3	2	3	2	3	3	3	3	50	25
342967135	760	1	62	6	16	4	1	1	1	2	1	3	1	1	2	4	3	3	2	1	5	2	4	5	5	4	4	4	5	4	5	4	3	5	5	5	5	5	5	5	5	5	5	5	5	5	5	25	50
342985284	842	2	41	4	16	2	1	1	3	3	1	2	2	2	2	2	1	1	1	1	1	1	1	3	2	1	4	1	3	2	3	3	1	2	1	2	2	5	2	5	3	3	1	2	1	3	3	50	0
342919361	628	1	43	4	16	4	2	1	1	3	1	3	2	1	3	2	1	2	1	2	2	1	3	3	3	3	3	3	3	3	3	3	3	3	3	3	3	3	3	3	3	3	3	3	3	3	3	40	20
342871102	735	2	42	4	7	4	1	1	2	2	1	2	2	2	3	2	4	2	2	1	1	1	3	4	4	4	4	4	4	4	4	4	4	3	4	4	4	4	4	4	4	4	4	4	4	4	4	40	30
342891400	993	2	56	6	10	4	2	1	3	2	3	2	2	1	3	4	1	3	2	2	3	1	4	4	4	3	3	4	4	4	3	3	3	3	3	3	3	4	4	4	4	4	4	4	4	3	3	50	50
342879172	732	1	30	3	13	5	2	1	2	2	1	2	2	1	3	2	1	2	2	1	4	2	2	4	3	2	2	2	5	3	2	2	1	2	2	2	2	5	1	4	3	2	2	5	3	2	2	80	0
342970644	1582	2	35	4	5	4	1	1	3	3	3	3	2	2	2	4	1	3	2	2	2	1	3	4	4	3	4	4	4	4	4	3	3	4	3	3	3	3	3	3	3	3	3	3	3	3	3	90	10
342733386	854	1	49	5	13	5	1	1	3	2	1	3	2	2	2	1	4	1	1	2	1	1	3	5	3	1	3	3	5	3	2	3	4	5	3	3	3	4	5	3	3	4	2	5	3	3	4	80	15
342969851	496	2	44	4	9	5	1	1	2	1	2	2	2	1	3	3	1	2	2	1	2	1	5	5	5	5	5	4	4	4	3	4	4	4	4	4	4	4	4	4	4	4	3	3	3	3	3	10	10
342913751	709	2	50	5	13	4	1	1	1	3	1	2	2	1	3	3	1	2	1	1	4	2	2	5	2	2	2	2	5	2	2	2	3	5	3	3	3	3	5	3	3	3	3	5	3	3	3	100	0
342973657	587	2	34	3	13	5	1	1	2	3	1	3	3	2	4	3	1	2	2	3	4	2	3	4	3	3	4	3	4	4	4	4	3	4	3	4	4	5	4	4	4	4	3	4	3	4	4	40	0
343141439	426	1	24	2	8	3	3	2	1	2	1	1	2	2	4	5	1	4	1	2	5	2	4	4	4	3	3	3	4	3	3	3	3	4	3	3	3	4	4	3	3	3	4	5	4	4	4	60	10
343084465	928	1	66	7	1	5	1	1	2	2	1	2	2	1	4	3	1	2	3	1	3	2	2	4	4	3	4	4	4	4	3	3	2	3	3	3	3	5	4	4	4	4	4	4	4	4	4	90	5
342928020	1189	1	48	5	1	3	1	2	2	2	1	2	2	1	4	2	3	2	2	1	3	2	2	5	2	2	2	2	5	2	2	2	2	5	2	5	3	5	2	4	2	4	1	5	2	3	3	100	0
343081902	1118	1	55	6	9	5	2	1	1	2	1	2	2	1	2	2	1	1	1	1	2	1	3	2	2	2	5	1	3	2	3	5	1	3	2	3	4	5	2	4	4	5	3	4	4	3	5	40	0
342906326	673	2	49	5	13	5	2	1	1	2	1	2	2	2	3	2	1	1	1	1	3	2	3	3	3	5	5	3	5	3	5	5	3	4	3	4	4	4	5	4	5	5	3	5	3	5	5	50	0
342718894	1725	2	33	3	16	2	1	3	3	3	3	3	3	2	3	3	1	1	1	1	1	1	1	1	1	1	1	5	5	5	5	5	4	3	4	4	4	3	3	3	3	3	4	4	4	5	4	20	40
342900875	783	1	58	6	1	1	2	1	1	3	1	3	3	2	3	1	4	1	1	1	2	1	2	4	2	2	2	2	3	3	2	3	1	3	3	3	3	4	3	3	4	3	2	4	2	4	3	20	0
343089773	467	1	39	4	1	5	2	3	2	3	3	3	1	2	2	2	1	1	1	1	1	1	2	3	5	2	4	3	3	5	4	3	3	3	3	4	4	5	3	4	4	4	1	1	1	1	1	30	70
342903041	496	2	59	6	2	5	1	3	3	3	3	3	3	2	3	3	4	3	3	2	3	1	3	3	3	3	3	3	3	3	3	3	3	3	3	3	3	3	3	3	3	3	3	3	3	3	3	30	30
342971407	595	2	32	3	10	3	2	1	3	2	1	2	2	1	3	4	1	3	3	1	3	1	4	5	4	5	5	4	5	4	4	4	3	5	4	3	5	4	5	5	4	4	4	5	4	4	4	50	30
342934041	754	2	35	4	1	5	1	3	3	3	3	2	2	2	3	3	4	3	2	2	3	1	4	3	4	4	3	4	3	3	3	3	3	3	3	3	3	3	3	3	3	3	3	3	3	3	3	10	30
342971984	629	1	43	4	13	2	1	3	3	3	3	3	3	2	4	3	1	1	1	1	1	1	5	5	5	2	2	5	5	5	3	3	3	3	3	2	2	3	3	3	2	2	5	5	5	2	2	25	75
342746207	753	1	71	7	13	5	2	2	1	2	1	2	2	1	3	3	3	2	1	3	3	2	2	4	3	1	1	3	4	3	3	3	3	4	3	3	3	4	4	3	3	3	3	4	3	3	3	100	0
342978000	995	1	50	5	9	5	2	1	3	2	1	2	2	2	2	4	1	2	2	2	4	1	2	4	3	1	2	2	5	2	2	2	2	5	2	2	2	3	5	3	3	3	2	5	2	1	3	100	0
342979257	624	1	33	3	8	2	2	1	1	2	3	1	3	1	3	3	2	3	2	3	3	2	2	1	3	3	3	2	3	2	3	3	2	3	4	2	4	3	3	3	2	3	3	4	3	4	5	70	20
342881486	505	1	29	3	5	2	2	1	3	2	1	2	2	1	4	4	1	3	2	1	4	2	3	5	4	2	2	2	5	4	2	3	3	5	4	4	4	4	4	4	4	4	3	5	4	3	4	90	10
342917233	662	2	64	6	6	2	1	3	3	3	3	3	3	2	4	4	3	3	3	1	4	2	3	5	2	1	3	3	5	3	1	3	3	5	3	1	1	3	5	3	3	3	3	4	3	3	3	90	10
342919930	1418	2	53	5	10	4	2	1	3	1	1	2	2	1	3	2	4	2	1	1	1	2	3	5	4	3	3	3	5	4	3	3	3	5	3	4	4	4	5	4	4	2	3	5	4	3	3	80	20
342979491	1019	2	56	6	1	4	3	1	1	2	1	3	2	1	5	5	1	3	1	1	4	2	1	5	3	1	3	3	5	3	1	3	3	5	3	1	2	5	4	4	4	4	3	5	3	2	3	100	0
342979498	511	2	27	3	4	4	1	1	3	2	1	2	3	1	3	1	1	3	2	1	1	1	3	3	3	5	3	3	3	3	5	3	3	3	3	3	3	3	3	3	3	3	3	3	3	3	3	10	10
342974809	1166	2	25	3	9	5	2	3	3	2	1	2	2	1	4	3	3	2	2	2	4	2	4	4	3	2	5	3	5	4	4	5	4	4	4	4	4	5	4	5	4	4	4	4	4	4	4	50	25
342868931	622	1	28	3	14	4	3	1	3	2	3	2	2	1	4	2	1	2	1	2	4	2	2	4	4	2	3	4	4	5	2	2	3	5	4	3	3	4	4	4	2	2	3	4	4	3	4	60	40
343082327	2202	1	72	7	1	4	1	1	1	2	1	2	2	1	2	2	1	2	1	1	2	1	2	4	3	2	3	2	5	3	2	2	2	2	2	2	2	4	4	4	4	4	2	5	2	2	2	100	0
342898769	382	1	33	3	11	1	1	3	3	3	3	3	3	2	3	3	1	3	3	3	3	3	3	3	3	3	3	3	3	3	3	3	3	3	3	3	3	3	2	2	2	2	1	2	2	2	3	10	45
342870649	805	1	40	4	13	5	2	1	2	2	2	2	2	1	4	2	3	5	5	1	4	2	2	5	4	1	2	3	5	4	1	2	4	5	4	4	4	5	5	5	4	4	2	5	4	1	2	100	0
343105446	1606	1	69	7	15	4	1	1	1	2	1	2	2	2	2	2	1	2	1	1	2	1	4	4	4	2	4	4	4	4	4	4	3	4	3	4	4	5	2	4	4	4	3	4	4	3	4	50	25
343094095	625	1	44	4	10	4	3	1	2	2	2	2	2	2	3	2	3	2	1	1	3	1	2	4	3	1	3	4	3	3	3	3	2	3	3	3	4	5	1	2	3	2	4	4	4	2	2	80	20
342968628	645	1	23	2	13	5	1	1	2	2	1	2	1	2	5	4	3	4	2	2	4	2	5	5	5	5	5	5	4	5	4	5	3	4	4	5	5	5	4	4	4	4	5	4	5	5	5	35	55
342876409	754	1	62	6	16	1	1	1	1	2	2	2	2	2	3	2	1	1	1	1	2	1	3	2	2	3	3	4	2	2	4	3	3	2	2	3	3	4	2	4	3	3	4	2	3	3	3	0	0
342901145	963	2	80	7	7	4	2	1	1	1	1	3	3	2	4	5	1	3	2	3	5	2	2	4	3	3	3	3	4	3	3	3	3	4	3	3	3	4	4	4	3	3	3	5	3	3	3	100	0
342877585	1397	1	63	6	13	3	2	1	1	3	3	2	3	1	3	4	1	2	2	2	4	2	2	4	4	2	2	2	4	2	1	2	3	4	3	4	4	1	4	4	4	4	4	4	4	2	2	50	25
343082724	1299	2	22	2	9	5	2	1	1	3	1	3	2	2	4	5	1	2	2	3	4	2	4	5	4	4	5	4	5	4	4	4	3	5	4	3	4	4	5	4	4	4	4	5	4	4	4	70	30
342976987	483	2	38	4	9	5	1	1	3	3	1	2	3	2	5	5	1	4	4	2	5	2	3	5	4	3	4	4	5	4	3	4	3	5	4	4	4	5	5	5	5	5	4	5	4	4	4	100	0
343201606	569	1	59	6	13	5	1	1	1	2	1	3	3	2	4	4	1	2	2	2	4	2	4	4	4	4	4	5	5	5	5	5	4	4	4	4	4	4	4	4	4	4	5	5	5	5	5	33	33
342902014	1062	1	52	5	12	2	2	1	3	2	1	2	2	2	3	4	1	2	1	1	2	1	2	4	2	3	4	4	5	4	2	4	2	5	3	3	4	3	5	4	3	4	2	5	2	4	5	75	10
342681804	629	1	51	5	1	3	1	3	3	3	3	3	3	2	3	1	1	1	1	1	1	1	2	2	2	1	1	1	1	1	1	1	1	1	1	1	1	1	1	1	1	1	1	1	1	1	1	100	0
342985529	482	2	34	3	12	4	1	1	1	2	1	3	1	2	3	4	1	2	1	1	4	1	2	5	2	5	2	2	5	2	5	2	3	4	3	4	3	4	5	4	4	4	3	5	3	5	3	90	0
342919433	818	1	67	7	9	5	1	1	3	2	1	3	2	1	4	5	3	2	2	1	5	2	3	4	3	3	4	3	4	3	3	4	2	4	2	3	4	5	4	4	2	2	3	4	3	3	4	50	20
342882208	920	2	27	3	8	3	2	1	2	2	1	2	2	1	2	1	4	1	1	1	1	1	2	5	2	1	2	2	5	2	2	2	3	5	3	4	4	3	5	3	3	3	2	5	3	2	3	100	0
342874769	467	2	44	4	9	5	1	3	3	3	3	3	3	2	4	3	1	3	2	2	3	2	4	4	4	4	4	4	4	4	4	4	5	5	5	5	5	5	5	5	5	5	5	5	5	5	5	25	50
343012292	645	2	21	2	9	5	3	1	1	2	1	2	2	1	4	5	1	3	2	3	5	2	2	5	3	2	3	2	5	3	2	3	3	5	3	3	5	3	5	3	3	3	3	5	3	3	3	90	10
343082698	1555	2	48	5	13	5	2	1	3	2	1	2	3	2	4	5	3	4	1	2	3	2	3	5	5	5	5	3	4	4	5	5	3	5	4	5	5	5	4	5	4	4	3	4	4	5	5	50	25
342925496	573	1	57	6	8	2	1	1	3	2	1	3	2	2	4	4	3	2	2	1	4	2	3	4	3	4	3	3	4	3	4	4	3	4	4	4	4	4	4	4	4	4	2	4	3	4	3	80	10
342709294	358	2	29	3	9	4	2	1	3	3	1	3	2	1	4	5	1	3	3	1	4	2	3	5	5	3	4	3	5	5	3	4	3	4	4	3	4	3	3	4	4	4	4	5	5	4	5	60	20
342967848	401	2	56	6	9	1	1	3	3	3	3	3	3	1	4	4	2	2	2	2	4	2	4	4	4	4	4	4	4	4	4	4	4	4	4	4	4	2	2	2	2	2	4	4	4	4	4	40	30
342906678	1381	1	51	5	11	3	1	1	3	2	1	2	2	1	2	1	4	1	1	1	1	1	3	3	3	3	3	4	4	4	2	2	2	3	2	4	3	4	3	4	2	2	3	3	3	3	3	50	25
343163918	2288	1	21	2	5	4	1	1	3	2	1	3	3	2	4	5	1	3	2	2	5	2	3	4	4	3	4	4	5	4	4	4	3	5	4	4	4	2	2	2	2	2	5	5	5	5	5	33	17
342909414	1419	2	66	7	1	2	2	1	3	3	1	3	3	2	1	5	3	2	3	4	5	2	2	1	3	3	3	3	5	3	3	5	3	5	3	3	3	3	5	3	3	3	3	5	3	3	3	70	15
342970409	417	2	33	3	16	4	2	1	3	3	1	2	3	1	4	3	1	3	3	2	3	2	3	3	3	3	3	3	3	3	3	3	3	3	3	3	3	3	3	3	3	3	3	3	3	3	3	50	35
342935059	616	1	43	4	1	4	1	3	3	3	3	3	3	1	4	3	1	3	1	2	2	2	4	4	4	4	4	5	5	4	3	3	3	3	3	3	3	5	3	3	3	3	3	3	3	3	3	25	25
342967177	2542	2	32	3	6	4	2	1	3	2	2	2	2	1	3	2	3	2	2	1	2	1	4	4	4	4	4	4	4	4	4	4	3	3	3	3	3	2	2	2	2	2	4	4	4	4	4	50	30
342968073	740	2	82	7	16	3	1	1	3	3	3	2	3	1	2	1	4	2	1	1	2	1	3	1	1	3	2	3	2	2	2	2	3	3	3	3	3	3	3	3	3	3	2	2	2	2	2	0	0
342984547	932	1	32	3	10	5	2	1	1	2	2	2	2	2	4	4	1	3	3	1	4	2	1	5	2	1	2	2	5	2	3	2	3	5	3	3	3	4	5	3	3	3	2	5	3	3	3	100	0
342701652	758	1	47	5	8	3	1	1	1	2	1	2	3	1	4	3	1	2	2	2	4	2	4	5	5	4	4	3	5	4	4	4	3	4	3	4	4	5	4	5	4	4	4	5	4	5	5	65	20
343087109	608	1	56	6	11	4	1	1	3	1	1	2	2	1	3	3	1	3	1	1	3	1	3	3	3	3	3	3	3	3	3	3	3	3	3	3	3	3	3	3	3	3	3	3	3	3	3	5	80
342976249	863	1	41	4	1	5	1	3	3	3	3	3	3	1	3	3	1	2	2	2	3	2	3	3	3	3	3	3	3	3	3	3	3	3	3	3	3	3	3	3	3	3	3	3	3	3	3	30	60
342901542	832	1	22	2	8	3	2	1	3	1	1	2	2	2	3	2	4	1	1	1	1	1	4	5	4	1	4	4	5	4	1	4	4	5	4	4	4	2	2	4	3	4	2	4	4	2	4	80	20
342675387	1235	2	23	2	1	2	1	1	3	2	3	3	3	2	4	3	1	2	2	1	4	2	2	4	4	1	1	4	5	5	2	2	4	5	5	4	4	4	3	4	4	4	2	4	5	1	4	50	30
342875635	641	2	25	3	13	5	3	1	2	2	1	2	2	2	3	1	1	1	1	1	2	1	3	3	3	3	3	2	3	3	3	4	2	3	2	3	3	3	3	3	3	3	3	3	3	3	3	50	0
342918628	578	1	60	6	1	3	1	1	3	1	1	2	2	1	3	1	1	1	1	1	1	1	2	4	4	5	5	1	5	3	5	5	1	5	5	5	5	5	5	4	4	5	5	5	4	4	5	50	5
342870453	2221	2	42	4	1	4	1	1	1	2	3	2	2	1	3	3	3	2	1	1	3	2	1	3	4	3	3	3	3	3	3	3	2	4	2	4	4	4	3	3	3	3	4	4	4	4	4	50	25
343202292	656	1	73	7	1	2	1	1	3	2	3	2	2	1	3	1	1	1	1	1	1	1	2	5	2	2	3	3	3	3	3	3	4	5	3	3	3	1	2	3	3	3	3	5	4	3	4	100	0
342680131	1086	1	43	4	7	1	1	3	1	2	1	2	2	2	3	4	3	2	1	1	2	1	3	2	4	4	4	3	4	4	4	4	4	5	4	3	4	4	4	4	4	4	4	4	4	2	2	66	21
343116848	613	1	68	7	5	2	1	1	1	2	1	2	2	1	5	5	3	2	1	4	5	2	2	5	3	1	3	2	5	3	2	2	3	5	3	3	3	5	3	4	5	3	1	5	3	2	3	80	20
342741683	618	1	50	5	10	5	2	2	2	2	1	2	2	2	3	2	3	2	2	1	1	1	2	4	2	4	4	1	4	1	1	3	2	2	2	2	2	1	2	1	1	1	2	4	2	2	2	100	0
343079862	664	1	69	7	1	4	2	1	2	2	1	2	2	1	4	5	1	4	2	2	5	2	3	4	4	2	3	3	5	3	3	4	3	5	4	3	4	4	5	4	4	4	4	5	4	4	4	80	20
342977264	1272	2	45	5	13	4	1	1	1	2	1	2	2	2	3	2	1	2	3	2	4	1	2	4	2	4	4	2	4	2	3	3	1	2	1	2	3	5	1	4	4	4	1	4	2	2	4	50	10
342912870	1150	2	76	7	1	5	1	1	3	2	3	3	3	1	4	4	3	3	2	4	4	2	3	5	4	3	4	3	5	3	3	3	3	5	4	4	4	4	5	4	4	4	3	5	4	4	4	55	35
342970122	647	2	72	7	9	5	1	3	1	1	1	2	2	1	4	5	3	3	2	2	4	2	4	4	4	2	2	4	4	4	2	2	2	3	2	3	2	4	3	4	3	3	2	4	4	2	2	30	40
343082069	1064	1	47	5	12	2	1	2	2	2	1	2	2	2	4	4	3	2	1	2	4	2	3	3	4	2	4	4	4	4	3	4	3	3	3	4	4	4	3	4	4	4	4	4	4	4	4	30	40
342903936	603	1	49	5	1	2	1	1	2	1	3	2	1	1	1	1	4	1	1	1	1	1	5	5	5	5	5	5	5	5	5	5	5	5	5	5	5	5	5	5	5	5	5	5	5	5	5	40	40
342967225	600	1	44	4	13	5	1	3	3	3	3	3	3	1	4	3	1	2	2	1	3	2	3	3	3	3	4	3	3	3	3	4	3	3	3	3	4	4	3	4	3	3	3	3	3	3	4	40	20
342900545	1106	1	55	6	16	2	2	1	3	3	1	2	2	2	3	2	3	1	1	2	2	1	3	5	4	2	4	3	5	4	4	4	2	4	4	4	4	4	5	4	4	4	4	5	4	4	4	100	0
342733522	1215	2	26	3	12	4	1	3	3	3	1	3	3	1	4	3	3	3	2	3	5	2	2	5	4	2	3	3	5	4	2	3	4	4	4	4	4	5	5	5	4	4	4	5	4	3	3	77	20
342976110	975	2	60	6	6	4	1	1	2	2	1	2	2	1	4	3	1	2	1	1	5	2	4	5	5	3	5	3	5	5	4	5	2	5	5	1	4	4	5	5	1	4	4	5	5	2	5	70	25
342869796	594	1	34	3	1	2	2	3	3	3	3	3	3	1	1	1	1	1	1	1	1	1	3	3	3	3	3	3	3	3	3	3	2	2	2	2	2	2	3	3	3	3	3	3	4	3	3	33	34
342689528	1152	1	55	6	10	5	2	3	3	3	2	1	2	1	4	3	3	2	2	2	3	2	3	4	4	4	5	3	3	4	3	4	3	3	3	3	4	5	4	5	4	4	3	3	4	3	5	50	10
343082726	1517	2	31	3	4	4	1	1	1	3	3	3	3	2	4	3	1	1	1	1	4	1	4	4	4	2	4	4	4	4	2	4	4	5	4	3	4	4	5	4	2	4	4	4	4	2	4	60	40
342982912	776	2	38	4	10	1	2	1	2	2	1	2	2	1	4	2	3	2	2	1	2	3	1	2	2	4	2	2	3	2	2	2	2	2	1	2	2	2	3	2	2	2	2	1	1	1	2	50	0
342902449	1737	2	50	5	13	4	1	1	3	2	1	2	2	1	3	2	4	2	1	1	2	2	1	4	3	1	3	3	4	3	3	3	2	2	2	3	2	2	2	2	2	2	2	4	3	3	3	80	20
342985077	631	2	57	6	9	5	1	3	3	2	3	3	2	1	4	4	1	2	2	3	4	2	2	4	3	3	4	2	4	3	3	4	2	4	3	3	4	3	4	4	4	4	2	4	3	3	4	60	10
342918019	1024	2	41	4	5	2	2	1	2	1	1	3	1	2	2	5	1	1	1	1	4	2	4	5	5	5	2	5	5	5	4	2	4	5	4	4	4	5	4	4	5	3	4	4	5	3	3	50	49
342909122	583	1	52	5	7	1	1	1	2	2	2	1	2	1	2	4	3	2	2	1	4	1	2	4	2	2	2	3	4	3	2	2	2	2	2	2	2	3	2	2	2	2	2	4	2	2	2	100	0
342905290	649	1	61	6	9	2	2	1	3	2	3	2	2	1	2	1	4	3	2	1	1	1	4	3	4	2	3	1	1	1	2	2	4	3	3	4	4	4	3	4	3	3	3	2	2	2	2	50	50
342976485	1341	1	25	3	13	2	1	3	3	3	3	3	3	2	2	4	2	3	1	3	4	2	4	3	4	4	3	2	4	4	3	4	2	4	2	4	5	4	2	2	3	3	4	2	3	4	1	25	50
342977574	1448	2	31	3	15	1	1	1	1	3	3	3	3	2	3	3	1	3	2	2	3	2	5	4	4	5	5	5	4	5	5	5	5	5	5	5	5	5	4	5	5	5	5	4	5	5	5	5	94
343120207	668	1	67	7	16	4	3	2	2	1	1	2	2	2	2	1	4	1	1	1	1	1	2	2	2	2	2	2	2	2	2	2	1	1	1	1	1	4	1	1	1	1	2	1	2	2	2	0	0
342926702	1019	1	47	5	13	5	1	1	2	2	1	2	3	1	3	3	1	2	1	3	4	2	4	4	5	5	5	4	3	4	4	5	4	3	4	5	5	5	3	4	5	5	4	5	5	5	5	20	30
342972478	1154	1	61	6	14	4	2	3	3	2	3	2	2	1	4	4	1	3	3	2	3	2	3	4	4	3	4	3	4	4	3	4	2	3	2	4	4	5	3	4	4	4	3	4	4	4	4	50	30
342901106	967	1	21	2	9	5	1	3	3	3	3	3	3	2	5	5	3	4	3	2	5	3	1	5	3	1	3	3	3	3	3	3	3	3	3	3	3	3	3	3	3	3	3	3	3	3	3	100	0
342894870	338	1	45	5	10	4	1	1	3	1	3	1	3	2	3	3	1	2	2	2	3	1	3	3	3	3	3	3	3	3	3	3	3	3	3	3	3	3	3	3	3	3	3	3	3	3	3	60	20
343203225	729	1	55	6	1	4	2	1	3	2	1	3	3	2	3	5	3	2	1	2	5	2	5	5	4	3	3	5	5	4	4	3	3	3	3	3	3	4	3	4	4	4	5	4	4	4	4	25	60
342971267	948	1	54	5	9	4	2	2	2	2	1	1	2	1	4	5	1	5	4	2	5	2	4	5	4	3	4	4	5	4	4	5	3	5	5	4	5	5	5	5	4	5	4	5	5	4	5	70	30
343109409	1002	1	19	2	5	4	1	3	3	3	3	3	3	1	5	5	1	5	1	1	5	2	5	5	5	3	3	5	5	5	3	3	3	5	4	4	4	5	5	5	4	4	5	5	5	4	4	85	10
342974352	807	2	36	4	13	1	1	3	1	2	1	3	3	2	2	2	1	2	1	2	3	1	4	4	4	3	3	4	5	3	3	3	2	2	2	3	3	3	1	2	2	1	4	4	4	3	3	75	15
343082631	722	2	55	6	13	5	1	3	3	3	3	3	3	2	4	2	3	1	1	1	4	2	3	5	4	3	4	2	4	4	3	4	3	5	4	5	4	5	4	5	5	5	5	5	5	5	5	25	50
342913712	651	1	38	4	3	3	2	1	2	3	1	2	2	1	1	1	4	1	1	1	1	1	1	1	1	1	1	1	1	1	1	1	4	3	2	4	2	4	3	2	4	2	1	2	2	4	2	0	0
342890235	537	2	51	5	7	1	1	3	3	3	3	3	3	1	2	2	3	1	1	1	3	3	2	2	3	4	4	2	4	3	4	4	1	2	1	3	2	2	1	2	2	2	4	4	3	4	4	40	0
342971113	570	2	56	6	14	2	1	1	1	2	1	2	2	1	3	3	1	2	2	1	3	2	3	1	3	2	3	2	5	3	1	3	3	5	3	4	2	3	5	3	3	3	3	5	3	3	3	100	0
342967016	916	2	58	6	14	4	1	3	3	3	3	3	3	2	4	4	1	1	1	2	4	2	3	4	4	2	4	3	4	5	3	2	3	4	4	3	4	5	4	5	3	3	3	4	5	3	3	60	40
342987882	741	2	41	4	17	4	1	3	3	3	3	3	3	2	4	3	3	3	2	3	3	2	3	4	4	3	4	3	3	4	3	4	3	3	4	3	4	3	3	4	3	4	3	3	4	3	4	50	25
342876621	901	2	42	4	13	5	2	2	1	2	3	3	1	2	4	2	1	2	1	2	3	2	4	4	4	2	2	4	4	4	2	2	4	3	3	2	2	4	4	2	2	2	4	3	4	2	2	25	75
342693040	946	1	50	5	9	5	1	3	3	3	3	2	2	2	3	1	4	1	1	1	1	1	3	4	2	1	3	3	2	2	2	2	1	1	1	1	1	1	1	1	1	1	2	2	2	2	2	100	0
342968090	243	1	27	3	1	2	4	1	2	1	2	1	2	1	3	4	3	3	2	4	4	2	4	4	5	4	5	5	5	5	5	5	4	5	4	5	4	5	4	3	3	4	5	5	5	5	5	30	40
343109029	1303	1	67	7	10	5	1	2	1	2	1	2	1	2	4	4	3	2	2	2	4	2	3	4	3	3	5	3	4	3	4	4	2	3	3	4	4	2	3	4	4	4	2	3	3	4	4	50	0
342917926	556	2	49	5	1	4	1	1	2	3	1	2	3	2	4	3	1	3	1	1	4	3	5	4	5	4	4	2	4	4	5	5	2	4	2	5	5	5	5	5	5	4	2	4	2	5	5	40	10
342885705	1065	1	62	6	2	5	1	1	1	2	1	1	3	2	4	2	3	2	1	2	4	2	2	4	2	3	3	2	4	3	3	3	3	3	3	4	4	4	4	4	4	4	2	4	3	4	4	43	18
342973603	1672	1	52	5	13	3	2	3	2	2	1	2	2	2	4	4	1	2	1	2	5	2	3	5	4	3	4	2	5	4	3	4	3	4	4	2	2	4	4	5	2	4	2	5	4	1	2	75	20
342974330	543	2	28	3	9	4	2	1	1	2	1	2	2	2	4	4	1	2	1	1	4	2	3	3	3	3	3	4	4	4	4	4	3	3	3	3	3	4	4	4	4	4	4	4	4	4	4	33	33
342903946	896	1	47	5	16	2	1	1	3	2	3	2	2	1	3	3	1	3	2	3	3	2	3	3	3	3	3	3	3	3	3	3	3	3	3	3	3	3	3	3	3	3	3	3	3	3	3	34	33
342894214	1076	1	69	7	14	4	2	1	3	2	1	3	2	2	4	4	3	4	5	4	4	2	4	4	4	2	4	4	4	3	3	4	2	5	4	3	4	5	5	5	3	4	4	5	4	3	4	60	25
342971317	1054	2	31	3	1	4	2	1	2	2	1	2	2	1	4	4	3	4	3	2	5	2	2	5	3	2	4	2	5	4	2	4	3	5	4	2	4	2	4	5	2	4	2	5	4	2	4	80	10
342977150	377	2	54	5	1	5	2	1	3	2	3	3	3	2	4	5	1	4	3	1	4	2	2	5	2	2	2	3	5	3	3	3	1	5	1	1	1	3	5	3	3	3	2	5	2	2	2	100	0
342970321	956	2	54	5	16	4	1	3	3	3	3	3	3	2	3	2	4	2	1	1	2	1	2	4	4	3	5	2	4	2	4	5	2	3	4	4	5	5	2	4	2	2	3	4	4	4	5	50	0
342967939	810	1	49	5	2	5	1	1	1	2	1	2	2	1	1	5	3	5	2	1	5	2	3	5	4	2	2	3	4	5	1	2	4	5	5	1	4	4	5	5	1	2	4	5	4	1	3	100	0
343081890	804	2	54	5	16	4	1	1	3	2	1	2	2	2	4	4	1	2	2	2	4	2	2	4	4	2	4	2	4	4	2	4	3	4	4	4	4	4	4	4	4	4	2	4	4	2	4	70	30
342883740	448	2	26	3	9	5	1	1	1	2	1	2	2	2	4	3	1	2	1	1	4	2	2	3	3	2	4	2	3	4	3	4	2	4	3	2	3	2	3	3	4	3	2	3	3	4	3	60	30
342970583	993	1	42	4	12	3	2	2	2	2	1	2	2	1	4	2	1	3	3	2	4	2	2	4	2	3	4	1	4	2	4	5	1	3	2	4	5	5	3	4	4	4	1	4	3	4	4	50	0
343126802	933	1	66	7	15	2	1	3	3	1	3	2	3	2	5	5	1	1	1	3	5	2	3	5	3	1	3	3	5	3	3	3	3	5	3	3	3	5	3	4	5	3	3	5	3	3	3	100	0
342906112	554	2	24	2	14	2	1	1	1	2	1	2	3	2	4	5	1	2	1	1	4	2	1	2	2	2	2	5	5	5	5	5	3	3	3	3	3	3	3	3	3	3	4	4	4	5	4	40	30
342970545	667	2	47	5	9	2	1	1	1	3	1	2	3	2	1	5	1	3	2	3	4	2	3	4	4	2	4	3	5	5	4	5	3	5	4	3	4	5	4	4	4	4	4	5	4	4	5	70	15
343107400	1955	1	70	7	12	2	2	2	1	2	1	3	1	2	5	5	3	2	2	2	5	2	4	5	4	4	4	4	5	4	4	5	4	5	4	4	4	5	4	5	5	4	4	4	4	4	4	60	20
342917716	796	1	62	6	9	4	1	1	3	2	1	1	3	2	2	2	1	2	2	1	2	2	2	3	4	4	4	4	4	4	4	4	4	4	4	4	4	4	4	4	4	4	4	4	4	4	4	33	34
343092496	1002	2	40	4	14	4	2	1	1	3	1	2	2	2	2	2	4	1	1	1	2	1	2	2	4	3	4	4	4	4	4	5	2	4	2	4	5	3	4	4	4	4	4	4	4	4	5	80	10
342910684	1671	1	69	7	9	5	1	1	3	2	3	2	2	2	2	3	3	2	1	1	4	2	3	1	4	2	4	1	4	4	4	3	2	5	4	4	4	1	4	5	1	4	1	2	4	1	4	70	30
342971105	1199	1	48	5	12	4	1	1	1	2	2	2	2	1	3	2	1	1	1	1	2	3	5	5	1	4	1	2	4	4	5	5	1	5	3	5	4	1	4	2	5	1	1	5	1	5	1	0	100
343085576	2009	1	46	5	13	5	1	1	3	2	1	2	2	2	4	4	3	3	1	1	4	2	1	5	5	1	1	1	4	5	1	2	5	5	5	4	4	4	5	5	3	3	4	5	5	1	2	67	33
342912432	521	2	55	6	1	5	1	3	3	3	3	3	3	2	3	2	4	2	1	2	3	1	3	5	3	3	3	3	5	3	3	3	3	5	3	3	3	5	3	5	5	5	3	5	3	3	3	100	0
342934569	918	2	35	4	1	4	2	1	3	2	1	2	2	2	3	4	1	2	4	3	3	2	2	4	3	4	5	3	4	4	4	5	3	3	3	3	3	4	3	3	3	3	3	4	3	4	4	70	10
342988577	570	2	31	3	2	5	1	1	1	2	1	2	2	2	3	2	1	2	1	1	1	1	3	3	2	4	4	4	4	5	4	4	3	3	3	3	3	4	4	4	5	4	4	4	3	3	4	20	50
342975405	870	2	33	3	1	5	1	3	3	3	3	3	3	1	4	4	3	1	1	2	4	2	4	4	4	4	4	4	4	4	4	4	3	4	4	4	4	4	4	4	4	4	4	4	4	4	4	60	20
342980964	1036	2	47	5	4	4	2	1	3	1	3	2	2	2	4	4	1	2	2	2	4	2	2	4	4	2	4	2	4	4	2	4	3	4	4	4	4	3	2	2	2	2	2	4	4	2	4	80	0
342901603	876	1	53	5	13	5	1	1	2	2	1	3	2	2	4	1	1	2	2	1	2	1	1	2	1	5	5	1	3	1	5	5	2	2	2	5	5	5	2	5	5	5	1	2	1	5	5	10	0
342981867	837	1	45	5	13	5	1	3	3	3	3	3	3	1	1	1	4	1	1	1	1	1	1	1	1	1	1	1	1	1	1	1	1	1	1	1	1	1	1	1	1	1	1	1	1	1	1	0	50
343104282	668	1	65	7	5	4	3	1	1	2	1	1	2	1	3	5	3	3	1	2	4	2	4	5	5	3	5	3	4	4	3	4	3	4	4	4	5	5	5	4	4	4	4	5	5	3	4	60	30
342971514	2231	2	42	4	16	4	2	3	3	2	3	3	3	2	3	2	3	2	1	1	2	1	2	1	2	5	4	2	2	2	5	4	1	1	1	5	4	5	1	4	1	3	1	2	2	5	4	0	0
342905534	732	2	40	4	1	4	1	1	2	2	1	2	2	1	4	4	3	2	2	2	4	2	5	5	5	4	5	5	5	5	5	4	3	5	3	4	4	5	5	4	4	4	4	5	5	4	4	50	30
342953873	1247	2	20	2	9	4	1	1	1	1	1	2	2	1	2	2	1	2	1	1	3	2	1	4	2	5	4	2	3	2	3	2	2	3	2	5	4	5	2	3	4	4	2	2	2	5	4	30	0
342870902	965	1	29	3	16	4	2	1	3	1	2	2	2	1	3	2	1	2	2	2	3	1	2	5	3	2	4	3	5	2	3	4	4	5	4	3	4	3	5	4	2	4	2	5	3	4	4	70	10
343094272	759	1	73	7	10	3	1	3	3	2	3	2	2	1	3	3	3	2	2	3	1	2	4	4	4	2	2	4	4	4	1	1	3	5	4	1	3	5	5	4	3	4	5	5	3	1	2	50	50
342931925	317	2	22	2	17	2	2	3	3	3	3	3	3	2	2	1	1	1	1	2	1	1	4	4	4	4	4	3	3	3	3	3	3	3	3	3	3	3	3	3	3	3	3	3	3	3	3	25	25
342898825	726	2	24	2	12	2	2	2	3	2	1	2	2	1	4	5	3	2	1	2	5	2	2	5	4	1	4	3	5	4	2	3	3	5	4	3	4	4	4	4	2	3	3	5	4	2	4	80	20
342968356	1030	2	35	4	2	5	1	3	1	2	1	2	2	2	4	3	1	3	2	1	3	2	4	4	4	3	3	4	4	4	2	3	3	4	4	4	4	5	3	5	3	3	4	4	4	4	4	25	50
343084517	787	1	47	5	13	2	1	1	3	2	1	2	1	2	1	3	3	1	1	1	1	1	5	3	3	5	3	5	3	3	5	3	5	3	3	5	3	5	3	3	5	5	5	3	3	5	3	20	40
342969497	690	1	52	5	10	3	1	3	3	3	1	3	2	1	4	4	1	2	2	1	4	2	3	5	4	3	5	2	5	4	4	5	2	4	4	5	4	4	4	4	4	4	2	5	4	4	4	90	5
342888606	1150	1	50	5	9	2	2	1	2	2	1	2	2	1	4	4	1	2	2	2	4	2	1	5	3	2	3	1	5	3	1	3	2	5	4	2	2	5	3	4	4	4	1	5	2	2	2	100	0
342925393	813	2	35	4	5	3	2	1	1	1	3	2	1	2	1	1	4	1	1	1	1	1	5	5	3	5	1	4	4	3	3	2	4	4	4	4	1	4	4	3	2	2	4	4	2	2	1	25	70
342882584	949	1	63	6	13	5	2	2	3	2	1	2	2	2	4	5	1	5	5	2	5	2	4	5	4	2	4	3	5	4	2	4	3	5	4	2	4	4	5	5	2	4	3	5	4	2	4	95	5
342891813	452	2	46	5	17	4	2	3	3	3	3	3	3	1	4	4	3	3	2	3	4	3	4	4	4	4	4	4	4	4	4	4	4	4	4	4	4	4	4	4	4	4	4	4	4	4	4	25	50
342868291	1494	2	50	5	4	2	1	1	3	2	1	2	2	1	2	4	1	1	1	1	1	1	2	4	4	3	4	4	5	5	4	5	4	4	5	4	5	5	3	4	4	4	5	5	5	4	4	60	25
342988803	1133	2	40	4	16	4	2	3	3	2	3	2	3	2	4	3	3	4	2	2	4	2	2	4	2	3	4	2	4	2	3	4	2	4	2	3	4	3	4	3	3	3	2	4	3	3	4	50	0
342927776	737	1	57	6	9	5	2	1	3	2	1	3	2	1	3	5	3	2	1	1	4	2	4	4	4	3	4	4	4	4	3	4	3	4	4	4	4	5	4	4	2	3	4	4	4	3	4	35	35
342971847	2171	2	44	4	13	4	2	1	3	3	3	2	2	2	4	4	3	2	2	3	4	2	2	4	3	3	3	2	4	3	3	3	3	4	3	3	3	4	4	3	3	3	2	4	3	3	3	90	10
342969503	1425	2	25	3	1	4	2	1	1	2	3	2	2	1	2	1	1	1	1	1	1	1	4	3	3	4	5	4	3	4	4	5	3	3	3	4	5	5	1	4	2	1	4	3	4	4	4	20	45
342974270	1114	2	29	3	13	5	1	3	3	2	1	3	2	2	4	4	3	1	1	2	5	2	4	5	5	3	5	2	4	4	2	4	3	4	4	5	5	5	4	5	4	4	4	4	5	3	4	30	40
342987423	491	2	24	2	13	5	1	1	3	2	1	3	2	1	5	4	1	2	1	1	4	2	4	4	5	1	1	4	4	5	1	1	4	4	5	4	4	5	5	5	2	2	4	4	5	1	1	50	50
342976695	1236	2	52	5	9	5	1	3	3	3	3	3	3	2	3	3	1	3	3	2	3	3	3	3	3	3	3	4	4	4	4	4	5	3	4	4	4	4	3	4	4	4	4	4	4	4	4	20	50
342918966	891	2	36	4	9	5	2	1	1	2	1	3	2	1	2	1	4	2	1	1	1	1	1	4	1	4	4	1	5	2	4	3	1	5	3	3	3	5	3	4	2	2	1	4	2	3	2	90	0
342925891	494	2	49	5	12	4	1	3	3	3	3	3	3	1	4	4	1	2	1	1	4	1	3	5	5	3	3	4	4	4	2	2	2	4	4	4	4	4	4	4	3	3	4	4	4	3	3	50	50
342967232	1007	1	48	5	2	5	2	1	2	2	2	2	2	1	2	3	3	3	3	3	2	2	1	5	4	1	4	2	5	4	2	2	3	3	3	3	3	4	5	4	4	4	2	5	4	2	4	100	0
342731966	613	1	61	6	9	3	2	1	3	3	1	2	2	2	3	2	2	2	1	1	3	1	2	3	2	2	2	3	4	3	3	3	3	3	3	3	3	3	3	3	3	3	3	3	3	3	3	70	30
342978779	3149	2	36	4	1	5	1	1	3	2	1	3	3	1	4	3	1	2	1	1	5	2	3	5	5	3	5	4	5	5	4	5	3	5	4	4	5	5	5	5	4	5	5	5	5	5	5	60	30
343082583	797	2	27	3	9	2	1	1	3	2	1	2	3	2	3	3	1	2	2	2	3	3	3	3	3	4	3	4	3	3	4	3	3	3	3	3	3	3	3	3	3	3	4	3	3	4	3	20	30
342690477	738	1	68	7	12	2	2	1	2	2	1	3	2	1	4	5	1	2	1	1	4	2	3	5	3	1	3	2	5	3	3	1	2	5	2	2	2	4	5	4	1	2	1	5	2	1	2	100	0
342967961	816	2	79	7	9	5	1	1	3	2	3	2	2	1	2	3	3	2	2	2	2	1	2	4	3	1	1	1	4	3	2	2	3	5	3	3	3	4	5	4	2	2	2	5	4	2	2	90	10
342929887	919	2	38	4	9	4	2	1	2	2	1	3	2	2	3	2	1	2	2	3	3	2	4	4	5	4	4	4	5	5	5	4	4	4	4	4	4	5	4	4	4	4	5	4	4	4	4	50	25
342974202	1138	1	42	4	9	4	2	3	3	2	1	2	2	2	3	1	4	2	1	1	2	1	3	4	3	3	3	3	4	3	3	3	4	4	3	4	4	3	4	4	4	4	3	3	3	3	3	70	0
343090505	611	2	50	5	10	5	1	1	1	2	2	2	3	2	1	1	4	3	2	1	1	1	2	4	4	2	4	3	4	4	3	4	3	4	4	4	4	5	4	5	4	4	2	2	2	2	2	100	0
342877192	1116	2	53	5	11	1	1	1	2	2	1	2	3	1	3	2	1	3	1	2	3	2	4	4	4	4	4	4	4	4	4	4	4	4	4	4	4	4	4	4	4	4	4	4	4	4	4	40	30
342968515	958	2	52	5	9	4	1	1	3	2	1	3	2	2	4	4	1	3	2	2	4	2	3	5	4	2	4	2	4	4	3	4	2	4	3	5	4	5	3	4	4	4	3	5	4	4	5	70	20
342910588	1188	2	35	4	1	4	1	1	3	2	1	2	1	2	4	1	3	3	1	1	4	2	5	4	4	4	4	5	4	4	4	4	4	3	4	4	4	5	3	4	5	5	5	4	4	5	4	20	70
342885300	356	1	48	5	9	3	1	3	3	3	3	3	3	2	3	3	4	3	3	1	3	1	3	3	3	3	3	3	3	3	3	3	3	3	3	3	3	3	3	3	3	3	3	3	3	3	3	20	30
342972705	377	2	53	5	7	4	1	3	3	3	3	3	3	1	4	4	1	2	1	2	4	1	3	3	3	3	3	3	3	3	3	3	3	3	3	3	3	3	3	3	3	3	3	3	3	3	3	0	50
342969411	817	1	58	6	13	5	2	1	1	3	1	3	2	1	4	4	1	2	2	2	4	2	4	4	4	3	3	4	5	4	3	3	3	5	4	4	4	4	5	4	3	3	4	5	4	3	3	70	25
343086378	930	2	59	6	9	5	2	1	1	2	1	2	3	2	4	4	3	4	2	3	4	2	2	5	2	2	3	2	5	3	2	2	2	5	3	4	4	4	5	4	4	4	2	5	3	2	3	100	0
342979384	703	1	52	5	9	1	3	2	2	2	1	3	2	2	4	4	1	2	1	1	4	1	3	4	4	4	4	4	4	4	3	4	3	4	3	4	4	4	3	4	3	3	4	4	4	4	4	50	30
342911339	800	1	69	7	13	5	1	1	3	2	1	2	2	2	4	4	1	2	1	2	2	2	2	5	5	2	4	3	5	3	2	4	3	5	4	3	4	4	5	4	3	4	3	5	4	4	4	100	0
342969305	1446	1	46	5	7	1	2	1	1	2	1	2	2	1	3	3	1	2	2	2	3	1	5	5	5	1	1	3	5	4	2	2	2	5	5	4	5	5	5	5	4	4	3	5	4	2	2	100	0
342976767	425	1	42	4	13	5	3	2	1	2	2	1	3	2	3	3	2	2	3	3	3	2	3	2	3	4	3	2	3	2	3	3	2	4	3	3	2	3	2	2	4	3	4	2	3	2	2	50	25
343105055	715	1	19	2	11	3	3	1	1	2	1	1	2	1	4	3	1	3	3	1	2	2	3	4	2	2	4	4	3	4	4	1	3	3	3	3	3	3	3	3	3	3	3	2	4	5	4	25	50
342905547	1077	2	61	6	9	2	2	1	1	2	3	2	2	2	4	5	3	3	3	1	5	2	4	5	2	2	2	2	5	2	2	2	3	5	4	3	4	4	5	5	4	5	2	5	4	2	4	75	20
342892836	556	1	39	4	8	3	1	3	3	3	3	3	3	1	2	1	4	1	1	1	1	1	2	2	3	3	3	3	2	2	2	2	3	3	3	3	3	3	3	3	3	3	4	2	1	1	1	30	35
342980794	1076	2	52	5	1	5	2	1	1	2	1	2	2	2	4	5	1	2	2	3	5	2	2	3	4	4	5	3	4	4	4	5	4	4	4	4	4	4	4	4	4	4	4	4	4	4	5	50	25
342973882	968	2	49	5	9	4	1	1	3	1	3	2	3	2	4	3	1	2	1	3	4	2	5	5	5	5	4	5	5	5	5	5	3	5	3	5	4	5	4	5	4	4	5	5	5	5	5	20	50
342907853	778	2	54	5	16	3	1	2	3	2	1	2	2	1	4	3	1	2	1	2	4	2	2	4	3	3	2	3	5	3	3	3	1	5	2	3	4	5	4	4	2	4	4	5	4	3	4	80	20
342734486	1533	2	24	2	9	5	4	1	1	2	1	3	2	1	4	5	1	5	2	2	5	2	3	5	4	2	4	3	5	4	2	3	4	5	4	4	4	4	5	5	4	5	4	5	4	4	4	80	15
342903184	2381	1	22	2	12	2	2	1	1	3	1	2	3	2	4	4	3	2	1	2	4	2	4	4	5	4	4	2	4	3	1	3	4	5	4	3	4	5	4	4	4	3	4	5	4	2	3	60	30
342974520	587	1	59	6	3	4	1	3	3	3	3	2	2	1	5	1	4	2	1	1	1	1	3	3	4	3	3	4	3	4	3	3	3	4	4	4	4	4	4	4	3	4	4	4	4	4	4	40	40
342903326	505	1	57	6	9	2	1	1	3	2	3	2	2	1	3	3	1	2	1	2	4	1	2	4	4	3	4	4	4	4	4	4	4	3	4	4	4	5	3	4	4	4	4	4	5	4	5	15	50
342895350	1091	1	50	5	11	4	1	3	3	3	1	3	2	2	4	4	3	3	3	2	4	2	4	4	4	4	4	4	4	4	4	4	4	5	5	5	5	3	3	3	3	3	4	5	5	5	5	60	20
342979814	421	1	54	5	9	5	1	1	2	2	2	2	2	1	1	2	1	2	2	1	2	1	3	3	3	4	5	3	4	4	5	5	3	3	3	5	4	5	3	4	4	4	3	3	3	5	5	50	0
342696660	514	1	28	3	12	4	2	3	3	2	1	2	2	1	4	2	1	2	1	2	2	2	5	4	4	3	2	4	4	4	2	2	5	5	5	1	1	5	4	5	1	1	5	5	5	1	1	60	40
342925605	1946	1	73	7	10	5	1	1	2	2	1	2	2	1	4	4	3	2	2	2	4	2	2	4	3	2	2	3	5	3	3	3	3	5	3	1	3	4	4	4	4	4	4	5	4	4	4	100	0
342969517	793	1	26	3	13	4	3	1	1	2	1	2	2	1	2	1	4	1	1	1	1	1	3	3	3	1	3	3	3	3	3	3	3	2	2	4	3	5	3	3	4	3	3	3	3	3	3	0	0
343202852	1160	1	66	7	1	5	2	2	1	2	1	2	2	1	3	4	1	4	1	1	2	2	3	5	3	3	3	4	5	3	3	3	4	5	2	2	4	4	5	3	4	2	4	5	4	4	4	50	25
342991858	772	2	22	2	12	3	2	1	1	2	1	2	2	1	4	4	1	2	1	3	4	2	4	3	5	5	5	3	3	4	5	5	3	5	4	5	5	5	4	4	3	3	4	4	4	5	5	10	10
342974726	660	1	60	6	3	4	2	1	2	2	1	2	2	1	2	2	1	2	2	1	2	1	2	4	2	2	2	2	4	2	2	2	2	4	2	4	3	3	3	3	5	3	2	4	2	1	1	100	0
342971933	1580	1	60	6	9	4	1	1	2	1	1	3	2	2	3	1	3	2	1	1	1	1	5	5	4	5	4	5	5	4	5	4	5	5	4	5	4	5	5	4	5	4	5	5	4	5	4	33	34
342984378	812	1	57	6	10	5	1	3	3	3	3	3	3	1	1	5	2	2	1	1	4	1	1	2	2	1	2	1	3	2	1	3	3	4	3	2	3	3	4	3	4	4	2	3	3	2	3	100	0
343017040	810	1	23	2	10	5	2	1	2	3	2	3	2	1	4	2	1	1	1	1	2	1	5	5	5	2	4	5	5	5	2	2	3	5	4	2	3	3	4	4	2	1	5	5	5	1	2	70	30
342729832	2316	1	40	4	13	5	2	1	2	1	1	2	2	1	2	2	1	2	1	2	2	2	4	4	3	3	4	4	4	4	4	4	2	3	2	4	4	3	3	3	4	4	4	4	3	4	4	40	30
342896142	633	2	39	4	1	1	1	3	3	1	1	2	2	2	2	2	1	1	1	1	2	1	4	4	4	3	3	4	4	4	4	4	4	5	4	4	4	5	4	5	4	4	3	3	3	3	3	50	30
342868791	1582	1	54	5	9	5	1	1	2	2	1	2	2	1	4	3	3	2	1	2	4	2	4	5	5	4	4	3	5	4	4	5	3	5	4	4	5	5	5	5	4	4	4	5	4	4	4	100	0
342948546	1304	2	19	2	5	3	2	1	2	2	1	2	1	1	5	5	1	4	1	2	5	2	5	5	5	4	5	3	2	5	1	5	1	5	5	5	5	5	5	5	5	5	5	5	5	5	5	50	25
342988422	928	2	59	6	11	2	1	1	3	3	1	3	3	2	3	3	1	2	2	3	4	2	4	3	4	4	4	4	4	4	5	5	3	4	3	4	4	3	3	4	4	4	4	3	4	4	4	20	30
342898446	1398	1	30	3	1	1	1	3	3	3	3	2	2	1	1	2	1	1	1	1	4	1	3	3	3	3	3	4	3	4	3	3	2	3	2	5	4	4	3	4	1	1	3	4	4	2	3	40	50
342902728	310	2	51	5	1	2	1	3	3	3	3	3	3	2	4	2	1	1	1	1	2	2	5	5	5	5	5	4	4	4	4	4	4	4	4	4	4	4	4	4	4	4	4	4	4	4	4	33	34
342968657	654	2	44	4	8	2	1	1	3	2	3	3	2	2	2	4	3	2	1	2	2	1	3	4	3	4	4	1	4	2	4	4	1	4	2	4	4	5	3	5	4	4	1	4	2	4	4	50	0
343045646	641	2	23	2	10	5	1	1	3	2	1	2	1	1	4	3	1	2	1	2	4	2	3	4	4	2	4	3	4	2	4	4	3	4	3	4	4	4	3	4	3	4	3	4	3	4	4	50	30
343088140	1070	2	35	4	1	4	1	1	3	3	3	3	3	2	3	2	1	2	1	1	1	2	4	4	4	4	4	4	4	4	4	4	3	3	3	3	3	3	3	3	3	3	4	4	4	4	4	35	35
343080510	352	2	19	2	1	3	2	2	1	2	1	2	2	2	4	3	1	2	1	1	4	1	3	4	3	4	3	2	3	2	4	3	3	3	2	4	3	3	2	2	3	4	3	3	4	2	3	20	50
342742621	534	1	46	5	5	4	2	3	3	3	3	3	3	2	3	3	3	2	3	1	3	2	3	3	3	3	3	3	3	3	3	3	3	3	3	3	3	3	3	3	3	3	3	3	3	3	3	20	10
342974975	1088	1	55	6	1	4	2	1	2	2	1	2	2	1	4	4	1	4	3	2	4	2	2	4	3	2	3	2	4	3	2	3	3	4	3	3	3	4	4	4	3	3	3	4	3	2	3	100	0
342969548	938	2	49	5	10	4	1	3	2	2	2	2	2	1	1	1	1	1	1	1	1	1	1	3	1	1	2	1	4	2	3	3	1	3	1	3	3	3	3	3	3	3	1	4	2	2	3	90	5
342985175	567	1	32	3	9	4	2	1	3	2	1	2	2	2	1	1	3	1	1	2	1	1	4	4	4	5	5	4	5	4	5	4	2	4	3	2	3	4	3	4	3	3	3	3	3	3	3	100	0
342971722	2588	2	38	4	9	5	1	3	3	3	3	3	3	2	4	4	1	2	2	2	3	1	5	5	5	5	5	5	5	5	5	5	3	5	5	5	5	5	5	5	5	5	5	5	5	5	5	40	40
342971523	361	2	31	3	1	5	1	3	3	3	3	3	3	1	3	4	1	2	2	1	5	3	3	3	3	4	3	5	5	5	5	3	3	3	4	4	4	3	3	4	5	4	3	4	3	4	4	25	50
342901446	1993	1	53	5	13	5	2	1	3	2	1	3	2	2	4	1	3	2	1	2	4	1	3	4	4	2	3	4	4	5	2	3	3	4	4	3	4	5	4	5	4	4	4	4	4	2	3	50	35
342974880	3357	1	26	3	5	2	1	1	2	2	3	2	2	1	3	5	3	2	1	1	4	2	1	5	3	2	4	1	5	2	4	4	2	5	3	4	4	5	3	4	4	4	1	5	2	3	4	95	0
342985061	908	2	39	4	12	1	2	1	3	2	3	2	3	1	3	1	4	1	1	1	3	1	5	5	5	3	5	5	5	5	1	3	1	3	3	3	3	5	3	4	1	3	4	4	4	3	4	25	50
342985386	738	1	48	5	10	5	1	1	2	2	1	3	2	1	4	4	1	2	2	2	4	2	4	4	4	4	5	3	4	3	3	5	3	4	3	4	5	5	3	4	4	4	4	4	4	4	5	50	0
342908019	786	2	50	5	13	4	1	1	2	2	1	2	1	1	2	2	1	1	1	1	1	1	2	2	2	2	2	4	5	4	4	4	2	5	4	3	4	5	4	4	4	4	4	5	4	4	4	80	20
342985999	2258	2	25	3	16	4	2	1	2	2	1	2	1	2	4	4	1	2	1	1	4	2	1	5	3	2	3	2	5	3	3	3	2	5	3	4	4	5	4	5	2	3	2	5	4	1	3	70	25
342681046	1463	1	66	7	15	4	2	1	1	2	1	2	2	2	3	3	2	2	2	1	4	1	1	1	3	3	4	3	3	3	3	4	4	4	3	3	3	3	4	3	3	4	3	4	4	3	4	50	25
342734457	891	2	56	6	9	5	1	1	3	2	1	2	3	1	2	2	1	2	1	1	1	1	2	4	2	2	4	3	4	5	2	5	3	4	4	3	4	5	3	4	4	4	4	5	5	3	3	80	15
342971986	827	2	55	6	6	2	2	1	1	3	1	2	2	2	3	2	1	2	1	1	1	1	5	4	4	5	4	4	4	4	5	4	3	4	4	5	4	3	3	4	5	4	5	4	4	5	4	0	0
342976725	461	2	48	5	12	4	1	1	1	2	1	2	2	2	3	1	1	1	1	4	1	1	3	3	3	5	3	3	3	3	5	3	1	1	1	5	1	5	3	3	4	3	2	2	2	5	2	0	0
343085988	537	2	46	5	9	4	1	3	3	3	3	3	3	2	2	2	1	1	1	1	2	1	2	2	2	2	2	2	2	2	2	2	1	1	1	1	1	5	5	5	5	5	3	5	3	3	4	40	40
342970653	888	2	43	4	12	2	1	1	3	3	3	3	2	2	2	4	3	2	1	1	2	2	1	4	2	2	2	2	5	2	2	2	2	5	2	2	2	2	4	2	2	2	2	4	2	2	2	100	0
342968427	493	1	40	4	14	4	2	1	1	2	1	2	2	2	4	3	1	3	1	2	4	2	5	5	5	5	5	5	5	5	5	5	3	5	4	3	4	5	5	5	5	5	5	5	5	5	5	30	40
342970421	1375	2	33	3	13	5	2	1	2	3	2	2	2	2	3	2	1	2	1	1	2	2	2	4	4	2	4	4	4	5	1	2	3	5	5	1	2	4	4	4	1	1	4	4	4	1	1	60	40
342889982	1100	1	32	3	13	5	1	1	3	3	1	3	3	1	4	5	1	2	1	2	4	2	3	4	4	2	3	4	4	4	4	4	3	3	3	3	3	5	3	4	3	2	4	5	4	3	3	50	25
342750352	1264	1	44	4	5	2	2	1	3	2	1	2	2	2	2	2	4	2	1	1	2	1	2	3	3	4	4	4	4	4	4	4	3	4	4	4	4	4	3	4	4	4	4	5	4	4	4	100	0
342973038	315	2	27	3	1	5	1	1	1	2	1	2	2	1	3	3	3	5	2	2	3	2	3	2	3	3	3	3	2	5	5	2	4	3	3	5	2	3	2	5	3	3	2	2	5	4	4	60	10
343082694	784	2	44	4	9	4	1	1	3	3	1	3	3	2	3	1	1	2	1	2	1	1	5	3	5	5	5	5	3	5	5	5	5	3	1	3	3	1	1	1	1	1	4	4	4	4	4	20	30
342930456	640	1	37	4	10	4	3	1	2	2	1	2	2	2	2	4	1	4	1	1	4	1	1	2	2	2	2	3	4	2	4	4	2	4	2	5	5	5	4	5	4	4	3	3	3	4	5	30	10
342886361	436	2	22	2	10	5	1	1	3	3	3	3	3	2	3	3	1	2	1	2	3	1	2	2	3	3	3	3	3	3	3	3	3	3	3	3	3	3	3	3	3	3	3	3	3	3	3	35	25
342973907	290	2	34	3	13	4	2	1	3	2	3	3	2	2	3	2	1	2	2	2	2	1	4	4	4	4	4	4	3	3	4	3	4	3	2	4	2	4	3	2	4	2	4	4	3	4	3	10	20
342908871	909	2	35	4	10	5	1	3	3	1	3	2	2	1	1	1	4	2	1	1	1	3	3	4	3	4	3	4	4	3	4	4	2	3	3	4	4	4	3	4	2	2	4	4	4	4	2	25	25
343108146	343	1	24	2	15	4	1	1	1	2	2	3	3	2	1	1	2	5	3	2	4	2	4	4	3	2	2	4	1	1	4	2	5	1	2	2	2	2	2	2	2	2	3	3	3	2	2	100	0
342910948	1471	1	72	7	14	4	1	1	3	2	3	2	2	2	3	1	4	3	1	1	1	1	5	4	5	4	4	5	4	4	5	4	5	4	5	5	4	5	4	5	5	5	4	4	5	5	4	40	40
343123397	2293	1	69	7	8	3	2	1	3	1	1	2	1	2	2	5	1	2	1	1	1	1	5	4	3	5	3	5	3	2	5	3	4	3	2	5	4	5	3	2	5	2	5	3	3	5	5	20	40
342968811	759	1	58	6	1	4	2	2	2	2	1	2	2	1	2	5	1	2	1	1	1	1	3	2	4	3	3	3	4	3	4	4	3	3	3	3	3	4	3	3	3	3	3	3	3	3	3	80	5
342745805	978	2	67	7	9	2	2	1	3	2	1	2	2	2	4	2	3	3	4	2	4	1	2	4	3	4	5	2	4	3	4	4	3	3	3	4	4	5	4	5	4	4	2	4	2	4	4	70	15
342889537	2160	1	47	5	13	5	1	1	1	3	1	3	3	1	4	4	3	2	2	2	4	2	4	4	4	4	4	4	4	4	4	4	4	4	3	4	4	4	4	4	5	2	4	4	4	4	1	40	40
342900931	527	2	26	3	8	4	1	1	2	2	1	2	2	2	4	4	3	3	2	2	3	2	4	4	5	3	4	4	5	4	4	4	3	4	4	4	4	4	4	4	5	4	3	4	4	4	4	33	33
342908711	1174	2	49	5	14	4	1	3	3	2	1	3	2	1	4	5	3	2	2	2	5	2	2	4	3	2	2	2	5	2	1	2	4	3	4	3	3	4	3	4	3	3	2	4	2	2	2	100	0
342881382	917	2	64	6	13	4	1	3	3	1	1	3	2	1	3	3	1	2	3	1	3	1	3	3	3	3	3	3	3	3	3	3	3	3	3	3	3	3	2	3	3	3	3	3	3	3	3	60	5
342968481	659	2	37	4	13	4	1	1	3	2	1	2	3	2	3	2	1	3	2	1	3	2	3	5	4	3	4	3	5	3	2	3	2	5	3	4	4	5	4	4	3	4	3	5	4	3	3	100	0
342968057	690	2	34	3	13	5	2	3	3	3	3	3	3	1	5	5	3	5	4	4	5	2	4	3	4	5	5	4	5	5	4	4	5	4	5	5	4	4	5	5	5	4	3	4	5	4	4	40	30
342971206	515	2	39	4	1	2	1	1	1	2	1	2	2	1	4	5	3	2	2	2	5	2	2	4	4	2	4	4	5	5	4	5	3	5	4	5	5	5	4	4	5	4	2	4	5	4	5	40	40
342698622	841	2	52	5	9	1	1	3	3	2	1	2	2	1	4	3	1	2	2	1	4	2	4	5	5	3	4	3	4	4	3	4	4	5	4	4	4	4	5	5	4	5	4	5	5	4	4	50	40
342931773	879	1	38	4	8	2	2	1	3	3	3	3	3	2	3	3	4	2	2	1	3	1	4	4	5	5	5	5	5	5	5	5	4	3	3	4	3	3	3	3	3	3	3	3	3	3	3	10	70
343089326	979	2	24	2	1	3	1	3	3	2	1	3	3	2	4	4	3	2	2	2	2	2	4	4	5	2	3	4	4	5	2	5	4	5	5	4	5	5	3	4	2	3	4	5	5	3	4	60	30
342905435	930	1	34	3	13	5	2	1	2	2	2	2	2	1	1	1	1	2	1	1	1	1	2	4	2	2	4	1	4	2	4	4	2	2	2	3	4	5	1	4	4	4	1	4	2	4	4	50	25
342969847	868	1	44	4	14	2	2	2	2	2	1	2	2	1	3	4	2	1	3	1	4	1	1	4	3	4	5	1	4	3	4	5	1	2	3	5	4	5	4	4	3	2	1	4	3	4	5	50	0
342980921	532	1	50	5	8	4	1	1	2	2	1	2	2	2	4	5	3	2	1	1	5	2	1	4	5	1	5	2	5	4	1	1	3	3	3	3	3	3	3	4	2	4	2	3	3	2	5	100	0
343082851	791	2	27	3	9	5	2	1	1	2	1	2	3	2	3	2	1	4	4	3	3	1	2	4	2	3	2	3	2	3	4	4	2	3	3	4	4	4	4	2	3	3	3	3	2	4	4	30	35
342919840	652	2	35	4	14	4	1	3	3	3	3	3	3	1	4	4	1	2	1	1	2	3	5	4	4	4	4	5	4	4	4	4	4	4	4	4	4	4	4	4	4	4	4	4	4	4	4	33	33
342967485	452	1	63	6	10	5	1	3	3	3	3	3	3	1	3	3	3	3	3	3	3	2	3	3	3	3	3	3	3	3	3	3	3	3	3	3	3	3	3	3	3	3	3	3	3	3	3	35	20
342970474	1478	1	54	5	13	2	1	1	3	2	3	2	2	1	4	5	1	4	4	1	4	2	2	4	3	1	2	3	5	3	1	2	3	5	4	1	2	4	5	4	1	2	3	5	3	1	2	100	0
342876004	644	1	54	5	14	4	1	3	3	2	1	2	2	2	3	4	3	2	2	2	3	2	5	3	4	5	5	5	3	4	5	4	3	3	3	5	5	5	3	5	4	4	5	3	5	4	4	20	50
343098229	1119	1	61	6	1	4	3	1	1	2	3	2	2	1	3	1	1	1	1	1	1	1	2	2	2	3	2	2	3	2	3	3	2	3	3	3	3	3	3	3	3	3	2	3	2	3	3	30	0
342881142	946	1	60	6	9	5	2	1	1	2	1	3	3	1	2	4	1	2	1	1	4	2	4	4	4	5	5	4	5	4	5	5	3	5	4	5	5	4	5	5	4	4	4	5	5	4	5	40	30
342984247	825	1	38	4	13	3	2	3	1	1	1	2	2	1	2	1	1	1	1	1	2	2	3	2	2	2	3	4	3	4	3	4	3	3	3	3	4	4	4	4	4	4	4	4	4	4	4	25	50
342991264	565	1	22	2	1	4	2	3	3	3	3	3	3	1	4	2	4	2	2	1	1	1	4	4	4	4	3	4	4	3	4	4	3	4	3	3	3	4	4	4	4	4	4	3	4	4	3	30	25
342683332	699	1	70	7	14	4	1	1	2	2	1	2	2	1	3	4	1	2	2	2	4	1	2	5	4	1	4	2	5	4	2	4	4	4	4	4	4	4	4	4	4	4	2	5	3	2	4	100	0
342971475	1208	2	56	6	9	2	1	1	2	2	1	2	2	2	4	5	3	2	2	2	5	2	3	4	4	3	4	3	4	3	3	4	3	4	4	4	4	4	4	4	3	4	4	5	5	4	5	50	25
342939806	1349	2	22	2	4	4	2	2	2	2	3	3	2	1	4	3	1	2	1	2	3	2	4	4	4	3	4	4	4	4	4	4	3	4	4	4	4	5	2	4	3	3	4	5	4	4	4	60	25
342987069	838	1	45	5	4	2	1	3	3	2	1	2	2	1	4	5	3	4	2	3	5	2	2	5	4	1	2	2	5	4	1	2	3	5	3	4	4	4	4	4	2	2	2	5	4	1	2	80	20
342914034	821	2	29	3	16	4	2	1	3	3	3	3	3	1	3	2	4	2	1	1	2	1	4	3	3	4	4	2	2	2	5	4	2	2	2	5	4	5	2	4	4	4	3	3	3	4	4	0	0
342909771	817	1	48	5	1	4	1	1	3	2	1	2	2	2	2	4	1	1	1	1	4	1	1	2	2	4	2	2	4	2	5	3	1	4	1	4	4	5	5	4	5	4	1	2	2	5	4	20	0
342913693	731	1	38	4	1	2	1	1	3	1	3	2	2	1	3	1	1	3	1	1	1	1	4	4	5	3	5	4	4	4	3	5	5	4	5	4	5	5	4	5	4	5	4	4	5	4	5	40	30
342867876	539	2	25	3	16	1	1	3	3	3	3	3	3	1	2	1	1	1	1	2	2	1	4	4	3	3	3	3	3	3	3	3	3	3	3	3	3	3	3	3	3	3	3	3	3	3	3	45	25
343048140	857	1	20	2	9	1	2	1	3	2	1	2	2	1	1	1	4	2	1	2	1	1	4	3	3	3	3	4	2	4	4	4	4	3	3	3	3	5	3	4	4	4	3	3	3	3	3	0	100
342986706	455	2	23	2	13	3	1	1	2	2	1	3	3	1	4	4	3	2	3	3	3	3	3	2	3	1	4	4	4	3	2	3	2	3	4	2	2	3	4	4	3	3	3	3	4	3	2	70	20
342971918	2956	1	38	4	10	5	1	1	2	2	2	1	1	2	3	4	2	4	2	3	4	2	4	3	3	4	3	4	4	4	4	4	4	3	4	5	4	4	3	5	4	4	2	3	4	3	4	0	95
342984403	652	1	27	3	13	5	1	1	3	1	2	1	3	2	5	5	3	5	2	2	5	3	4	4	5	4	1	4	4	4	4	2	5	5	5	5	5	5	5	5	5	5	5	5	5	5	5	33	33
342745129	1063	1	25	3	12	3	2	1	2	2	1	3	3	1	4	4	3	2	1	3	3	3	4	4	5	1	2	2	5	4	4	4	2	5	4	3	3	4	4	5	3	4	4	5	5	3	3	65	35
342875709	960	1	31	3	13	3	1	3	3	2	3	2	2	2	3	1	1	1	1	1	1	1	1	1	1	1	1	1	2	1	3	3	4	1	2	3	1	4	2	2	3	2	1	1	1	2	2	0	0
342913263	1186	2	27	3	12	3	2	1	2	2	1	3	2	1	3	2	1	2	1	3	2	1	5	5	5	2	3	5	5	5	3	3	4	5	4	4	4	5	1	4	4	4	4	5	5	4	4	35	35
342904093	487	1	39	4	2	2	1	2	2	3	3	3	3	1	2	1	1	1	1	1	2	1	1	1	1	3	4	1	1	3	2	4	1	1	2	3	1	2	2	2	2	3	1	1	3	3	3	33	33
342927660	961	2	38	4	13	2	2	1	3	1	2	2	1	1	3	2	1	2	2	2	1	1	4	4	5	4	4	2	3	4	3	4	4	4	4	4	4	4	4	5	5	4	2	4	5	4	5	40	0
342748446	897	2	24	2	15	4	2	1	2	2	1	2	2	2	3	4	1	2	1	2	4	2	2	4	3	1	1	4	5	4	1	1	3	5	4	3	4	3	4	4	2	2	3	4	4	1	2	60	40
342969532	718	2	39	4	9	4	2	1	2	3	1	3	2	1	4	2	4	2	1	2	3	1	4	3	4	3	3	4	3	4	3	3	2	2	2	3	2	1	1	2	1	1	3	3	3	3	3	25	75
342974542	531	2	34	3	1	5	2	2	1	2	1	2	1	2	4	4	1	2	2	3	4	2	4	4	4	4	4	4	5	3	4	4	4	3	3	3	3	4	4	4	4	4	4	4	4	4	4	20	40
342679093	2543	1	82	7	5	2	1	1	1	1	1	3	3	2	4	4	3	4	2	1	4	2	2	4	2	2	2	3	1	5	2	2	2	5	2	2	2	4	4	4	3	4	1	5	2	1	2	100	0
342926530	861	2	43	4	13	4	1	3	3	1	1	2	1	1	2	2	1	4	1	1	2	1	4	4	2	4	2	2	2	2	5	3	2	1	2	5	4	4	3	4	4	4	4	2	3	4	2	0	0
342893163	1455	1	35	4	14	2	1	3	3	3	3	2	3	2	3	4	1	2	2	2	4	2	3	3	4	5	5	4	5	5	4	5	4	3	4	4	4	5	3	5	5	5	4	5	5	4	5	60	20
343121660	1982	1	68	7	10	2	1	3	3	3	3	3	3	2	4	2	3	1	1	1	1	2	2	3	4	2	4	4	4	4	4	4	3	5	5	2	4	2	4	5	2	4	4	4	5	1	3	70	30
343080691	923	1	65	7	8	1	1	3	3	2	1	2	2	1	1	1	1	1	1	1	1	1	3	4	4	4	4	4	5	4	4	4	3	5	4	5	4	4	3	4	4	4	4	5	4	4	4	80	15
342918077	762	2	41	4	1	5	1	3	3	3	3	3	3	2	3	2	1	2	1	1	3	1	3	5	5	3	4	4	5	5	4	4	5	5	5	4	4	5	4	4	3	4	5	5	4	4	4	49	40
342980870	2077	2	53	5	10	4	1	1	3	2	1	2	2	2	4	5	1	1	1	1	5	2	1	5	1	1	1	1	5	1	1	1	1	5	1	5	5	5	5	5	2	2	2	5	2	3	3	75	0
342729211	1743	1	65	7	5	1	1	3	3	2	1	3	3	1	3	3	1	1	1	2	1	2	2	1	2	2	1	2	1	3	2	1	1	5	2	5	5	2	5	5	5	5	2	5	5	2	5	100	0
342947944	469	1	18	2	16	1	2	1	3	2	3	3	3	1	4	3	3	3	2	2	3	2	3	3	3	3	5	3	3	3	3	5	3	3	3	3	5	3	3	3	3	5	3	3	3	3	5	50	0
342886320	1073	1	35	4	11	2	1	2	1	2	1	2	2	2	3	1	1	1	1	4	1	1	5	5	5	4	5	4	4	4	4	4	4	3	5	4	4	5	3	5	4	4	5	4	5	4	4	25	50
342680857	489	2	38	4	7	4	1	1	3	2	1	3	2	2	4	4	1	2	2	3	4	2	5	5	5	5	5	5	5	5	5	5	4	4	4	4	4	5	4	4	5	4	4	4	4	4	4	30	35
342911682	852	1	55	6	9	5	1	3	3	3	3	2	2	2	3	3	1	2	1	2	3	1	4	4	4	5	4	4	4	4	5	4	4	4	4	4	4	5	4	4	5	4	4	4	4	5	4	30	20
342895909	822	1	34	3	1	5	1	1	2	2	1	3	2	2	4	2	1	3	1	1	2	2	4	4	5	1	1	3	3	4	2	3	3	3	3	3	3	5	2	4	2	2	4	4	5	2	2	65	35
342697757	781	1	39	4	13	3	1	1	3	2	1	3	1	2	2	1	1	2	1	1	2	2	4	4	4	4	4	4	4	4	4	4	3	4	4	4	4	3	2	3	3	3	4	4	4	5	5	50	30
342882181	2120	2	52	5	11	4	2	1	1	3	1	2	3	2	4	3	1	1	1	1	2	2	5	3	4	4	4	4	3	4	4	4	4	1	3	5	3	4	1	4	4	4	5	2	4	5	4	10	45
342905868	446	2	31	3	13	4	1	3	1	3	1	2	3	2	4	4	1	2	3	4	3	1	3	4	3	5	4	4	3	4	4	4	4	4	3	4	2	3	3	4	4	3	4	4	4	4	4	30	40
342973506	296	2	41	4	7	2	1	3	3	3	3	3	3	1	3	3	1	3	3	3	3	2	4	4	4	4	4	3	3	3	3	3	3	3	3	3	3	3	3	3	3	3	3	3	3	3	3	33	33
343121847	1177	1	68	7	16	3	1	1	2	2	2	2	2	2	3	2	3	2	1	2	4	1	3	4	4	3	3	4	3	4	4	4	3	4	4	3	3	5	2	3	2	2	3	4	4	3	3	50	40
343088402	561	2	43	4	16	4	1	1	3	3	1	2	2	2	3	1	2	3	1	1	2	1	5	5	4	5	3	5	4	4	1	1	3	5	3	5	4	5	4	4	1	1	5	4	4	1	2	30	70
342977577	1423	2	28	3	1	5	1	1	1	2	1	2	2	2	4	4	1	2	1	1	4	2	4	4	5	4	5	4	5	5	2	2	3	5	4	4	4	5	4	5	4	4	4	5	5	4	5	60	30
342682267	702	2	40	4	7	3	1	3	3	2	1	2	2	2	4	2	3	3	1	1	3	1	2	2	2	2	4	4	4	4	4	4	3	5	4	3	4	5	4	5	5	4	5	5	5	5	5	70	20
342934080	709	1	56	6	1	3	2	1	1	1	1	2	2	2	3	2	3	2	1	2	2	1	2	2	3	2	2	4	4	4	5	5	3	3	3	5	5	5	3	5	5	5	5	5	5	5	5	25	25
342895253	1346	2	29	3	9	2	1	1	2	2	1	3	2	2	4	2	3	2	2	3	4	2	3	5	4	2	2	4	4	4	2	2	3	4	4	2	2	4	4	4	4	4	4	4	4	2	2	60	40
343202630	701	1	21	2	1	1	2	1	1	2	1	2	2	2	2	5	1	2	2	2	5	1	2	4	4	2	4	4	4	5	5	5	3	5	5	3	4	4	4	4	4	5	4	5	5	5	5	50	25
342980114	511	2	49	5	10	4	1	3	3	3	3	3	3	1	3	2	1	2	1	1	2	1	3	2	2	3	2	4	4	3	3	3	3	3	3	4	4	4	4	4	4	3	4	3	3	4	3	30	30
342733952	597	2	45	5	1	5	1	1	1	2	1	2	3	1	4	4	1	3	3	2	4	2	2	4	4	3	4	2	4	4	2	4	2	3	4	3	3	4	4	4	4	4	2	3	4	3	4	50	10
342933990	899	2	70	7	12	4	1	1	1	2	1	3	2	2	5	5	1	3	2	3	5	2	3	4	3	5	5	3	4	3	5	5	3	4	3	5	5	5	3	5	3	3	3	4	3	5	5	50	0
342896135	315	2	22	2	1	4	2	3	3	3	3	3	3	2	3	3	1	3	3	1	3	1	3	3	3	3	3	3	3	3	3	3	3	3	3	3	3	3	3	3	3	3	3	3	3	3	3	50	25
343049136	2099	1	65	7	10	2	1	2	1	2	3	2	2	1	2	1	4	2	2	2	1	1	3	3	3	3	3	3	3	4	3	4	2	2	3	3	3	4	2	3	3	3	3	3	3	3	3	50	25
342885873	2883	2	42	4	1	5	1	3	3	3	3	3	3	2	5	5	1	2	1	2	1	2	4	3	4	5	4	4	4	4	4	5	5	3	5	5	4	5	3	5	4	4	5	4	5	5	5	20	40
343097657	1989	1	59	6	7	4	2	1	2	2	2	3	2	2	4	5	3	2	2	1	5	2	2	4	3	1	2	3	5	4	2	2	3	4	2	3	3	4	5	4	3	3	1	5	2	2	3	100	0
342968594	1453	2	61	6	13	5	1	3	3	3	3	2	2	2	4	4	1	1	1	1	1	1	2	5	4	2	2	2	4	3	2	2	2	5	3	4	3	4	5	4	4	4	2	5	3	4	3	80	15
342939307	576	2	21	2	8	1	1	1	3	2	3	3	3	1	3	3	1	1	1	2	3	1	3	3	3	3	3	3	3	3	3	3	4	4	3	3	3	3	3	3	3	3	3	3	3	3	3	40	20
342969878	362	2	33	3	1	5	2	3	1	1	3	2	2	1	4	4	1	3	2	3	4	3	3	5	1	2	2	3	5	1	1	1	3	5	3	3	3	4	5	3	3	3	3	5	3	3	3	100	0
342982843	1293	1	37	4	6	1	1	1	2	2	1	2	2	1	2	1	3	2	1	1	2	1	1	5	2	5	2	2	4	4	1	1	1	3	4	4	4	5	5	5	5	5	3	3	3	3	3	25	0
343092551	1839	1	55	6	1	3	2	3	3	3	3	3	3	1	1	3	1	3	1	1	5	3	1	5	1	1	5	3	5	3	3	5	3	5	3	3	5	3	3	5	3	3	3	5	3	2	5	56	11
342897568	488	1	39	4	1	3	1	1	2	3	3	3	3	1	3	1	1	1	1	1	1	1	4	4	4	4	4	3	3	3	3	3	3	3	3	3	3	3	3	3	3	3	3	2	3	2	2	33	34
342740393	958	1	53	5	15	4	3	2	2	2	3	2	2	2	1	1	1	1	1	1	1	1	1	2	1	1	1	1	2	1	1	1	1	2	1	1	1	3	3	2	3	2	1	1	1	1	1	0	0
342889457	2831	1	69	7	9	2	1	1	3	2	2	3	2	2	3	1	4	1	1	1	5	1	1	1	1	3	3	3	5	3	3	3	3	5	3	3	4	3	5	3	3	4	3	5	3	3	4	70	20
342969210	663	1	42	4	7	2	3	3	1	2	1	2	2	1	4	4	3	4	1	2	4	1	4	4	4	3	3	4	4	4	3	3	3	3	3	3	3	4	2	4	3	3	4	4	3	3	3	35	40
342919886	601	1	23	2	1	5	2	1	3	2	1	3	2	1	4	5	3	5	3	2	5	2	3	5	2	1	2	4	5	4	4	5	3	5	4	3	4	5	4	5	4	4	4	5	5	3	4	60	30
343084889	1190	1	44	4	1	1	1	3	2	3	1	3	3	2	5	1	1	2	1	1	2	1	3	1	4	4	4	2	5	4	2	3	3	4	4	3	4	4	4	4	4	5	4	4	4	2	2	50	35
342910034	1698	1	20	2	14	4	1	1	2	2	1	3	3	2	5	4	3	3	4	3	5	2	4	5	5	1	3	3	5	4	3	4	5	5	4	4	4	5	5	4	4	4	2	5	4	2	4	80	20
342976586	820	1	37	4	1	4	2	3	3	2	2	2	3	1	3	3	1	2	1	2	1	1	4	2	3	1	1	4	3	4	5	4	3	3	3	3	3	2	1	2	2	2	4	3	4	4	4	30	30
342926917	439	2	43	4	1	5	2	3	3	3	3	3	3	1	2	2	3	3	1	1	2	3	3	3	3	3	3	3	3	3	3	3	3	3	3	3	3	3	3	3	3	3	3	3	3	3	3	50	0
342874630	2431	1	70	7	10	5	3	1	1	2	1	2	2	2	4	4	3	2	4	3	4	2	2	3	4	1	1	2	3	4	1	2	3	3	3	4	4	5	2	3	2	2	2	4	3	2	1	50	50
342887810	756	1	38	4	9	4	2	1	3	2	2	2	2	2	3	5	1	1	1	1	4	1	4	5	5	5	5	3	5	5	5	5	3	5	5	5	5	5	5	5	5	5	5	5	5	5	5	60	30
342969447	2112	1	55	6	9	5	1	1	3	3	1	3	3	1	4	5	1	4	2	2	5	2	4	5	4	4	4	2	5	4	2	4	3	5	4	4	4	5	4	4	4	4	2	5	3	2	3	80	10
343202198	903	1	59	6	1	2	2	1	2	2	2	2	2	2	3	2	1	1	2	1	2	1	2	2	2	2	2	4	4	3	3	3	3	3	3	3	3	4	2	4	4	4	4	4	4	4	4	50	50
342968246	1207	1	59	6	1	5	1	3	3	2	3	2	2	2	3	1	1	1	1	1	2	1	4	4	4	4	3	4	4	3	4	4	2	3	2	3	2	4	2	3	2	2	3	4	3	3	3	50	0
342925771	673	2	45	5	12	3	2	1	3	2	1	2	3	2	5	4	1	3	3	2	5	2	5	5	5	5	5	5	5	5	5	5	5	5	5	5	5	5	5	5	5	5	5	5	5	5	5	50	25
342887780	841	1	71	7	10	1	2	1	2	1	1	2	2	2	4	4	1	1	1	1	1	2	4	4	5	4	5	4	4	5	3	4	4	3	4	4	4	4	4	3	5	4	4	4	5	5	4	25	50
342895928	317	1	23	2	2	5	2	1	2	2	1	1	2	2	4	2	3	2	2	2	2	1	1	1	3	3	2	4	2	1	2	2	2	2	2	2	2	1	2	1	4	3	3	3	2	2	1	60	30
343116376	1358	1	65	7	5	4	5	1	2	2	3	2	2	1	1	1	4	1	1	1	1	1	1	1	1	1	1	1	1	1	1	1	1	1	1	1	1	1	1	1	1	1	1	1	1	1	1	0	80
342980906	454	1	28	3	12	4	2	3	1	2	1	3	2	2	4	3	1	2	1	2	4	2	4	4	3	4	4	4	5	4	4	4	3	4	5	4	4	3	4	4	4	3	3	4	4	4	4	45	40
342988482	1492	2	39	4	9	2	1	1	3	2	1	3	2	2	3	2	1	2	1	1	2	1	4	4	4	5	5	4	4	4	5	5	3	4	4	4	5	5	5	4	4	5	4	4	4	5	5	50	0
342973311	1294	2	28	3	15	4	1	1	1	3	3	3	2	2	2	3	1	1	1	1	3	2	4	5	4	2	3	3	5	4	2	2	3	3	3	3	3	3	3	3	3	3	3	3	3	3	3	65	35
342914051	895	2	26	3	7	4	2	1	2	2	1	2	2	1	2	1	4	1	1	1	1	1	1	5	3	3	4	2	4	3	3	4	1	1	1	1	1	1	1	1	1	1	2	4	3	3	4	90	0
342891621	882	1	55	6	13	5	3	1	1	3	1	2	2	1	3	2	1	2	1	1	3	2	3	4	4	3	3	3	3	3	3	3	4	3	4	4	4	4	3	4	4	4	3	4	4	3	3	50	25
342904197	731	1	63	6	9	2	2	1	1	1	1	2	2	1	2	1	4	1	1	1	1	1	1	1	1	5	1	1	1	1	5	1	1	1	1	5	1	1	1	1	5	1	1	1	1	5	1	1	1
342968030	488	2	68	7	13	5	1	3	3	3	3	3	3	1	4	4	3	2	2	2	4	2	3	3	2	3	4	3	3	3	3	3	4	4	4	4	4	3	3	3	3	3	3	3	3	3	3	50	30
342889185	620	2	53	5	10	1	1	1	3	3	3	3	1	2	4	2	1	2	1	2	3	1	5	4	4	4	4	4	4	4	3	3	4	4	4	4	3	4	4	4	4	3	4	4	4	3	4	25	50
342888526	1018	2	63	6	5	2	2	1	1	3	1	3	1	2	4	4	1	4	3	3	5	2	3	5	4	4	5	3	4	3	4	5	3	5	4	4	5	4	5	4	4	5	3	5	4	4	5	50	25
343082038	675	1	55	6	9	5	1	3	3	3	3	3	3	1	4	4	1	2	2	1	3	2	2	5	4	2	4	2	5	2	2	2	2	2	2	2	2	3	1	2	2	2	3	5	2	2	2	90	5
342919680	593	2	36	4	1	2	2	1	3	3	3	2	3	1	4	3	1	2	2	1	5	2	3	4	4	3	4	3	4	3	3	4	3	5	4	4	4	4	4	4	4	4	3	3	3	3	3	100	0
342973407	583	2	26	3	2	2	1	3	3	3	3	3	3	1	5	4	1	2	1	1	4	2	4	4	3	4	4	4	3	3	4	4	3	3	2	2	3	3	3	2	3	3	4	4	4	4	4	40	30
342901078	733	1	37	4	7	3	1	1	2	2	1	3	2	2	4	5	1	4	2	1	5	1	3	5	4	2	3	4	5	4	2	3	3	5	4	4	3	5	5	4	4	4	4	5	4	3	3	75	25
342675417	648	2	59	6	13	5	1	3	3	2	2	2	2	2	3	3	3	2	2	1	3	1	3	2	2	2	2	3	3	4	2	2	3	3	3	3	3	3	3	4	3	4	3	3	3	3	3	20	50
343045640	1276	1	65	7	12	2	2	1	3	2	1	2	2	1	4	3	3	2	2	2	4	1	2	4	4	2	3	3	5	3	2	3	3	5	3	3	4	4	5	4	3	3	3	5	3	2	3	80	20
342906327	535	1	28	3	7	1	2	1	1	3	1	2	2	2	1	1	4	1	1	1	1	1	1	1	1	1	1	1	1	1	1	1	1	1	1	1	1	1	1	1	1	1	1	1	1	1	1	0	0
342983013	468	1	37	4	1	4	1	3	3	3	3	3	3	1	1	1	4	2	1	1	2	1	5	5	5	5	5	5	5	5	5	5	5	5	5	5	5	5	5	5	5	5	4	5	5	5	5	33	33
342981973	992	1	52	5	12	3	1	3	3	2	1	3	2	1	3	4	1	1	1	1	3	2	4	4	5	4	5	4	5	4	4	5	3	4	4	5	5	3	4	4	4	5	3	4	4	5	5	49	1
342988697	957	2	60	6	12	4	1	1	3	2	1	2	3	2	3	4	1	2	2	1	2	2	2	4	4	2	3	2	3	4	2	3	4	4	4	3	3	5	2	4	1	2	3	3	4	3	3	40	40
342987064	1164	1	58	6	4	2	1	1	1	1	1	2	2	1	2	2	4	2	2	1	2	1	2	4	4	2	4	2	4	4	2	4	4	4	4	2	4	4	4	4	3	4	4	4	4	3	4	90	5
343081076	1318	1	23	2	9	5	3	3	3	2	3	3	3	1	4	3	1	4	1	1	5	2	2	4	5	1	1	4	4	5	1	2	2	5	4	5	5	5	5	5	3	3	4	4	5	1	2	66	33
343135302	1076	1	68	7	10	1	1	1	1	2	3	2	2	2	4	4	2	2	2	3	4	2	3	4	4	3	4	3	4	3	2	3	3	4	3	4	4	4	4	4	4	4	4	4	4	4	4	70	20
342914103	670	1	54	5	13	1	1	3	3	3	3	2	2	1	1	1	4	1	1	1	1	1	3	4	3	4	4	3	3	3	4	3	2	2	2	4	3	4	3	4	4	4	4	3	3	4	3	0	0
342925290	493	2	59	6	10	5	1	1	3	2	1	2	2	2	4	4	3	4	2	2	5	2	4	5	4	2	2	4	5	3	2	2	3	5	4	4	4	5	5	4	3	3	5	5	4	3	3	60	40
342893520	614	1	35	4	10	1	1	3	3	3	3	2	2	1	1	1	4	2	1	1	1	1	4	4	4	4	4	4	4	4	4	4	4	3	3	5	3	4	3	3	3	3	4	4	4	4	4	20	60
342927766	713	1	25	3	13	5	1	1	3	2	3	2	1	1	4	3	3	3	2	1	4	2	5	5	4	3	4	4	4	3	3	2	2	4	4	3	4	3	4	3	4	3	5	4	3	4	3	25	40
342678308	770	1	51	5	3	4	2	1	1	2	1	2	2	1	3	4	1	2	1	1	3	1	3	4	4	4	3	3	4	4	3	3	3	3	3	3	3	1	1	1	1	1	4	4	4	4	4	20	50
342967651	792	1	39	4	9	2	2	1	2	2	1	2	2	1	3	2	1	2	1	2	3	1	2	4	3	2	4	2	4	2	2	4	2	4	2	3	4	4	4	3	2	3	2	4	3	2	5	50	0
342994452	1004	2	21	2	1	5	1	3	3	3	3	3	3	1	4	2	1	2	1	2	3	1	5	5	5	2	4	5	5	5	3	4	3	5	4	4	5	5	5	5	4	4	5	5	5	3	4	55	45
342931338	1179	1	61	6	1	4	1	3	3	2	3	2	3	2	4	4	3	4	1	4	4	2	5	5	4	5	4	5	4	4	5	4	4	5	4	5	4	4	4	5	5	4	4	4	4	4	4	50	30
342888554	554	2	27	3	9	5	1	1	3	2	1	2	2	2	4	3	3	2	2	2	4	2	5	5	5	3	4	5	5	5	5	5	2	5	5	5	5	5	4	5	5	5	5	5	5	5	5	25	50
342979970	437	2	26	3	15	2	1	3	3	3	3	3	3	1	2	2	4	1	1	3	2	1	1	1	1	3	1	1	1	1	1	1	3	3	3	3	3	4	4	4	3	4	1	2	3	3	2	20	20
342982440	696	1	57	6	10	2	1	1	3	2	1	3	3	1	5	5	3	3	1	1	5	2	1	4	4	3	3	1	1	3	3	1	3	3	3	3	3	5	1	5	1	1	4	3	5	1	1	75	25
342900180	954	2	22	2	10	5	1	1	3	2	3	2	2	2	2	4	1	2	1	1	2	2	4	5	4	4	4	4	4	4	4	4	4	3	3	3	4	5	3	3	4	3	4	4	4	4	4	70	10
342905753	664	2	27	3	9	2	2	1	1	2	3	2	2	2	4	4	1	4	1	1	5	2	4	5	5	1	2	4	4	5	2	2	3	4	4	3	4	4	4	5	1	2	2	4	4	2	4	60	40
342968215	845	2	61	6	9	4	1	1	1	2	1	3	2	2	4	5	3	3	2	2	4	2	2	4	4	2	2	2	5	2	2	2	2	5	3	3	3	4	4	4	2	3	1	5	3	2	3	75	25
343105630	1436	1	80	7	12	2	1	1	1	2	3	2	2	1	5	5	1	4	4	4	5	2	3	4	4	3	4	3	4	4	3	4	4	3	3	4	3	4	3	4	3	3	2	4	4	3	4	50	30
342977316	1761	2	59	6	7	4	1	3	3	3	3	3	3	2	3	5	1	2	1	1	3	1	1	4	1	3	4	1	4	1	4	4	2	4	2	4	4	5	1	4	3	3	1	4	2	4	4	50	0
342880386	287	2	23	2	10	3	1	3	3	3	3	3	3	1	3	3	4	3	3	3	3	3	3	3	3	3	3	3	3	3	3	3	3	3	3	3	3	3	3	3	3	3	3	3	3	3	3	25	25
342922655	838	2	40	4	10	4	1	3	3	2	1	2	3	1	3	3	3	1	1	1	1	1	4	4	3	2	3	3	2	5	4	3	3	3	3	3	3	3	3	3	2	2	2	2	1	1	4	20	30
342980467	1768	2	37	4	10	1	3	2	2	3	1	2	1	2	4	2	3	3	1	2	4	1	4	4	4	4	4	4	5	4	4	4	5	5	4	4	4	5	5	5	4	4	5	5	4	4	4	40	50
342988282	1759	1	46	5	7	4	1	1	1	2	1	2	2	2	4	3	3	2	2	2	2	2	3	4	5	1	4	3	4	4	3	4	2	4	3	3	3	5	3	3	3	3	4	5	5	3	3	60	30
342975561	1340	2	70	7	13	5	2	1	2	2	1	2	2	1	3	1	3	1	1	2	1	1	1	4	3	3	4	1	4	3	3	5	1	4	2	3	4	4	4	4	3	4	2	3	3	4	5	50	10
342969197	783	2	55	6	9	5	1	3	3	3	3	3	3	1	3	3	4	3	3	1	3	3	5	5	4	4	5	4	4	4	4	5	3	5	4	4	4	4	4	4	4	4	4	4	4	4	4	25	25
342969737	650	1	21	2	16	4	2	1	2	2	1	2	2	1	4	5	1	5	2	2	5	2	5	5	5	1	2	5	5	5	2	2	3	5	4	3	3	4	2	4	3	2	5	4	5	2	2	40	60
342979066	1029	1	34	3	9	5	1	1	1	1	1	1	1	1	4	4	3	2	2	4	5	1	4	4	4	4	4	4	4	4	4	4	2	4	3	3	3	2	2	4	4	3	4	4	4	5	4	25	50
342924786	665	2	58	6	9	4	2	1	2	2	1	2	2	2	4	2	3	2	1	2	4	2	3	4	3	3	3	3	5	3	3	3	2	5	2	2	2	5	5	4	4	4	3	5	3	3	3	80	20
342916744	770	2	65	7	16	2	1	3	2	1	3	2	2	2	2	2	4	2	1	1	2	1	2	3	2	1	2	3	3	3	3	4	5	3	5	4	4	5	3	5	5	4	3	2	4	4	4	20	50
342972627	1540	2	55	6	13	4	2	1	2	2	3	2	2	1	2	3	1	2	1	1	1	1	3	3	4	3	4	2	4	5	2	4	4	4	5	3	3	4	1	4	1	1	4	4	5	3	3	50	30
343201974	798	1	56	6	1	4	1	1	3	2	3	3	3	2	1	2	4	1	1	1	1	1	5	1	3	5	3	5	3	5	5	3	3	3	3	3	3	5	1	3	3	3	5	3	5	3	3	1	49
342984567	777	2	24	2	13	4	2	1	3	2	1	2	2	1	4	5	2	3	2	2	5	2	1	4	5	1	2	3	4	5	3	3	4	4	5	3	4	5	3	4	2	2	3	4	4	3	4	60	30
343087171	616	2	45	5	1	4	1	1	3	3	3	3	3	2	4	4	1	3	2	2	4	2	2	4	4	2	4	3	4	4	2	4	3	4	4	3	4	3	4	4	3	4	3	3	3	3	3	80	10
342973595	1126	1	21	2	14	4	2	1	1	2	3	3	2	2	4	3	3	5	4	2	3	2	4	5	5	5	5	5	5	5	5	5	5	5	5	5	5	5	5	5	5	5	5	5	5	5	5	30	60
342926551	597	2	18	2	13	4	2	1	2	2	1	2	1	1	4	3	3	4	1	1	2	2	5	4	5	4	4	5	5	5	4	4	5	3	5	5	4	5	3	5	4	4	5	5	5	5	5	30	50
342914149	929	2	39	4	10	2	1	3	2	2	1	3	2	1	4	4	1	2	3	2	4	2	4	4	5	1	1	4	4	5	1	1	4	5	4	3	3	5	4	5	4	4	4	4	5	1	1	50	50
342908883	822	1	59	6	13	2	1	1	1	2	2	2	2	1	4	4	3	2	3	2	4	2	4	4	2	2	5	3	4	3	3	4	3	4	3	3	3	3	4	4	4	4	3	4	3	3	4	75	0
342903568	741	1	20	2	16	4	1	1	2	2	3	2	2	1	1	2	3	2	1	1	1	1	3	3	3	4	4	3	3	3	3	3	2	3	2	3	3	4	3	4	4	4	4	3	4	4	4	20	50
343082542	608	1	31	3	8	1	2	1	1	2	1	3	2	1	2	4	1	2	1	2	2	1	4	4	5	4	4	4	4	5	4	4	4	3	4	4	4	5	3	4	4	4	4	4	5	4	4	20	50
342987078	501	2	24	2	8	3	1	3	3	3	3	3	3	1	3	4	1	3	1	2	3	1	3	3	3	3	3	3	3	3	3	3	3	3	3	3	3	3	3	3	3	3	3	3	3	3	3	50	30
342889767	579	2	21	2	10	5	1	1	2	2	1	2	2	1	3	2	3	1	1	2	2	1	3	4	3	4	4	3	4	4	4	4	5	5	5	5	5	5	5	4	4	4	3	4	3	4	4	60	0
342918251	1498	2	61	6	16	4	1	1	3	2	1	2	1	1	3	1	4	1	1	2	2	1	2	4	2	2	2	1	4	2	3	2	1	3	2	3	2	4	2	3	3	2	2	2	2	2	2	100	0
342888711	1038	1	35	4	1	5	1	3	3	2	3	3	1	2	4	2	3	4	1	2	4	2	5	5	4	4	5	5	5	5	2	4	3	3	3	3	3	4	2	5	2	5	5	4	5	3	4	80	20
343089790	685	2	51	5	7	4	2	3	3	3	1	2	2	2	2	1	4	2	1	1	1	1	3	3	3	3	3	3	3	3	3	3	2	2	2	2	2	3	3	3	3	3	3	4	3	3	3	100	0
342968754	1495	2	48	5	9	5	1	2	3	2	3	2	2	1	3	4	1	2	1	1	4	2	3	3	4	3	4	4	4	5	2	2	2	2	2	2	2	2	1	2	1	1	5	4	5	3	3	45	55
342911351	1081	1	38	4	13	3	1	3	3	3	3	3	3	2	3	1	4	1	1	1	1	1	3	3	3	3	3	3	3	3	3	3	3	3	3	3	3	3	3	3	3	3	3	3	3	3	3	0	60
342928035	887	2	21	2	10	5	1	3	3	1	1	2	2	1	1	1	1	2	1	1	2	1	2	4	2	4	4	2	3	4	4	3	2	3	2	4	4	4	3	4	3	4	2	3	3	3	3	30	30
342889673	481	2	47	5	7	2	1	3	3	3	3	3	3	2	3	2	3	1	1	1	3	1	1	3	3	3	3	2	2	2	2	2	1	1	1	1	1	1	1	1	1	1	3	3	3	3	3	50	0
343046697	595	2	23	2	1	5	2	1	1	2	1	2	2	1	1	2	4	2	1	1	2	1	3	4	4	3	5	3	4	4	3	5	4	5	4	4	5	5	3	4	4	5	3	4	4	4	5	40	10
342899287	1005	2	33	3	3	1	2	1	3	1	3	2	3	1	4	4	1	4	2	1	4	1	4	4	4	2	4	4	4	4	2	3	4	4	4	4	4	4	4	4	4	4	4	4	4	4	4	50	40
343116031	708	1	69	7	2	3	2	3	1	2	1	2	2	2	2	1	4	2	1	1	1	1	4	3	3	3	3	3	3	3	3	3	4	4	3	3	3	1	2	3	3	3	1	1	1	1	1	70	20
342919365	1164	1	55	6	9	4	3	1	2	1	2	1	2	1	3	2	1	1	1	1	2	1	1	5	1	1	1	1	5	1	1	1	1	5	1	1	1	3	5	3	3	3	1	5	1	1	1	100	0
342980910	669	2	34	3	9	3	2	1	3	2	1	2	2	2	3	3	1	1	1	1	3	1	4	5	5	5	5	4	5	5	5	5	2	5	4	5	5	3	4	4	4	4	4	5	5	5	5	75	0
342988470	618	2	35	4	17	4	1	3	3	2	1	3	2	2	4	4	1	2	2	2	4	2	1	5	3	2	2	4	5	3	3	3	3	5	4	3	3	4	5	4	4	4	4	5	4	4	4	100	0
342971322	557	2	35	4	13	5	1	3	3	3	3	3	3	1	2	1	1	3	1	1	1	1	2	5	4	2	4	3	4	4	3	4	3	4	3	3	3	1	5	4	3	3	3	4	4	4	4	90	5
343112126	818	1	23	2	12	3	5	1	1	2	1	2	2	2	2	2	1	1	1	1	2	1	3	3	3	3	3	3	3	3	3	3	3	3	3	3	4	3	3	2	2	2	3	3	3	2	3	35	25
342973562	655	2	31	3	9	5	2	1	2	2	3	3	3	1	4	5	3	3	3	2	5	2	4	5	4	3	4	3	5	3	5	3	3	5	4	4	5	4	5	4	4	5	4	5	4	3	5	80	10
342999715	620	2	22	2	13	5	2	1	2	1	1	2	1	2	3	4	1	1	1	2	3	1	3	4	4	3	4	4	4	4	5	3	5	4	3	5	3	5	3	2	5	2	5	3	2	5	3	5	15
343089398	493	1	61	6	1	4	1	3	3	3	3	3	3	1	4	4	1	1	1	1	4	2	3	4	4	4	4	4	4	4	4	4	3	5	3	5	5	5	5	5	5	5	4	4	4	4	4	33	33
342892542	905	1	69	7	9	2	1	3	3	3	3	3	3	1	3	4	3	2	2	1	4	1	1	4	3	3	4	4	5	5	5	5	3	4	3	4	4	5	5	5	4	5	4	5	5	4	5	90	0
342918969	580	2	46	5	2	5	1	1	2	3	2	2	2	1	3	2	4	1	1	1	2	1	1	4	2	4	4	1	3	2	3	4	3	3	3	4	4	4	4	4	4	4	2	4	2	3	3	50	0
342917011	419	1	46	5	7	4	2	3	3	3	3	3	3	2	4	3	1	3	3	2	3	2	3	3	3	3	3	3	3	3	3	3	3	3	3	3	3	3	3	3	3	3	3	3	3	3	3	20	40
342742796	641	1	46	5	10	3	2	1	3	2	1	2	3	2	3	3	1	3	1	1	5	1	3	4	4	5	5	5	5	5	5	5	3	5	5	4	5	5	5	5	5	5	5	5	5	5	5	30	30
343087255	932	2	60	6	16	4	1	1	1	2	1	2	2	2	1	1	1	1	1	1	1	1	1	5	2	5	3	1	3	1	5	3	1	4	1	5	4	5	1	2	5	4	1	4	1	5	4	50	10
343105436	1062	1	72	7	10	1	2	1	3	2	2	3	2	2	1	1	3	1	1	1	1	1	1	3	2	1	2	1	3	2	3	3	1	3	2	3	2	4	1	2	4	4	1	3	2	2	2	100	0
342981472	790	1	39	4	9	3	2	3	1	2	1	3	2	2	4	5	1	2	2	1	4	2	3	5	4	4	5	4	4	4	4	4	3	4	3	4	4	4	4	4	4	4	5	5	5	5	5	60	20
343085506	1030	2	45	5	1	1	1	3	3	2	1	3	3	2	2	4	1	1	1	2	2	1	3	4	4	5	4	4	5	3	3	3	4	4	4	4	5	5	4	4	4	4	4	5	4	4	4	60	10
342876945	2645	2	45	5	7	3	2	1	2	1	1	2	2	1	2	1	1	1	1	1	1	2	2	4	4	4	5	2	3	2	3	5	2	4	3	3	4	4	4	4	4	4	3	4	3	3	4	50	0
342869633	690	1	29	3	7	1	2	3	3	3	3	3	3	1	1	2	1	1	1	1	1	1	5	4	3	3	3	5	4	4	4	2	5	2	3	5	2	5	2	5	2	2	3	3	3	3	3	10	90
343084287	854	1	75	7	2	5	1	1	3	3	3	2	3	1	2	2	1	2	1	2	2	1	4	4	4	4	4	4	4	4	4	4	4	3	4	4	4	4	3	4	4	4	4	4	4	4	4	20	50
342974779	461	1	58	6	1	5	2	1	1	2	1	2	3	1	4	4	1	3	3	2	2	2	3	4	3	3	5	4	4	3	3	4	3	5	4	4	4	4	4	5	5	4	4	4	3	4	5	90	5
342984164	656	2	53	5	10	5	1	1	2	2	1	2	1	1	1	1	4	1	1	1	1	2	1	2	3	1	2	1	2	2	2	2	2	2	2	2	2	4	3	3	3	3	2	2	2	2	2	100	0
342913465	647	1	55	6	13	5	2	1	3	2	1	2	2	1	3	3	2	2	2	3	4	2	2	5	2	2	2	2	5	3	2	3	3	4	2	3	3	5	4	5	3	3	2	5	3	2	3	100	0
342967246	696	1	28	3	13	5	1	1	3	3	3	2	2	1	2	3	1	2	1	1	2	1	3	4	4	2	4	2	4	4	4	4	3	4	4	4	4	3	4	4	3	4	2	4	4	4	4	60	20
342881858	911	1	73	7	13	5	1	3	3	2	1	2	2	1	2	1	4	1	1	1	1	1	1	1	1	1	1	1	1	1	1	1	1	1	1	1	1	1	1	1	1	1	1	1	1	1	1	0	0
342745040	586	1	60	6	1	5	2	2	2	1	1	2	2	2	1	1	1	1	1	1	1	1	5	1	1	4	1	4	2	2	2	2	5	1	1	1	1	5	1	2	2	2	5	2	2	2	2	0	100
342913102	2178	2	21	2	12	4	3	3	3	3	1	1	2	2	4	4	1	1	1	2	4	2	3	3	3	3	3	3	3	3	3	3	3	3	3	3	3	3	3	3	3	3	4	4	4	4	4	20	50
343119870	3019	1	76	7	5	4	1	3	3	3	3	3	3	1	3	2	1	1	1	1	1	1	3	4	2	3	1	3	4	4	5	3	3	2	3	3	3	4	4	3	3	3	3	3	3	3	3	100	0
342981745	1485	2	31	3	1	4	1	1	1	2	1	2	2	1	4	5	1	2	2	2	5	2	5	5	5	4	5	5	5	4	4	5	4	5	4	4	5	5	5	5	3	5	5	5	5	3	5	40	40
343087976	713	2	41	4	13	1	1	3	3	3	3	3	2	2	1	2	1	1	1	1	1	1	3	3	3	3	3	4	4	4	4	4	3	3	3	4	3	5	3	4	4	4	4	3	4	4	4	10	30
343151907	3099	1	68	7	5	4	1	1	3	2	3	2	2	2	4	5	3	4	2	2	4	2	3	4	4	3	5	3	4	4	3	3	3	5	4	4	4	4	5	4	3	4	4	5	4	3	3	60	35
343202405	828	1	61	6	4	2	2	1	3	2	3	2	3	2	5	5	1	3	2	1	5	1	5	5	5	1	5	3	5	3	1	5	3	5	3	3	5	5	3	3	1	3	3	5	3	5	5	50	20
342739324	897	1	39	4	12	4	1	3	3	2	1	2	3	2	2	5	1	3	1	1	5	2	1	5	4	1	4	1	5	2	2	4	3	5	3	4	4	4	5	4	4	3	2	5	3	2	4	100	0
342999576	786	1	24	2	8	2	4	1	1	2	1	2	2	1	5	5	1	2	2	3	5	2	1	5	5	2	2	2	5	5	1	3	2	5	3	4	4	5	5	5	4	4	3	5	5	1	4	70	30
342919161	915	2	57	6	11	4	2	1	3	2	1	2	3	1	3	2	1	2	1	2	2	1	4	5	4	4	5	3	5	4	4	4	3	5	4	4	5	4	5	4	4	5	4	5	4	4	5	60	20
342973357	1988	1	44	4	13	2	1	3	3	3	3	3	1	2	2	2	1	1	1	1	1	1	4	4	4	4	4	4	4	4	3	4	2	5	4	4	5	5	1	4	2	4	3	4	5	3	4	50	40
343202142	623	1	62	6	13	3	2	3	3	3	1	2	2	2	4	4	1	3	3	2	4	2	4	4	4	4	4	4	4	4	4	4	3	3	3	3	3	4	4	4	4	4	4	4	4	4	4	40	40
343083282	600	1	33	3	5	4	2	1	3	1	1	2	2	2	4	5	1	2	1	2	5	2	3	4	4	2	3	4	5	4	2	3	5	4	4	4	4	5	5	4	4	4	4	5	4	4	4	60	30
343092925	874	2	60	6	13	4	1	3	3	2	2	3	3	2	4	4	3	2	2	2	4	2	3	4	4	3	4	3	4	4	3	4	3	4	4	3	4	4	4	4	4	4	3	4	4	3	4	70	20
343004727	1018	2	24	2	1	4	1	1	3	2	1	1	3	1	2	3	3	3	2	1	4	1	3	5	4	2	2	3	5	4	2	2	3	3	5	4	4	4	5	5	4	3	4	5	4	4	3	70	20
342966947	443	1	58	6	9	5	1	3	3	3	3	3	3	2	4	5	3	3	2	1	4	1	4	4	4	5	4	4	4	4	5	4	3	3	3	3	3	3	3	3	3	3	3	3	3	3	3	80	15
342902072	802	2	39	4	12	4	1	1	1	2	1	2	3	2	3	3	3	1	1	1	4	2	4	4	4	4	4	4	4	4	4	4	4	3	3	4	3	1	1	1	5	1	3	3	3	5	3	20	40
342987667	665	2	40	4	1	5	1	3	3	3	1	2	1	1	1	3	4	2	1	1	1	1	1	1	1	4	2	3	3	3	3	3	1	1	1	1	1	3	3	3	3	3	3	3	3	3	3	0	0
342891376	1299	2	21	2	8	3	2	3	1	2	1	3	3	1	4	4	1	3	2	2	3	2	4	4	4	4	4	5	4	4	4	4	4	4	4	4	5	5	4	5	4	4	4	4	4	4	4	20	60
342968497	2217	1	58	6	14	4	1	1	1	2	1	2	2	2	3	2	4	2	1	1	2	1	2	4	4	5	5	5	5	5	5	5	4	4	4	4	4	5	5	5	5	5	5	5	5	5	5	33	33
342917600	328	2	36	4	2	5	1	3	3	3	3	3	3	2	4	2	2	2	4	2	2	1	2	2	3	4	4	2	3	2	2	2	5	2	2	2	3	2	2	3	4	3	4	2	3	3	3	50	30
342927854	589	2	23	2	12	3	2	2	2	2	1	3	2	1	2	3	1	1	1	1	2	2	3	5	5	1	5	2	3	5	2	5	3	3	3	3	3	5	5	5	5	5	2	2	3	3	3	60	40
342887016	515	1	55	6	13	5	4	2	1	2	1	2	2	2	1	1	4	1	1	1	1	1	1	1	1	4	1	1	1	1	1	1	3	1	1	3	1	1	1	1	1	1	1	1	1	3	1	0	0
343089251	2258	1	66	7	10	3	1	1	3	2	3	2	3	1	3	1	4	1	1	1	1	1	3	5	4	3	4	5	5	4	4	5	5	5	5	5	5	5	5	5	4	4	3	5	4	3	4	100	0
342897081	485	1	52	5	1	4	2	1	3	2	1	2	2	2	2	1	1	1	1	1	1	1	3	3	3	3	3	4	4	4	4	4	3	3	3	3	3	3	3	3	3	3	4	4	4	4	4	40	40
342913400	2588	2	24	2	9	4	3	1	2	2	2	2	2	1	3	3	3	2	1	2	4	1	1	5	4	1	2	3	5	4	3	3	2	4	3	4	4	5	5	5	1	3	4	5	5	1	2	70	30
342925559	1159	1	57	6	10	4	1	1	1	2	1	2	3	2	4	4	3	3	2	1	4	2	3	3	3	3	5	3	3	3	3	5	3	4	4	4	5	5	2	4	4	4	3	4	4	4	5	33	33
342899437	478	1	50	5	9	5	1	1	3	3	1	2	3	1	2	4	1	2	2	2	4	2	2	2	2	2	2	4	4	4	4	4	2	4	3	4	4	4	3	4	4	4	4	4	4	4	4	50	50
342891290	475	2	23	2	1	5	2	3	2	2	1	3	2	1	2	4	1	2	1	1	3	2	2	4	3	2	2	3	4	3	2	3	3	4	3	4	4	4	3	4	4	4	3	5	4	4	4	65	20
343105270	1105	1	68	7	2	5	1	1	1	2	1	2	2	2	4	4	1	4	3	1	4	2	3	5	3	3	3	3	5	3	3	3	3	4	3	3	3	5	5	3	5	4	3	5	3	3	3	100	0
343159032	1874	1	72	7	10	5	1	2	2	2	1	2	2	2	4	4	1	2	1	2	4	1	1	4	2	1	2	1	4	2	2	2	3	5	3	2	4	3	4	4	2	4	2	4	3	2	4	95	5
342907737	876	1	62	6	2	5	2	2	2	2	1	2	2	1	5	5	1	4	4	2	5	2	4	4	4	1	3	4	4	4	1	2	3	4	4	2	2	5	3	4	3	3	5	5	4	1	2	50	50
342743438	567	1	32	3	9	5	5	2	1	2	1	2	2	2	2	2	1	1	1	3	1	1	3	3	4	4	3	3	3	4	3	4	3	3	3	3	3	5	2	3	4	4	4	4	5	4	4	20	30
342734565	998	2	32	3	14	4	1	1	3	2	3	3	2	1	4	2	1	2	3	3	2	2	2	4	5	3	4	3	4	4	4	5	3	5	4	3	3	2	5	5	2	5	3	4	3	4	4	70	30
342870482	400	2	44	4	7	4	1	1	2	1	3	2	1	1	4	4	3	2	2	3	4	2	3	3	3	3	3	3	3	3	3	3	3	3	3	3	3	3	3	3	3	3	3	3	3	3	3	50	30
342868131	613	1	60	6	14	2	2	1	2	2	1	2	2	1	3	4	1	2	2	2	3	1	3	4	4	3	4	3	4	4	3	4	3	4	4	3	4	3	4	4	3	4	3	4	4	3	4	50	20
343143290	723	1	22	2	5	4	1	3	3	3	3	3	3	2	4	3	1	2	1	2	2	1	5	5	4	3	2	4	5	3	3	3	5	5	4	5	5	5	3	5	2	2	3	5	3	5	5	60	20
342971023	572	2	30	3	9	5	1	1	3	3	3	3	3	1	2	3	3	3	1	1	3	1	5	5	4	5	4	5	5	5	5	5	3	5	4	3	4	5	5	4	5	4	5	5	5	5	5	60	30
342876489	771	2	47	5	9	3	1	1	2	2	1	3	2	2	3	2	1	1	1	2	2	1	5	4	3	4	3	4	3	4	4	3	4	2	2	4	2	4	2	3	4	3	4	3	3	4	3	0	50
342970166	460	2	25	3	13	5	1	1	1	2	1	3	1	1	4	4	2	3	3	3	3	2	3	2	4	4	4	4	4	5	3	4	5	4	4	3	3	3	2	4	4	3	4	4	5	4	4	50	20
342732608	1078	2	26	3	12	1	2	1	2	2	1	2	1	2	4	4	3	3	2	1	4	2	3	4	4	3	4	3	4	4	3	4	3	4	4	3	4	4	2	4	4	4	3	4	4	3	4	33	34
342919647	1158	1	36	4	16	4	2	3	3	2	2	2	2	1	1	1	4	1	1	1	1	1	5	3	4	5	4	3	1	2	3	2	2	1	1	2	1	3	1	2	1	1	2	1	1	2	1	0	0
342977858	1836	1	58	6	14	4	2	3	3	3	1	2	2	1	3	1	1	1	1	1	1	2	3	3	3	3	3	2	3	2	2	3	4	3	4	5	5	5	5	5	5	5	3	3	3	3	3	20	20
343082905	863	2	57	6	2	2	2	1	3	2	3	2	2	2	3	5	1	2	2	2	5	1	4	4	4	3	4	4	4	4	3	4	2	3	2	4	4	4	3	4	4	4	4	4	4	4	4	40	40
342898899	1178	1	51	5	1	4	2	1	1	2	1	3	3	1	3	2	3	2	2	2	4	1	3	2	3	4	3	3	4	3	3	3	3	4	4	3	4	3	4	4	3	4	3	4	3	3	4	100	0
342981630	692	2	34	3	1	5	1	1	2	2	1	2	2	2	2	4	1	2	1	1	4	2	2	2	3	4	3	4	5	5	5	5	2	4	4	4	4	4	3	4	4	4	3	5	4	4	4	50	0
342749227	837	2	43	4	9	2	2	1	1	2	1	2	2	2	2	3	3	3	2	1	2	2	3	4	4	3	4	2	4	4	3	4	3	5	4	3	3	4	5	4	4	4	3	5	4	4	4	90	10
342987555	1061	2	31	3	5	4	3	3	3	2	1	2	3	2	3	3	1	1	1	1	4	1	3	4	3	3	3	3	3	3	3	3	3	4	3	3	3	4	3	3	4	3	3	4	3	3	3	25	0
342916954	1254	1	57	6	13	3	1	1	2	2	1	2	2	2	4	3	1	2	2	2	3	2	2	4	2	1	2	3	4	3	2	2	4	3	4	5	4	4	2	4	5	4	3	4	4	3	4	80	20
342981903	1179	2	25	3	12	4	3	1	2	2	1	2	2	1	4	4	3	2	3	1	4	2	4	5	5	4	5	4	5	5	4	5	3	5	4	5	4	5	4	5	4	4	4	5	5	4	5	60	30
343106691	1337	1	21	2	1	4	1	3	3	2	3	3	2	1	4	5	1	5	2	1	5	2	2	4	5	1	2	4	5	5	1	2	3	5	5	4	4	5	4	5	4	4	3	4	5	3	3	60	40
342985038	300	2	28	3	4	2	1	3	3	3	3	3	3	2	3	3	1	2	2	2	1	2	3	3	3	3	3	3	3	3	3	3	3	3	3	3	3	3	3	3	3	3	3	3	3	3	3	30	30
342875924	1196	2	54	5	1	4	2	3	3	3	3	3	3	2	3	3	1	1	1	2	3	2	4	5	3	5	3	3	3	3	3	3	3	3	3	3	3	3	3	3	3	3	3	3	3	3	3	25	25
342971063	1005	1	62	6	7	3	3	2	1	2	1	2	2	1	4	4	3	2	1	1	4	2	4	5	5	2	5	4	5	5	3	4	3	5	4	4	5	5	2	5	4	4	4	4	5	5	5	50	35
342909340	667	1	56	6	7	1	1	1	3	2	1	2	2	1	4	2	1	1	1	2	2	2	3	3	3	2	2	3	3	3	3	3	2	3	3	2	2	3	3	2	2	2	3	3	3	2	2	20	20
342976525	758	1	19	2	13	4	1	1	3	2	3	3	3	1	4	3	3	3	2	1	3	2	4	4	5	3	3	4	4	4	4	4	3	4	4	4	4	2	2	2	2	2	3	3	3	3	3	50	20
342899711	1027	2	30	3	9	2	1	1	1	2	1	2	2	1	4	2	3	3	1	2	4	2	3	3	5	3	4	2	5	4	3	3	3	4	4	4	3	5	3	4	3	3	3	5	4	2	3	70	30
342868887	1499	2	69	7	12	3	1	1	3	2	1	2	2	1	4	4	1	3	3	2	3	2	4	5	5	4	4	5	5	4	4	4	3	5	5	4	4	4	5	5	4	4	5	5	5	4	5	50	40
343126732	1616	1	69	7	5	4	1	1	2	2	3	3	3	2	5	4	1	3	4	1	1	1	3	5	3	3	3	3	5	3	3	3	3	3	3	3	3	3	3	3	3	3	3	3	3	3	3	80	10
343202496	1588	1	60	6	1	4	1	1	1	3	3	2	2	2	5	5	1	4	2	3	2	3	5	5	4	4	4	4	4	4	4	4	2	4	3	4	3	1	5	3	3	3	3	3	3	3	5	60	20
342748273	875	1	55	6	14	2	2	2	1	1	1	2	2	2	3	3	3	2	1	1	3	1	3	4	4	3	4	4	5	4	3	3	3	5	3	3	3	4	3	4	4	4	4	5	4	3	3	60	30
342899445	966	1	42	4	13	5	2	3	3	3	3	3	3	1	4	3	3	2	3	3	3	2	3	3	3	3	3	3	3	3	3	3	3	3	3	3	3	3	3	3	3	3	3	3	3	3	3	45	25
342733034	759	2	27	3	13	5	3	1	3	2	2	2	1	2	2	1	1	1	1	1	1	1	1	4	1	3	4	1	4	4	1	4	1	3	3	1	3	4	1	2	2	2	1	1	3	3	3	40	10
342978196	484	2	55	6	1	5	1	3	2	1	3	2	3	1	2	2	4	3	1	1	2	1	3	2	3	4	4	4	3	4	4	4	2	2	2	3	3	5	3	4	4	4	3	4	3	4	4	15	15
343116397	1001	1	68	7	10	2	2	1	1	2	1	2	2	2	4	4	1	4	3	3	5	2	3	5	4	3	4	3	5	4	3	4	4	4	4	4	4	3	5	4	3	4	3	5	4	3	4	80	10
342973396	646	1	42	4	12	1	1	1	3	2	1	2	2	1	2	1	1	1	1	1	1	1	2	3	3	3	3	2	3	3	2	3	2	2	2	2	2	4	3	4	4	4	3	3	3	3	4	50	0
342968498	1523	1	30	3	8	4	2	3	1	2	1	3	2	2	4	3	1	2	3	2	4	2	3	4	4	3	3	4	4	4	3	3	3	5	3	3	4	5	3	3	4	4	3	4	4	3	3	70	20
342874936	1868	2	69	7	9	5	1	3	2	2	1	2	2	2	2	1	4	1	1	1	1	1	2	2	2	4	2	2	2	2	4	2	2	2	2	2	2	3	2	2	2	2	2	2	2	3	2	0	0
342729382	698	1	45	5	10	4	1	1	3	2	1	2	2	1	4	2	1	3	2	1	4	2	1	5	4	2	4	2	5	4	2	4	3	5	4	3	4	4	4	4	4	4	3	5	4	3	5	80	20
342914143	697	2	38	4	5	4	2	1	1	2	1	2	2	1	2	1	4	1	1	1	1	2	1	4	2	1	2	4	2	4	3	3	4	2	3	4	2	3	2	4	5	2	2	4	2	3	2	30	30
342975290	521	2	31	3	9	5	2	1	3	1	3	3	3	1	4	3	1	4	2	2	3	2	4	5	4	4	4	3	3	3	3	3	5	5	5	5	4	5	4	3	5	3	5	5	4	5	4	60	20
342971339	589	2	32	3	3	4	1	1	3	2	3	2	3	1	2	3	1	1	1	2	3	1	2	3	3	4	4	1	4	2	4	5	1	3	2	4	4	5	3	4	4	4	1	3	3	4	5	30	0
342742919	2118	1	47	5	7	3	2	1	2	2	1	2	2	2	2	5	4	2	1	1	1	1	2	3	3	3	4	2	2	3	4	4	2	2	3	4	4	4	3	4	4	4	4	4	4	4	5	30	30
343096056	1065	2	23	2	11	2	2	1	3	2	3	2	2	2	1	2	1	4	1	1	3	2	2	4	1	1	4	3	4	2	3	1	1	5	3	1	1	1	3	4	3	2	4	4	4	3	3	30	60
343087834	978	2	49	5	16	3	1	3	1	2	1	2	2	2	4	5	3	2	2	2	5	2	1	4	5	2	2	2	3	4	2	3	3	3	3	4	4	4	2	4	4	4	4	4	4	3	3	70	30
342898540	626	2	27	3	10	4	1	1	2	3	1	2	2	2	3	2	1	2	1	1	2	1	3	5	3	5	5	4	5	4	5	5	2	4	4	4	4	5	3	2	3	3	4	4	4	4	4	50	30
342966951	1132	1	57	6	9	1	2	2	2	2	1	2	1	2	2	3	1	2	1	1	3	1	3	5	3	3	4	3	5	4	3	4	3	5	4	4	4	4	5	4	4	4	3	5	4	3	4	70	20
342973301	880	2	61	6	1	3	1	1	3	2	3	3	1	1	4	4	3	3	3	1	4	2	3	4	4	3	4	2	5	5	3	4	3	5	4	3	4	3	4	5	3	4	3	4	4	3	4	90	10
342982803	826	2	38	4	9	2	1	1	1	2	1	3	3	1	4	4	1	5	2	1	4	2	4	4	5	4	5	3	3	4	5	5	3	4	4	5	5	5	3	4	4	4	3	3	3	4	5	25	25
342736767	469	2	25	3	8	1	2	1	2	3	3	2	2	1	3	2	1	2	2	2	3	1	4	2	3	3	3	3	3	3	4	3	3	2	2	2	2	4	3	2	2	2	4	2	2	3	3	10	60
342889308	729	2	44	4	10	2	2	3	3	2	3	2	2	1	4	4	1	2	1	2	4	2	1	5	2	1	2	1	5	2	1	2	1	5	2	3	3	5	3	4	4	3	1	5	2	1	2	100	0
343089070	903	1	52	5	4	4	5	1	2	2	1	2	2	2	2	1	4	1	1	1	1	1	1	2	1	1	1	2	1	1	2	1	1	1	1	2	1	3	1	2	2	1	1	1	1	1	1	0	60
343105924	435	1	68	7	12	3	1	3	3	3	3	3	3	1	1	1	4	1	1	1	1	1	5	1	1	1	1	5	1	1	1	1	5	1	1	1	1	5	1	1	1	1	5	1	1	1	1	0	100
342729707	584	2	21	2	13	4	2	1	1	2	1	3	2	1	4	1	1	2	1	4	5	2	5	5	5	1	5	5	5	5	2	5	3	5	5	4	5	4	5	5	3	5	5	5	5	2	4	60	40
342876027	1187	1	20	2	8	1	1	3	3	1	1	2	3	2	5	3	1	3	2	3	3	1	4	5	5	4	4	4	4	4	4	5	3	4	4	4	4	4	4	5	4	5	5	5	5	5	5	50	30
342971921	857	2	61	6	12	3	1	1	3	2	1	2	2	2	3	4	3	2	2	1	4	2	3	5	3	4	3	4	5	4	4	4	4	5	4	4	4	5	5	4	4	4	4	5	4	3	4	80	20
342690519	709	2	36	4	11	4	1	1	3	3	1	3	2	1	3	2	4	2	2	2	2	2	4	3	3	4	3	4	3	4	4	3	3	3	2	4	4	5	3	3	4	4	4	4	4	4	4	10	50
342899085	2570	1	29	3	3	2	1	2	2	2	3	2	2	2	4	4	3	2	1	1	4	1	1	4	2	1	2	1	5	1	1	1	2	5	4	2	2	5	3	2	2	2	3	5	4	1	2	95	5
342967013	551	2	24	2	9	4	1	1	2	2	1	2	2	2	2	3	1	2	2	2	4	1	1	5	4	1	4	1	5	2	1	2	3	4	3	3	3	4	5	4	4	4	2	5	4	2	4	100	0
342867643	650	2	37	4	13	5	1	1	2	2	2	2	2	1	2	2	3	2	1	1	2	1	2	3	2	2	2	4	5	5	2	3	3	4	4	5	5	5	3	4	4	4	2	2	2	2	2	80	20
342887443	1388	1	32	3	5	4	3	2	2	2	2	2	2	2	4	5	3	4	2	1	4	2	3	5	4	3	4	3	5	4	3	4	3	5	4	4	4	3	2	4	4	2	2	4	2	3	3	100	0
342893761	264	1	32	3	13	5	2	1	2	2	3	2	1	2	4	3	3	3	3	2	3	2	2	3	4	4	3	2	1	3	5	4	3	4	5	4	5	3	4	5	4	5	4	5	3	4	5	50	20
343120394	1499	1	87	7	8	4	2	1	1	3	1	2	2	2	4	3	3	3	2	2	4	1	3	4	4	2	4	3	4	4	1	1	3	4	3	4	4	4	3	4	4	4	3	4	4	1	2	50	50
342971307	726	2	25	3	1	1	1	1	1	3	2	2	3	1	2	3	1	3	1	1	2	1	3	5	4	3	3	3	5	3	2	3	3	5	3	3	3	5	5	4	4	4	3	5	4	3	4	70	20
342934679	2740	2	56	6	9	5	1	3	1	3	1	2	2	1	4	4	3	3	1	5	3	2	3	3	3	3	3	3	4	3	3	3	3	3	3	3	3	3	3	3	3	3	3	3	3	3	3	90	5
342874638	357	1	36	4	9	4	3	1	2	1	2	1	1	2	4	3	1	3	2	1	2	2	4	3	2	3	4	2	3	3	3	3	3	3	3	2	4	2	3	4	3	2	2	3	3	3	3	50	25
342986106	807	2	33	3	17	4	1	1	1	1	1	1	1	2	2	3	2	5	3	2	1	1	2	2	4	3	2	3	3	3	3	3	3	3	3	3	3	3	3	3	3	3	3	3	3	3	3	33	33
342918669	829	1	58	6	10	3	2	1	2	2	1	2	2	1	3	1	3	3	1	1	3	2	3	5	3	2	1	3	5	4	3	2	3	5	3	3	3	4	5	4	1	1	4	5	4	1	1	90	10
342875049	635	2	29	3	4	4	1	1	1	3	1	2	2	2	5	4	3	4	1	2	4	2	1	5	4	1	4	1	5	3	2	2	3	5	4	3	3	4	5	4	4	4	2	5	3	3	3	80	10
342879924	577	2	26	3	8	4	2	1	2	2	1	2	2	1	4	4	3	2	2	1	4	2	2	4	4	2	4	2	4	2	2	2	2	4	2	2	2	2	4	2	2	2	3	4	3	3	3	60	20
343157293	967	1	68	7	5	4	1	1	2	2	1	2	2	2	4	4	3	5	2	2	4	2	2	4	4	2	2	2	4	4	2	2	2	5	2	1	1	5	5	4	1	1	2	4	5	2	2	75	25
342902261	1649	1	72	7	10	5	1	1	2	2	3	2	2	1	2	2	4	2	1	1	1	1	4	3	4	1	1	4	3	4	2	1	4	3	4	3	1	5	3	4	1	1	5	3	4	1	1	25	75
343084423	946	1	69	7	4	4	1	3	3	3	3	3	3	1	3	1	1	1	1	1	1	1	3	4	3	3	3	3	4	3	3	3	3	5	3	3	3	3	5	3	3	3	3	5	3	3	3	100	0
343104273	516	1	74	7	2	5	1	3	3	3	3	3	3	1	1	1	4	1	1	1	1	1	1	1	1	1	1	1	1	1	1	1	3	3	3	4	4	1	1	1	1	1	1	1	1	1	1	0	0
343082683	779	2	52	5	6	2	1	1	1	2	1	2	2	2	4	5	3	5	3	1	5	2	2	5	4	2	2	2	5	4	2	2	2	5	4	3	4	5	5	4	4	4	3	5	4	3	3	95	0
342973810	988	1	42	4	9	5	4	1	2	2	1	2	2	2	2	2	3	3	1	2	2	1	1	4	3	1	2	2	5	3	1	1	3	5	3	3	3	5	5	5	3	3	2	5	3	1	3	80	15
342916776	815	2	59	6	10	5	1	1	1	3	1	2	2	2	3	4	1	3	2	2	4	2	2	5	3	3	3	2	4	3	3	3	3	5	3	3	3	4	5	3	3	3	3	5	3	3	3	80	1
342724234	595	2	36	4	4	2	1	1	2	2	1	2	2	2	4	5	1	3	2	2	4	2	2	4	2	2	2	4	5	4	5	5	3	4	3	4	4	4	5	5	5	3	4	5	4	4	4	60	20
342939625	2251	2	69	7	9	1	1	3	3	3	3	3	3	1	2	3	3	2	1	2	4	3	4	5	4	4	4	3	5	4	2	4	3	5	3	3	3	5	5	4	4	5	4	5	4	4	4	50	30
342970793	535	2	55	6	13	5	1	3	1	2	1	2	2	2	3	4	3	2	2	2	4	2	5	5	5	5	5	2	5	3	5	5	3	4	3	5	5	5	3	3	3	3	5	4	4	4	4	60	10
342891314	658	2	47	5	13	5	2	1	3	2	1	2	2	1	1	1	4	1	1	1	1	1	3	2	3	3	3	1	1	1	3	1	1	4	4	4	4	5	1	1	1	1	1	3	1	4	4	0	0
342985001	1091	2	32	3	9	2	2	1	3	2	1	2	2	2	2	1	1	1	1	1	1	1	4	4	5	5	4	5	5	5	5	5	4	5	5	5	5	5	5	5	5	5	5	5	5	5	5	40	40
343109301	627	1	68	7	5	4	1	3	3	3	1	2	2	1	5	5	1	5	5	3	5	2	3	2	3	3	5	4	3	3	4	5	3	3	4	4	5	3	3	4	4	5	3	3	4	4	5	10	40
342743736	1348	2	62	6	9	5	3	1	2	2	1	2	2	2	4	4	1	1	1	1	2	2	2	4	4	1	1	4	4	4	5	5	3	4	3	5	5	4	4	5	5	5	4	5	4	5	5	30	30
342676209	830	1	59	6	13	2	2	1	1	2	1	2	2	1	2	2	3	4	1	1	4	2	2	5	2	1	2	2	5	3	2	3	2	5	3	2	3	4	5	4	2	3	2	5	3	1	3	95	5
342982511	933	2	37	4	1	4	2	1	3	2	3	3	3	1	4	4	1	2	1	3	4	2	3	4	4	2	2	3	4	4	2	2	2	4	4	4	4	4	2	4	2	2	4	4	5	2	2	60	40
342974694	577	1	41	4	4	4	2	2	1	2	1	2	2	1	2	4	3	4	3	1	5	2	2	4	2	4	5	2	4	2	4	5	2	4	2	4	5	5	4	5	4	5	2	4	2	4	5	50	0
342965736	2035	1	69	7	9	4	1	3	3	3	3	2	2	1	2	1	1	1	1	1	1	1	1	1	1	1	1	5	5	3	3	3	5	5	5	2	4	5	5	5	2	2	5	5	5	3	3	0	100
343106880	765	1	67	7	12	3	1	3	1	2	1	2	2	2	4	4	3	2	1	2	4	2	4	4	5	4	4	4	4	5	4	4	3	5	5	4	4	5	4	5	4	4	4	4	5	4	4	40	40
342729344	711	2	26	3	15	2	1	1	3	2	1	2	2	1	4	4	1	2	1	1	4	2	4	5	4	2	4	4	5	4	3	4	3	4	4	5	5	5	1	4	2	2	4	5	5	4	5	80	10
342926785	1701	1	48	5	9	2	2	1	1	2	1	2	2	1	3	2	1	2	1	1	4	2	3	4	5	2	3	3	4	5	3	3	2	2	2	3	3	5	4	4	4	4	4	5	5	3	4	50	30
343109705	1307	1	69	7	5	3	1	1	2	2	3	1	2	1	4	4	1	3	4	1	4	1	2	4	2	1	3	3	5	3	3	3	4	5	4	3	3	4	5	4	4	4	4	5	4	4	3	80	10
343087702	651	2	38	4	1	5	1	1	1	2	1	2	2	2	3	1	1	2	1	1	3	1	3	4	4	1	3	4	4	4	2	2	3	2	2	3	3	2	1	1	1	1	3	4	4	3	3	10	10
342977884	776	2	52	5	12	4	2	1	3	2	3	3	2	2	4	2	1	2	1	2	3	1	4	4	3	5	5	2	4	2	4	4	2	2	2	4	4	4	4	4	5	5	3	4	4	5	5	20	30
342902066	571	2	47	5	3	4	1	1	1	2	1	2	2	2	2	2	1	1	1	1	2	1	2	2	3	3	3	4	3	2	4	3	4	4	3	3	1	3	2	2	2	3	2	1	2	3	3	50	40
342905758	928	2	66	7	3	4	1	3	3	3	3	3	3	2	4	2	1	3	2	2	2	1	4	4	5	2	2	4	4	4	2	2	3	3	3	3	3	4	3	4	2	2	4	4	4	2	2	80	20
342967008	699	1	53	5	13	2	2	1	3	2	1	2	2	2	2	1	1	2	1	1	3	1	4	4	4	4	4	4	4	4	4	4	4	3	3	4	3	4	3	3	3	3	4	3	3	3	3	30	40
342900009	646	2	44	4	13	5	2	1	1	2	1	3	2	1	4	3	1	2	1	1	3	2	5	4	3	1	3	5	4	3	3	4	4	5	4	3	3	5	5	5	4	4	5	5	5	3	3	30	70
342975718	703	1	45	5	13	5	2	1	3	2	1	2	2	1	2	1	1	2	1	1	1	1	4	2	3	5	4	2	3	3	5	4	1	1	1	4	4	5	1	1	4	4	2	3	3	4	4	30	0
342956917	645	2	20	2	5	4	2	1	2	2	1	3	2	1	4	3	3	3	1	1	4	2	3	3	4	3	4	4	5	4	3	4	4	5	4	3	3	1	4	3	2	4	2	4	5	3	3	40	40
342931456	538	2	35	4	10	5	1	1	2	2	1	2	3	2	3	4	1	2	1	1	2	1	4	4	4	3	3	4	4	4	3	3	3	3	3	3	3	5	3	4	4	4	5	4	4	4	4	50	50
342994019	698	1	68	7	16	4	2	1	1	1	1	2	2	1	4	1	1	1	1	1	1	1	2	4	5	3	4	4	4	4	4	4	4	3	3	3	3	5	4	4	4	4	4	4	4	4	4	50	25
342968046	984	2	35	4	6	1	2	1	3	2	1	2	3	1	3	2	4	2	2	1	2	1	1	3	1	1	1	1	4	1	1	1	3	3	3	3	3	4	1	2	4	4	1	3	1	1	1	100	0
342986644	695	1	37	4	13	5	1	2	3	2	1	2	2	1	2	1	4	2	1	1	2	1	2	5	4	1	1	4	5	4	1	2	2	4	3	3	3	4	4	4	2	2	3	5	3	2	3	100	0
342977768	728	2	26	3	9	5	2	1	3	2	3	2	2	2	3	2	1	2	1	2	3	2	4	4	3	4	4	4	4	4	4	4	4	4	4	4	4	4	3	4	4	4	4	4	4	4	4	50	25
343084157	661	2	32	3	9	2	1	1	3	2	2	3	1	2	4	2	1	2	2	3	2	2	3	5	3	4	4	4	4	4	5	3	4	5	3	4	3	3	5	4	5	5	5	3	4	5	5	60	10
342904387	671	2	48	5	7	1	1	1	1	1	1	2	2	1	4	3	1	5	1	2	4	2	4	3	4	4	4	4	4	4	3	3	4	4	3	4	3	3	4	4	3	3	3	3	4	4	4	60	30
342882373	671	2	48	5	1	4	1	3	3	3	3	3	3	1	3	3	4	2	1	1	3	1	4	3	3	3	3	3	3	3	3	3	3	3	3	3	3	3	3	3	3	3	3	3	3	3	3	33	33
342973472	438	1	36	4	16	4	1	1	1	2	1	2	2	1	4	3	3	2	1	2	2	2	2	4	3	4	4	2	4	4	5	5	3	4	3	5	5	5	3	4	4	4	4	4	4	4	4	50	10
342898070	616	1	47	5	14	4	2	1	2	3	3	3	3	2	2	1	4	1	1	1	1	1	2	2	2	2	2	1	1	1	5	1	3	3	3	3	3	2	2	2	2	2	2	2	2	2	2	0	0
342906521	725	2	28	3	2	5	2	3	2	1	1	2	3	2	4	2	1	2	2	2	2	2	3	3	3	3	3	3	3	3	3	3	3	3	3	3	3	3	3	3	3	3	3	3	3	3	3	70	20
343082166	1162	1	60	6	1	4	2	1	3	2	3	3	2	1	4	5	3	3	3	2	5	2	4	4	4	4	4	4	4	4	4	4	3	4	3	3	3	4	3	4	4	4	4	4	4	4	4	35	50
342913295	437	1	33	3	14	3	1	1	1	2	1	2	1	1	3	3	1	2	2	1	3	2	3	4	4	2	3	3	3	3	3	3	3	3	3	3	3	3	3	3	3	3	3	3	3	3	3	100	0
342891046	437	1	26	3	7	3	2	1	1	1	1	3	2	1	2	1	4	1	1	1	1	1	5	2	2	5	2	4	1	2	5	2	3	1	1	3	1	3	1	1	1	1	3	1	1	3	1	0	0
342695734	700	2	20	2	13	5	1	2	3	2	1	3	2	2	4	5	1	2	1	4	5	2	2	4	4	3	3	4	4	5	2	2	3	4	4	4	4	4	4	4	4	4	5	5	5	4	4	50	45
343082896	1051	2	27	3	8	2	2	3	1	2	1	3	3	2	2	2	1	2	1	1	3	2	3	4	3	2	1	3	4	4	4	2	2	4	3	5	3	4	3	4	2	2	3	4	4	4	3	50	25
342968516	799	2	61	6	9	5	2	1	3	2	1	2	2	2	4	5	3	3	3	2	5	2	4	4	4	4	4	4	4	4	4	4	3	5	4	4	5	5	5	5	5	5	4	4	4	4	4	40	40
342922703	537	2	22	2	7	4	2	1	3	2	1	2	2	1	4	4	3	1	1	3	3	2	3	4	4	3	4	3	5	5	3	4	4	4	3	3	4	5	3	3	2	3	4	2	3	3	4	50	35
342971385	661	2	32	3	1	3	1	1	2	1	1	2	1	1	4	5	1	3	1	1	4	2	3	1	1	3	1	3	5	5	3	5	3	5	5	5	5	3	5	5	5	5	3	5	5	5	5	60	20
342973635	643	1	35	4	16	4	2	1	1	2	1	1	2	2	4	3	3	2	2	2	4	1	4	3	4	4	3	4	3	4	3	4	4	3	4	4	3	4	3	4	4	3	4	3	4	4	3	40	40
342891875	1002	2	35	4	1	2	2	1	2	2	3	3	3	1	3	2	1	2	1	1	2	1	4	2	4	4	3	3	3	3	3	3	3	3	3	3	3	4	3	4	4	4	4	4	4	3	4	50	50
342968540	704	2	42	4	12	2	2	3	3	3	1	2	2	2	2	1	3	1	1	1	1	1	2	2	2	2	2	4	3	4	2	2	4	3	3	4	4	4	3	4	2	2	3	2	3	2	3	20	50
343084148	439	1	54	5	8	2	2	3	3	3	1	2	2	2	4	5	3	5	4	2	5	2	3	4	5	4	4	3	4	4	4	4	3	4	3	4	4	4	3	4	4	4	4	4	4	4	4	33	33
342901011	1194	1	57	6	13	1	1	1	1	2	1	3	2	2	4	2	1	2	1	2	4	1	4	4	5	4	4	2	4	4	2	4	3	5	4	4	5	5	4	4	4	4	2	4	4	4	4	60	20
343122519	781	1	71	7	16	4	1	1	1	2	1	2	2	2	1	5	1	2	1	2	4	2	3	4	4	4	5	2	3	3	4	5	3	4	3	4	5	4	4	4	4	5	3	3	3	4	5	40	10
342988843	668	2	44	4	10	2	1	1	1	3	3	3	3	2	4	4	1	2	2	1	4	2	4	4	4	2	3	4	4	4	2	4	3	4	4	4	4	4	4	4	4	4	4	5	4	4	4	50	50
342968588	1463	1	54	5	13	2	2	1	1	2	1	2	2	2	4	2	1	2	1	1	2	2	2	4	3	2	3	4	3	3	5	3	2	2	2	4	4	5	2	4	4	4	3	2	3	4	4	10	0
342976569	3380	1	59	6	1	5	2	1	2	2	2	2	2	2	3	2	3	1	1	1	4	1	3	5	5	2	4	2	4	5	2	4	4	4	4	4	4	5	3	4	4	4	2	4	5	3	4	50	50
342971603	1007	2	37	4	1	2	1	3	3	3	3	3	3	2	3	2	2	1	1	1	1	1	5	4	2	5	3	4	3	3	4	3	5	3	4	5	4	5	3	4	5	4	5	4	4	5	4	0	50
342977830	1238	1	35	4	12	4	1	2	1	2	1	2	2	2	5	5	3	3	2	1	5	2	3	4	5	4	5	3	4	4	4	5	3	3	3	3	3	4	4	4	4	4	3	4	4	4	4	75	15
342675688	759	2	30	3	10	5	2	2	1	2	1	2	2	2	3	3	1	2	1	1	3	2	1	3	2	1	2	4	5	5	4	5	3	5	5	3	5	5	5	5	5	5	3	5	5	3	5	70	15
343092473	649	1	55	6	13	2	2	1	2	2	1	2	2	2	4	5	1	2	3	3	4	2	2	5	3	3	2	3	5	3	3	3	3	5	3	3	3	5	5	3	3	3	3	5	4	3	3	80	10
343005972	366	2	20	2	10	1	1	1	1	3	1	2	2	1	3	4	1	3	2	2	3	2	4	4	4	2	2	4	4	4	2	3	4	4	4	3	3	4	4	4	3	3	4	4	4	3	3	30	70
343194985	842	1	73	7	1	4	1	1	1	1	1	1	1	1	5	5	3	3	2	3	5	2	5	5	5	5	5	5	5	5	5	5	5	5	5	5	5	5	5	5	5	5	5	5	5	5	5	80	15
342675402	364	2	40	4	13	5	2	1	1	3	1	3	3	1	4	5	1	3	2	4	5	2	3	4	5	4	5	4	5	3	3	4	4	5	5	3	5	4	5	3	5	3	4	5	4	3	4	20	30
342968382	1248	2	42	4	13	4	1	2	1	2	1	2	2	2	2	2	1	1	1	4	1	1	3	3	5	4	2	3	4	5	3	3	2	2	2	2	2	5	2	3	4	3	2	4	5	3	3	60	30
342732104	716	1	48	5	10	5	1	1	3	3	1	2	3	2	3	4	4	2	1	2	4	2	4	4	5	4	3	4	4	4	3	3	4	3	4	3	3	5	3	4	3	3	4	4	4	3	3	40	40
342914279	857	2	32	3	4	4	1	1	2	2	1	2	2	1	2	1	4	3	3	1	1	1	3	3	3	3	3	3	3	3	3	3	3	3	3	3	3	3	3	3	3	3	3	3	3	3	3	0	0
342971438	473	2	37	4	9	5	2	1	2	2	1	2	1	2	4	4	1	3	3	2	4	2	4	4	5	4	4	4	4	5	4	4	3	5	4	3	4	5	4	5	5	4	5	4	5	5	4	25	50
342749851	659	2	34	3	10	5	2	3	3	2	1	2	3	2	3	2	3	3	2	3	3	2	3	2	2	4	4	3	4	4	4	4	3	4	4	3	4	3	4	3	4	3	3	4	4	3	5	80	10
343002926	741	1	20	2	12	3	1	2	1	3	3	2	1	1	3	4	1	2	1	2	3	2	4	3	4	3	5	4	3	4	4	5	3	2	3	4	4	5	1	5	4	4	4	3	4	5	4	20	30
343203262	390	1	19	2	1	2	2	1	1	2	1	2	2	2	4	2	3	2	1	3	3	1	3	3	3	3	3	4	2	3	4	4	2	1	3	5	3	2	4	3	4	2	5	4	5	5	4	100	0
342740018	647	1	52	5	13	1	1	3	2	3	3	2	2	2	4	3	1	3	2	2	3	2	4	3	4	5	4	4	3	3	5	4	3	3	3	4	4	4	2	4	4	4	4	3	4	5	5	25	35
342981734	588	2	27	3	1	1	2	1	3	1	1	2	2	1	2	2	1	1	1	1	2	1	4	2	4	5	2	4	2	2	1	3	4	4	3	2	3	5	3	4	4	4	5	2	2	4	2	20	30
342878060	893	2	51	5	9	5	1	1	2	2	1	3	1	1	3	4	3	3	3	1	4	2	3	4	4	3	4	3	5	4	3	4	3	5	4	3	4	4	5	4	4	4	4	5	5	4	5	100	0
342968808	433	2	29	3	9	2	2	3	3	3	3	3	3	2	3	1	1	1	1	1	2	1	4	4	4	4	4	4	4	4	4	4	3	4	4	4	4	5	5	5	5	5	4	4	4	4	4	25	5
342977723	2218	2	30	3	12	4	3	1	1	2	1	1	2	1	4	3	1	4	2	2	4	2	2	4	4	2	4	2	4	4	2	2	4	5	5	2	2	4	5	5	4	4	3	5	4	2	3	100	0
342986281	1008	2	53	5	1	2	1	3	2	3	2	3	3	1	3	1	1	3	1	1	1	1	4	4	4	4	4	4	4	4	4	4	3	3	3	3	3	3	3	3	3	3	3	3	3	3	3	25	50
342880320	747	2	33	3	14	2	1	1	1	2	1	2	2	1	4	5	3	2	1	1	5	2	4	4	5	2	2	4	4	5	3	3	4	5	5	4	4	5	2	4	4	4	4	4	5	3	3	35	50
342977859	496	1	53	5	8	4	2	1	1	2	1	2	2	2	4	2	1	2	1	1	2	1	1	4	1	1	4	1	4	2	2	4	1	4	2	4	5	3	4	3	4	5	2	4	2	4	2	70	0
342967468	1075	2	29	3	12	3	2	1	1	2	1	3	2	1	4	5	1	5	5	2	5	2	2	5	3	3	3	2	5	3	3	3	3	5	2	3	3	5	5	4	4	4	2	5	4	3	3	100	0
342928109	921	1	55	6	1	2	1	1	3	2	1	2	2	1	2	1	1	1	1	2	1	1	2	2	2	2	2	2	2	2	2	2	2	4	2	4	2	4	3	4	3	2	3	3	3	3	3	75	10
342981521	473	2	26	3	13	5	3	1	1	2	2	3	2	1	4	2	1	2	1	1	2	2	4	4	4	1	2	4	4	4	1	2	2	5	4	3	3	4	4	4	1	2	4	5	4	2	3	70	20
342973090	776	2	49	5	9	5	1	3	3	3	2	2	2	1	2	3	1	1	1	1	3	3	4	5	3	4	3	5	5	5	5	4	3	4	3	3	3	4	3	4	2	2	5	4	4	5	5	40	40
342886297	494	1	38	4	10	2	1	3	3	3	3	3	3	2	3	3	1	2	2	1	1	1	5	5	5	5	5	5	5	5	5	5	5	5	5	5	5	5	5	5	5	5	5	5	5	5	5	33	33
342982292	1304	2	30	3	14	4	1	3	3	3	3	3	3	2	4	4	1	3	4	3	3	2	4	4	4	4	4	4	3	4	4	4	4	4	4	4	4	5	3	4	4	4	4	3	4	4	4	20	30
343113023	1179	1	65	7	5	1	1	1	3	1	1	2	2	1	4	5	1	4	1	1	5	2	3	5	2	1	3	2	5	3	1	2	2	3	2	1	1	2	5	2	1	1	2	5	2	1	2	70	25
342745366	304	2	26	3	4	4	1	3	3	3	3	3	3	2	3	3	2	3	3	4	3	2	3	3	3	3	3	3	3	3	3	3	3	3	3	3	3	3	3	3	3	3	3	3	3	3	3	52	13
342969246	370	2	40	4	11	3	1	3	3	3	3	3	3	1	3	1	1	3	1	1	1	2	5	3	4	5	2	5	3	3	3	3	3	3	3	3	3	5	3	4	4	4	3	3	3	3	3	0	50
343086770	588	2	43	4	12	2	1	1	2	2	1	2	2	2	3	2	4	1	1	1	1	1	4	4	4	5	5	2	2	2	2	2	2	2	2	2	2	2	2	2	2	2	2	2	2	2	2	30	30
342735177	2730	1	33	3	13	4	1	3	3	2	1	3	1	2	2	4	3	2	1	2	4	1	3	3	3	3	3	4	4	4	4	4	3	3	3	3	3	3	2	2	2	2	5	5	5	3	4	40	40
343088067	440	2	24	2	12	3	1	1	2	1	1	3	3	2	4	3	1	3	2	2	2	2	4	4	4	3	5	3	4	4	4	5	2	3	2	5	4	5	2	4	4	4	3	3	3	3	3	50	25
342972324	317	1	26	3	7	4	2	1	2	2	3	2	3	2	4	2	1	3	3	2	2	2	2	4	4	4	4	5	4	4	4	5	4	4	5	4	4	4	5	5	5	4	4	4	4	4	5	20	40
342910346	653	1	32	3	9	5	2	1	2	2	1	2	2	2	4	2	1	2	1	1	4	1	4	5	5	3	5	5	5	4	5	4	2	4	2	5	5	5	2	4	4	4	4	4	4	5	5	50	30
342984635	802	2	41	4	9	4	2	1	3	2	1	2	2	1	2	2	3	2	1	1	2	1	2	5	2	2	2	2	5	2	2	2	3	5	3	4	4	4	5	4	4	4	2	4	2	3	2	100	0
342726646	528	2	43	4	3	3	2	1	1	2	1	2	2	1	4	4	1	2	2	2	4	2	4	4	3	3	3	4	3	4	4	3	4	3	3	4	4	4	3	4	4	3	4	3	4	3	3	33	33
342980671	1305	2	26	3	13	5	3	1	2	2	1	2	3	2	5	4	1	5	4	2	5	2	5	4	4	2	3	2	4	4	2	2	2	4	4	2	3	4	4	4	2	2	4	5	4	2	3	50	40
343083083	936	2	34	3	9	5	1	1	2	3	2	2	2	2	3	2	3	2	1	1	2	1	3	5	4	3	3	2	5	3	2	3	3	4	4	4	4	5	1	4	1	1	3	4	4	2	2	80	10
342969510	653	1	43	4	13	4	1	3	3	3	3	3	3	1	2	1	1	1	1	1	1	1	4	4	4	4	3	3	3	3	3	3	3	4	3	3	3	4	3	3	3	3	1	1	1	1	1	80	10
342968482	426	1	52	5	10	1	1	2	3	2	1	1	2	2	4	5	3	2	2	3	5	2	1	5	4	2	4	1	5	4	3	4	2	5	3	3	3	5	5	3	3	3	1	5	3	3	3	100	0
342924976	1887	1	37	4	1	3	1	3	3	3	3	2	2	1	2	3	1	1	1	1	4	1	1	2	2	2	1	3	4	3	3	3	1	1	1	2	1	1	1	1	1	1	3	4	3	4	2	0	0
343086268	779	1	47	5	1	4	1	1	3	2	2	1	2	2	2	1	1	1	1	1	1	1	2	2	2	5	2	2	2	2	5	2	1	1	1	5	1	4	1	1	5	1	1	1	1	5	1	0	0
342973382	368	2	39	4	13	5	1	1	1	1	1	1	1	1	3	2	4	2	3	2	2	2	3	2	3	3	3	3	3	3	3	3	3	3	3	3	3	3	3	3	3	3	3	3	3	3	3	5	15
342732844	782	2	52	5	16	3	2	3	3	2	1	2	2	2	4	5	1	2	2	2	4	2	3	4	4	2	4	3	5	4	3	3	4	5	3	2	3	5	5	5	3	3	4	5	4	2	2	80	20
342899386	580	1	51	5	11	2	1	1	2	3	1	3	2	1	2	3	1	1	1	1	1	1	5	3	3	5	3	5	3	3	5	3	3	3	3	3	3	3	3	3	5	4	2	4	3	3	3	10	70
342915259	1459	1	62	6	10	2	1	1	2	1	1	2	2	2	2	3	1	2	2	1	3	1	4	4	5	4	5	4	4	5	4	5	4	3	4	4	4	4	3	4	4	4	4	3	4	4	4	50	25
342906234	558	2	29	3	16	2	1	1	3	1	1	3	2	2	4	4	3	2	1	2	4	2	4	3	4	5	4	4	3	4	4	4	3	3	3	5	3	5	3	4	5	3	4	3	4	5	4	5	35
343201950	547	1	20	2	1	2	1	3	3	3	3	3	3	2	3	3	3	3	1	1	3	3	3	3	3	3	3	3	3	3	3	3	3	3	3	3	3	1	3	3	3	3	5	3	4	1	1	40	50
343084501	630	1	37	4	9	4	1	1	2	2	1	2	2	2	4	4	1	5	1	1	4	1	3	4	4	3	4	3	5	5	3	5	3	4	4	3	4	5	4	4	3	4	4	5	5	4	5	90	9
343095471	786	1	60	6	1	5	1	3	3	2	1	2	2	1	4	4	1	2	1	2	2	2	4	4	4	4	4	4	4	4	4	4	4	4	4	4	4	5	3	4	5	3	5	4	4	5	5	25	50
342686747	2138	1	67	7	1	2	1	1	1	2	1	3	3	2	3	2	1	1	1	1	1	1	4	3	5	3	4	4	3	4	4	4	5	3	4	4	4	4	3	5	4	4	4	3	4	4	4	25	50
342965637	699	1	66	7	6	2	2	1	3	2	1	2	2	1	3	4	3	4	1	3	4	2	3	4	3	2	4	3	4	4	4	5	3	4	4	4	4	5	5	5	5	5	5	5	5	4	5	50	25
342968068	1892	2	29	3	1	1	2	1	3	3	1	3	3	2	4	4	1	2	1	2	4	1	4	4	4	2	4	2	3	2	2	3	2	3	2	4	4	5	3	4	1	2	2	3	2	3	3	15	15
342909279	1118	1	49	5	1	3	1	1	3	2	1	2	2	1	1	2	1	1	1	1	2	1	3	1	1	3	2	3	2	2	3	2	3	2	2	3	2	4	2	2	4	2	3	2	2	4	2	0	25
342982931	1473	1	49	5	9	1	1	3	3	3	3	3	3	1	3	3	1	1	1	1	3	1	4	4	4	2	4	4	4	4	2	3	3	4	4	3	3	4	4	4	3	3	4	4	3	3	3	50	50
342973397	421	2	32	3	9	2	3	1	1	2	1	2	2	1	4	2	3	4	2	1	4	2	3	5	3	1	3	3	5	3	3	3	3	5	3	3	3	3	5	3	3	3	3	5	3	3	3	100	0
342966949	603	1	41	4	11	4	1	1	3	3	3	3	3	2	2	2	1	2	1	1	2	1	3	4	3	2	2	3	4	3	2	2	3	4	4	3	3	5	4	4	4	4	4	5	4	2	3	75	25
342971380	512	1	39	4	3	2	2	1	3	2	3	2	2	1	4	2	1	3	1	2	4	1	4	4	5	4	4	4	5	5	4	5	3	5	4	5	4	5	4	4	5	4	5	5	5	5	5	30	50
343044018	718	2	22	2	9	5	3	1	2	2	2	2	2	1	4	5	1	2	1	2	5	2	2	4	4	4	5	4	4	5	2	3	2	1	2	3	3	3	1	2	2	1	4	4	5	3	3	45	45
343082872	985	2	44	4	7	3	1	1	3	3	3	2	2	2	3	3	1	3	1	2	1	1	4	4	4	4	4	4	4	4	4	4	3	4	4	4	4	5	4	5	4	4	4	4	4	4	4	30	35
343081045	432	2	20	2	8	2	1	1	2	1	3	2	1	2	3	1	1	3	1	2	1	1	4	4	4	4	4	4	4	4	4	4	3	3	3	3	3	3	3	3	3	3	3	3	3	3	3	20	40
342722573	1599	1	68	7	5	4	2	3	3	3	3	3	3	2	2	2	4	2	2	2	1	1	2	4	3	5	4	2	4	3	5	5	1	5	2	5	5	5	5	5	3	4	1	5	2	5	5	50	0
343014308	2556	1	21	2	11	4	2	1	2	2	1	3	3	1	4	4	3	3	2	2	4	2	3	5	4	3	4	3	3	4	4	3	4	2	3	4	3	4	3	3	4	4	3	3	2	4	4	70	30
342947824	857	2	22	2	5	4	2	1	1	2	3	2	3	1	3	3	1	2	1	2	2	1	2	4	4	2	5	2	4	3	4	5	4	4	4	4	4	5	3	4	4	4	2	3	4	5	5	30	0
342975996	763	2	30	3	8	2	2	1	2	3	2	1	2	1	3	2	3	2	2	3	2	2	4	4	3	3	3	4	4	4	3	3	3	5	4	4	4	4	4	4	5	5	4	5	3	4	4	50	25
343146856	1294	1	68	7	5	2	1	1	1	2	1	3	2	2	4	4	1	1	1	1	4	2	5	5	4	3	4	5	5	4	3	3	4	3	4	3	3	5	4	5	4	4	5	4	5	4	4	50	50
342878589	1265	2	65	7	10	2	1	3	3	3	1	2	2	1	3	3	3	3	1	1	3	2	3	4	4	3	3	3	4	4	3	3	3	5	3	3	3	3	5	3	3	3	3	5	3	3	3	50	30
342987737	685	2	25	3	12	4	1	3	3	3	3	3	3	2	2	5	1	1	1	1	1	1	5	5	4	5	5	4	4	4	4	4	4	4	3	3	3	3	4	4	4	4	4	4	5	5	4	80	10
342985420	429	2	41	4	8	2	2	1	1	3	2	3	2	2	3	2	2	2	3	2	3	2	2	4	3	2	3	3	2	2	3	2	3	3	4	3	2	3	2	4	3	4	3	2	4	3	2	60	30
342918131	729	2	49	5	1	4	2	1	1	3	1	2	3	1	4	4	1	2	2	2	4	2	5	5	5	5	5	5	5	5	5	5	3	4	4	5	4	5	4	5	4	4	4	5	5	5	4	60	20
343105261	787	1	24	2	11	1	1	2	2	3	1	2	2	1	4	3	1	1	1	2	3	2	1	4	2	1	2	2	5	4	3	4	3	3	3	3	3	5	3	5	5	5	4	5	4	4	4	100	0
342891761	1084	1	50	5	8	2	2	1	2	3	1	3	2	1	2	1	4	2	1	1	1	1	2	4	2	3	3	2	5	2	3	3	2	3	2	2	2	4	2	4	2	2	2	4	2	2	2	100	0
342969594	561	2	54	5	9	5	1	1	1	2	3	2	3	1	4	4	1	4	3	2	2	2	4	4	4	5	5	3	4	3	4	5	4	4	4	4	4	5	4	5	5	5	5	5	4	5	4	80	10
342973552	1369	1	60	6	1	3	1	1	2	2	1	2	3	2	4	5	2	5	5	2	5	2	1	5	3	1	1	1	5	3	1	1	1	5	3	3	3	1	5	3	3	3	1	5	3	3	3	100	0
343108345	1005	1	65	7	10	3	2	1	3	2	1	2	2	2	2	2	3	3	1	1	2	1	1	2	2	1	2	4	5	5	5	5	3	4	5	4	3	5	5	4	3	3	3	4	4	3	3	50	40
342726029	1544	2	49	5	13	3	1	3	3	2	3	3	3	1	4	2	3	1	1	2	3	2	2	4	4	2	5	2	4	4	3	5	1	4	2	5	5	5	4	5	4	4	2	4	3	3	5	60	10
342919601	967	2	60	6	3	4	1	2	2	1	1	2	2	1	2	2	1	1	1	1	1	1	4	4	4	4	4	4	4	4	4	4	3	4	4	4	4	4	4	4	4	4	4	4	4	5	4	25	25
343089323	1162	2	55	6	16	4	1	3	3	3	3	3	3	2	4	1	1	1	1	2	2	1	3	3	3	3	3	4	4	4	4	4	3	5	5	5	5	5	5	5	5	5	5	5	5	5	5	50	25
343129270	294	1	20	2	5	3	2	3	1	2	3	2	1	2	4	3	4	3	2	4	2	1	2	4	4	4	2	2	3	3	5	2	3	1	3	3	3	2	2	3	3	3	1	2	3	2	3	45	45
343202110	594	1	57	6	13	5	1	3	3	3	3	3	3	2	3	1	1	1	1	1	1	1	4	4	3	4	4	4	3	4	4	4	2	2	2	2	2	4	3	4	4	3	4	3	4	4	3	5	70
342981397	533	2	27	3	1	5	1	1	1	2	1	2	3	2	5	5	3	4	3	4	5	2	2	5	5	3	5	3	5	5	3	5	4	5	5	5	5	5	5	5	5	5	4	5	5	5	5	60	35
342976413	358	1	32	3	7	4	1	3	3	3	3	2	3	1	3	4	3	3	4	3	3	1	4	3	3	4	4	2	3	4	4	2	2	3	3	3	1	4	4	3	5	2	2	3	3	4	4	80	10
342969742	919	1	47	5	13	1	1	1	2	1	2	2	2	1	2	2	1	2	2	1	2	1	2	2	4	2	2	3	3	4	2	2	2	4	5	4	4	5	4	4	4	4	4	4	5	2	2	20	75
342970926	868	1	39	4	9	3	2	3	3	3	1	1	3	1	2	2	1	3	2	1	3	1	2	2	2	3	2	3	2	2	2	2	3	3	3	3	3	2	2	2	2	2	3	2	2	3	2	0	100
342969553	1147	2	31	3	16	4	1	3	3	3	3	3	3	1	3	2	1	2	1	2	2	1	4	2	4	3	3	4	2	4	4	4	2	4	2	4	4	5	4	4	4	4	3	2	3	2	2	20	60
342918515	3064	1	61	6	1	4	1	1	2	1	1	2	2	1	3	1	4	1	1	1	1	1	4	4	4	2	2	3	4	3	4	4	1	1	1	1	1	2	2	4	5	3	1	5	3	3	1	100	0
343084523	1576	2	36	4	1	2	1	3	3	2	1	2	2	2	3	3	1	2	1	1	4	1	3	4	4	3	4	4	4	4	4	4	3	4	4	4	4	5	4	4	4	4	4	4	4	4	4	50	25
342710811	479	1	31	3	13	4	1	3	3	2	2	3	3	2	4	3	2	3	3	3	2	2	3	3	3	3	3	3	3	4	3	3	3	3	3	3	3	3	3	3	3	3	3	4	4	4	3	50	50
342967354	448	2	38	4	10	4	1	3	3	3	3	3	3	1	2	3	1	1	1	1	3	1	3	1	3	4	1	3	5	3	5	5	3	5	3	5	5	5	2	5	5	5	3	5	3	3	3	50	0
342909512	952	1	56	6	2	1	1	1	2	2	1	2	2	2	4	4	3	2	2	3	4	2	2	4	3	2	4	2	4	2	2	2	2	4	3	4	4	4	3	4	4	4	2	4	3	2	3	90	5
342891488	556	1	58	6	9	4	2	1	3	2	1	2	2	1	4	3	3	2	1	2	3	2	4	5	5	3	3	4	5	5	4	4	3	4	5	4	4	4	5	5	4	4	4	5	5	4	4	40	20
342926119	755	1	41	4	13	5	1	1	2	2	1	2	2	1	4	4	1	4	2	1	4	1	3	4	4	3	3	4	4	4	4	4	3	4	4	4	4	3	3	3	3	3	3	3	3	3	3	60	40
342969923	775	1	46	5	15	4	1	3	3	3	3	3	3	1	1	1	4	1	5	1	1	1	1	1	1	1	1	1	1	1	1	1	1	1	1	1	1	1	1	1	1	1	1	1	1	1	1	100	0
342914493	577	1	55	6	9	1	1	1	2	2	1	1	2	1	5	5	1	5	5	1	5	2	5	5	5	5	5	5	5	5	5	5	5	5	5	5	5	5	5	5	5	5	5	5	5	5	5	70	25
342977773	928	1	64	6	4	2	2	1	1	2	1	2	2	2	3	1	1	1	1	1	1	1	5	4	4	2	2	5	4	4	2	2	4	4	4	2	2	5	4	4	2	2	5	4	4	1	1	35	60
342900107	629	1	40	4	10	1	1	1	2	2	1	2	2	1	1	1	1	1	1	1	1	1	5	4	4	5	4	4	3	4	5	4	3	3	3	4	4	5	1	4	4	4	4	3	4	5	4	10	30
342967821	666	2	47	5	9	5	1	1	1	2	1	2	2	1	2	5	1	2	1	2	5	2	1	4	4	1	4	4	5	4	1	4	2	4	2	4	4	4	4	4	4	4	4	5	4	4	4	80	15
342901290	617	2	43	4	9	1	2	1	2	2	1	2	2	2	4	2	1	2	1	2	2	1	4	4	4	4	4	4	4	4	4	4	3	4	3	5	5	3	3	3	5	5	4	4	4	4	4	30	10
342970951	605	2	30	3	1	5	1	1	3	1	1	2	2	1	2	1	1	1	1	1	1	1	4	5	5	5	3	4	5	4	5	5	4	5	5	5	5	5	4	5	4	5	4	5	5	4	4	40	30
343197707	734	1	74	7	9	5	5	1	1	1	1	2	2	1	2	1	4	2	1	1	1	1	2	1	2	1	1	1	1	1	1	1	2	2	2	2	2	3	3	3	3	3	1	1	1	1	1	33	33
342973399	666	2	28	3	12	2	2	1	1	2	1	2	1	1	3	2	3	2	2	1	3	2	3	4	4	3	4	4	4	4	4	4	3	4	4	4	4	4	2	4	4	4	4	4	4	4	4	40	40
342913784	788	2	70	7	11	3	1	1	2	2	1	2	2	1	2	1	3	2	1	1	2	1	2	2	2	2	2	2	3	2	3	3	2	2	2	2	2	3	1	1	1	3	2	2	2	2	2	28	0
342973377	662	1	47	5	14	4	1	1	1	2	1	2	2	1	1	1	4	1	1	1	1	1	1	4	1	4	4	2	4	4	1	4	1	2	1	4	4	5	1	5	2	2	1	4	2	4	4	25	25
342983140	1099	2	40	4	16	1	1	1	3	3	1	2	3	1	2	3	1	2	1	2	2	1	2	2	3	2	2	3	5	4	3	3	3	3	3	3	4	2	3	3	4	3	4	4	4	3	3	50	25
342911141	747	1	49	5	8	2	2	1	3	1	1	3	1	2	3	2	1	2	2	2	2	1	3	3	4	4	4	3	3	4	4	4	3	3	4	4	4	2	3	4	4	4	2	2	4	4	4	40	0
342907450	1129	2	20	2	10	5	1	1	1	2	1	2	2	1	4	4	1	2	1	2	4	2	4	4	4	4	4	4	5	5	4	5	5	5	5	5	5	5	4	5	5	5	5	5	5	5	5	60	40
342973228	716	2	59	6	12	3	1	3	3	3	3	3	3	1	3	2	1	3	2	2	3	3	4	5	4	4	5	4	4	4	4	5	3	3	3	4	4	5	3	5	4	4	4	4	4	4	4	50	30
342926324	1263	1	60	6	13	5	1	1	3	2	1	2	2	2	2	3	4	1	1	1	2	1	1	3	2	4	5	1	3	2	4	5	1	2	2	4	4	4	3	3	2	3	1	2	2	4	4	20	0
342907001	839	1	64	6	4	4	3	1	2	2	1	2	2	2	4	4	3	4	2	2	4	2	4	4	4	4	3	4	4	4	3	3	3	4	3	4	4	4	4	4	4	4	4	4	5	4	4	50	40
342918654	861	2	23	2	1	4	2	1	3	2	1	2	2	1	4	2	1	3	1	2	3	1	4	3	5	2	2	4	4	5	1	2	3	3	4	2	2	5	2	4	1	1	3	4	5	2	2	50	50
343085641	722	2	36	4	7	1	1	1	1	2	1	3	2	2	3	3	4	2	2	1	2	1	3	3	3	2	4	2	4	2	4	5	3	4	4	4	4	5	3	3	4	4	2	3	3	3	4	10	10
342919079	1487	1	61	6	14	4	1	1	1	2	1	3	2	1	1	1	1	3	3	1	2	1	2	4	4	1	2	4	3	4	2	2	3	3	3	3	3	5	3	4	1	1	4	3	4	1	1	20	80
342980432	2632	1	50	5	5	4	1	3	3	2	3	2	1	2	3	4	1	3	2	1	3	2	3	4	1	3	5	3	4	4	3	5	3	5	4	5	5	5	3	4	4	5	3	4	4	4	5	100	0
342963898	980	2	75	7	4	4	1	3	3	3	3	3	3	1	4	5	3	3	3	2	3	3	4	4	4	4	4	4	4	4	4	4	3	3	3	3	3	3	3	3	3	3	4	4	4	4	4	20	40
342748820	2443	2	33	3	16	4	1	3	3	3	3	3	3	2	4	1	1	1	1	1	1	1	4	4	4	4	4	4	4	2	4	4	3	3	3	3	3	3	3	3	3	3	3	4	3	4	4	50	0
342917825	633	1	51	5	7	1	3	3	2	2	1	2	3	2	2	3	1	1	1	1	1	1	1	1	1	5	1	3	3	3	5	5	3	3	3	5	5	3	3	3	3	3	2	3	3	5	3	0	0
342908896	1374	1	56	6	1	2	1	3	3	3	3	3	3	1	4	4	3	3	2	3	4	2	4	5	5	3	4	4	4	4	3	3	3	4	4	3	3	4	4	4	4	4	4	4	4	3	3	60	40
342925927	926	2	45	5	13	5	1	3	3	3	3	3	2	1	3	3	3	1	1	1	3	3	3	2	3	4	4	4	3	4	5	5	3	3	3	4	4	5	1	5	2	2	3	3	3	4	4	30	40
342930006	967	1	20	2	17	2	1	1	3	2	1	2	2	2	4	5	1	3	2	2	5	2	4	3	4	3	4	4	4	5	3	4	3	4	3	3	4	5	3	4	5	4	3	4	4	3	4	45	30
343094188	474	2	43	4	10	5	1	3	3	3	3	3	3	2	3	4	1	2	2	1	3	1	1	4	3	1	2	1	4	2	2	3	2	2	2	3	2	3	1	2	2	2	1	4	3	3	3	100	0
342967463	715	2	45	5	13	2	1	3	3	2	3	2	3	1	3	2	1	3	2	1	3	1	4	4	4	3	4	3	3	3	3	3	3	3	3	3	3	4	3	4	3	3	4	3	3	3	3	35	55
342970643	578	2	62	6	10	2	1	3	3	3	3	3	3	2	3	3	4	3	1	1	1	1	3	3	3	3	3	3	3	3	3	3	3	3	3	3	3	3	3	3	3	3	3	3	3	3	3	0	50
342883341	697	2	26	3	12	3	2	3	3	3	3	3	3	2	3	3	3	2	2	3	3	1	3	5	5	3	3	5	5	5	5	5	3	3	3	3	3	3	3	3	3	3	5	5	5	5	5	20	20
342976773	670	1	48	5	3	2	2	2	2	2	1	2	2	1	3	1	1	3	1	2	2	1	2	4	2	2	1	4	4	4	2	2	3	3	3	3	3	4	2	4	1	1	2	4	4	2	2	50	50
342983190	851	2	48	5	9	2	1	1	3	1	3	2	2	1	5	5	1	5	1	1	5	1	3	5	5	3	3	3	5	5	3	5	3	5	5	3	5	5	5	5	5	5	3	5	5	3	5	70	15
342982902	356	2	40	4	17	4	3	1	1	1	1	3	3	1	4	2	1	2	2	2	2	2	4	4	4	4	4	4	4	4	4	4	4	4	4	4	4	4	4	4	4	4	4	4	4	4	4	30	30
342884961	861	1	54	5	5	2	2	1	3	1	2	2	2	2	3	2	4	1	1	1	1	2	4	4	4	4	5	4	4	4	4	4	3	3	3	3	3	3	3	3	3	3	3	3	3	3	3	75	15
343106370	575	1	22	2	2	5	1	2	2	2	2	2	2	2	4	5	3	2	1	1	5	2	1	4	2	5	5	1	5	1	3	5	1	4	4	5	5	5	4	5	4	4	1	5	1	4	4	60	0
342913109	471	2	24	2	2	1	2	1	2	3	1	2	2	1	3	2	4	2	1	2	2	2	2	4	3	1	2	1	2	3	2	2	1	2	2	1	1	2	2	1	2	1	3	1	2	2	2	80	10
342986090	1114	2	35	4	10	2	2	1	2	2	2	2	2	1	4	4	3	2	2	2	4	2	2	4	2	1	2	2	5	3	1	2	2	3	2	2	2	4	3	3	2	3	2	4	3	1	2	90	10
342982089	586	2	42	4	13	4	2	1	3	2	1	2	2	1	4	2	1	2	2	1	3	2	3	3	3	3	3	3	3	3	3	3	2	3	3	3	3	3	3	3	3	3	4	4	4	4	4	25	25
342923477	456	2	65	7	7	2	2	1	2	2	1	2	2	1	4	4	3	2	2	2	4	2	2	4	3	2	2	2	4	3	3	3	2	4	2	2	2	3	3	3	3	3	3	5	3	3	3	100	0
342932149	697	1	60	6	1	5	1	3	3	3	3	3	3	2	4	4	1	2	2	2	4	2	4	4	4	4	4	4	4	4	4	4	3	4	4	4	4	3	4	4	4	4	4	4	4	4	4	30	30
342987076	854	2	54	5	1	2	1	1	3	2	1	2	3	1	2	1	1	1	1	5	1	1	1	4	2	4	5	1	4	2	4	5	1	3	2	4	5	3	2	4	3	4	1	4	2	4	5	50	0
342973992	672	1	37	4	7	1	2	1	2	1	1	1	2	2	5	4	3	4	2	1	5	1	5	4	4	4	4	5	5	2	5	1	2	2	4	5	4	1	5	1	1	2	1	4	1	1	3	30	60
343084455	1463	2	37	4	1	4	1	1	1	2	1	2	2	2	4	4	1	2	2	3	4	2	4	4	4	4	4	4	4	4	4	4	3	4	4	4	4	4	4	4	4	4	4	4	4	4	4	50	40
342980740	3528	1	75	7	7	4	2	3	3	2	1	2	2	1	4	4	1	4	3	3	4	2	2	5	4	3	4	3	5	4	3	4	3	5	4	4	4	5	4	4	4	4	3	5	4	4	4	70	30
343090231	691	2	36	4	1	5	1	3	3	3	3	3	3	2	4	4	1	1	1	1	1	1	1	1	1	1	1	1	1	1	1	1	5	4	5	5	5	5	5	5	5	5	4	4	4	4	4	20	30
342918119	736	2	36	4	1	4	2	1	1	3	3	3	2	2	4	4	3	4	2	2	4	2	4	4	5	4	4	3	4	5	4	4	3	4	3	4	4	4	4	4	4	4	3	4	4	4	4	40	30
342931701	388	1	60	6	9	5	1	3	3	3	3	3	3	2	4	4	1	3	2	1	4	2	3	3	3	3	3	3	3	3	3	3	3	3	3	3	3	3	3	3	3	3	3	3	3	3	3	25	50
342977215	823	2	32	3	9	5	2	1	3	2	3	2	2	2	4	4	1	3	2	2	5	2	3	5	4	4	4	5	5	4	3	3	3	4	3	4	4	4	4	4	4	4	5	5	5	4	4	70	20
342968206	827	2	41	4	13	5	1	1	3	3	3	3	2	2	3	2	1	1	1	1	1	1	2	4	5	2	2	3	4	4	1	2	3	5	4	1	5	5	1	4	1	4	3	4	5	1	4	70	30
342890431	443	2	22	2	10	1	1	1	1	2	1	3	1	1	3	5	1	2	2	1	4	2	2	4	3	3	4	3	5	4	4	4	3	4	3	4	2	3	5	5	5	5	2	3	4	2	4	100	0
342980460	1131	2	37	4	8	3	2	1	2	2	2	2	2	2	3	2	1	1	1	1	2	1	1	2	2	1	3	1	3	2	2	3	1	1	1	2	2	2	2	2	2	2	2	4	2	2	4	50	0
343032989	1044	1	69	7	9	3	1	1	3	1	1	2	2	1	3	1	1	3	1	1	2	1	4	5	5	4	5	4	5	5	5	5	3	5	3	3	3	4	5	5	4	5	4	5	4	4	5	50	40
343088760	604	1	22	2	8	4	1	3	1	3	1	2	3	1	3	3	1	3	3	1	3	1	3	4	4	3	4	3	4	4	3	4	3	4	4	4	4	3	3	3	3	3	4	4	4	4	4	80	15
342969102	460	1	47	5	9	5	2	3	3	3	3	2	1	1	3	3	1	3	2	1	3	2	2	4	4	2	4	3	4	4	3	4	3	3	3	3	3	3	3	3	3	3	4	4	4	4	4	33	33
342969530	755	1	60	6	9	4	1	1	1	3	1	3	3	1	2	1	1	3	1	2	1	1	4	4	4	4	4	4	4	4	4	4	3	4	4	4	4	3	4	4	4	4	4	4	4	4	4	50	30
342893588	1341	1	21	2	1	5	3	1	1	2	3	2	2	2	2	2	3	2	2	1	2	1	1	2	2	1	2	1	2	2	1	2	2	2	3	3	2	1	2	2	2	2	1	2	3	2	3	90	7
342871017	1344	2	63	6	1	2	1	2	1	2	1	2	2	2	4	3	1	3	2	2	3	2	4	2	2	2	4	4	3	4	4	5	3	3	3	3	3	5	1	2	3	3	4	3	4	4	4	20	20
342972818	796	2	49	5	12	1	1	3	3	2	3	2	2	1	3	4	3	3	2	3	3	2	3	4	4	3	4	3	4	4	3	4	3	4	4	4	4	4	4	4	4	4	4	4	4	3	4	75	25
342972926	993	2	28	3	3	4	2	2	2	2	1	2	2	1	4	3	3	2	2	1	3	2	3	3	3	3	3	4	4	4	2	4	3	3	3	3	3	3	3	3	3	3	3	3	3	3	3	50	0
342979659	941	2	58	6	1	5	2	1	3	2	1	3	2	1	4	4	3	2	1	2	4	2	4	4	4	4	5	4	4	5	2	2	3	5	4	5	5	5	5	4	1	2	3	5	5	2	3	50	40
342924874	924	2	47	5	9	5	1	1	1	3	1	2	3	2	4	3	3	3	3	2	5	2	3	5	4	3	3	3	4	4	3	3	3	3	3	3	3	4	3	4	2	2	4	4	4	3	3	75	25
342971557	661	2	41	4	10	5	2	1	2	2	2	2	2	1	4	4	1	2	1	2	4	2	4	4	4	2	3	5	5	4	2	2	5	5	5	4	4	5	4	5	4	4	5	5	4	4	4	50	50
342911344	562	2	30	3	13	5	2	1	2	2	1	2	2	2	2	2	3	2	2	1	4	1	1	4	1	2	3	1	5	1	1	1	2	5	2	2	2	4	2	4	4	2	1	4	1	1	1	100	0
342972222	1203	1	27	3	1	5	1	1	2	2	1	2	2	2	2	2	3	2	1	2	2	1	4	4	5	2	3	4	4	5	3	4	3	4	4	4	4	4	3	4	2	2	4	4	5	2	3	60	40
343104584	993	1	70	7	12	3	1	3	3	3	3	2	2	1	3	1	4	1	1	1	1	1	3	3	3	4	3	3	3	3	3	3	3	3	3	3	3	3	3	3	3	3	3	3	3	3	3	25	25
342700208	972	1	58	6	8	1	2	1	2	2	1	2	2	1	3	1	1	1	2	1	1	1	2	3	5	3	4	4	4	4	4	4	3	3	3	3	3	5	2	4	4	4	3	3	4	2	4	30	70
342966939	2900	1	49	5	4	4	2	1	2	2	1	2	2	1	2	2	1	2	1	1	2	1	3	3	4	2	3	3	3	3	2	3	3	3	3	3	3	4	4	4	2	2	3	4	3	2	3	50	50
342895933	1201	1	54	5	2	5	2	1	3	2	1	2	2	2	2	1	4	2	1	1	2	1	1	4	3	1	2	2	5	2	1	2	3	4	3	3	3	3	4	3	2	3	3	5	4	3	3	80	20
342984359	573	2	49	5	13	5	1	3	3	3	3	3	3	1	3	3	1	1	1	1	3	2	5	1	1	4	1	5	5	4	4	4	5	3	3	3	3	5	3	3	3	3	5	3	3	3	3	30	0
343084731	484	1	55	6	9	5	1	1	1	1	1	2	1	1	3	2	3	2	2	3	2	1	3	3	3	3	4	3	3	3	3	4	3	3	3	3	4	4	3	4	3	3	3	3	3	3	4	25	25
343086585	837	1	36	4	11	4	2	1	3	2	1	2	2	2	3	4	1	2	1	3	4	1	2	4	2	2	4	1	5	2	2	3	2	5	2	3	3	5	3	4	3	3	1	5	2	2	3	100	0
342733335	824	2	25	3	1	1	1	2	3	2	1	3	3	1	4	4	1	3	2	2	4	3	4	4	4	2	3	4	4	4	3	3	3	3	3	3	3	5	4	4	4	3	4	4	4	3	3	40	60
342971315	991	1	40	4	13	4	3	1	2	2	1	2	2	1	4	5	1	5	5	1	5	2	3	2	4	5	5	4	4	5	2	5	4	4	5	4	4	4	5	5	4	4	4	4	5	4	5	50	50
342968104	1417	2	57	6	7	3	1	3	3	3	3	2	3	1	2	2	1	2	1	1	1	1	3	4	3	1	1	2	3	2	5	5	1	5	2	5	5	5	4	5	4	4	2	5	2	4	4	50	0
342987352	374	1	40	4	11	3	1	3	3	1	2	1	2	1	1	3	4	4	3	2	5	3	3	3	3	3	3	3	3	3	3	3	3	3	3	3	3	3	3	3	3	3	3	3	3	3	3	30	50
342875689	867	2	37	4	1	2	3	1	1	3	1	2	2	2	2	2	1	1	1	1	1	1	2	4	2	4	4	2	2	2	4	4	1	2	2	4	4	5	2	4	4	4	2	3	3	4	3	50	0
342912344	1155	2	22	2	9	2	1	3	2	2	3	2	2	2	4	2	1	2	1	1	4	3	1	5	4	4	5	1	4	1	3	5	1	5	2	3	5	2	4	4	3	4	1	5	3	2	4	70	0
343089871	412	2	38	4	10	4	2	1	3	3	3	3	3	2	5	5	3	3	3	3	5	2	5	5	5	5	5	5	5	5	5	5	3	3	3	3	3	4	5	4	3	4	4	4	4	4	4	50	25
343202262	412	1	20	2	1	1	1	3	3	3	3	3	3	2	4	4	4	4	4	2	4	2	2	3	2	3	3	2	2	2	3	4	3	4	3	3	2	3	4	3	2	2	3	2	3	3	3	46	50
342968203	504	1	55	6	13	5	2	1	3	2	1	2	2	2	2	2	1	2	2	1	2	1	4	4	5	3	4	4	4	4	3	4	3	3	3	3	3	4	3	4	4	4	4	4	4	4	4	30	50
342925608	1262	1	47	5	1	4	1	1	3	3	1	3	3	2	2	4	1	1	1	1	5	1	4	4	4	4	4	5	5	5	5	5	5	4	5	5	5	5	4	4	5	4	5	5	4	5	4	25	50
342967335	824	2	38	4	16	4	1	1	3	2	1	2	2	1	1	2	1	2	2	2	2	2	4	1	1	3	3	3	5	5	3	5	2	5	5	3	3	4	5	4	4	4	4	5	5	4	4	50	50
342675420	1022	1	44	4	9	2	1	1	3	1	3	3	1	2	4	2	1	2	1	2	2	1	5	4	4	4	4	4	4	5	3	4	3	3	3	3	3	5	3	3	3	2	5	3	3	2	3	10	80
343091944	502	2	39	4	16	3	1	3	1	2	1	3	3	2	4	4	1	3	2	3	3	2	3	4	4	4	4	4	4	4	4	4	3	3	3	3	3	3	3	3	3	3	4	4	4	4	4	33	33
342981177	741	2	54	5	1	2	1	3	3	3	3	3	3	1	1	1	1	1	1	1	1	1	1	1	1	1	1	4	4	4	4	5	3	2	3	3	3	3	3	3	3	3	3	3	3	3	3	0	0
343086139	684	2	48	5	9	2	1	2	3	1	3	2	3	2	3	1	4	1	1	1	1	1	3	1	4	4	4	3	3	4	4	4	1	1	1	1	1	1	1	1	1	1	1	1	1	1	1	20	40
342899220	664	1	47	5	10	2	1	1	1	2	1	2	2	1	1	1	1	1	1	1	1	1	1	1	1	4	4	1	4	4	4	4	1	3	3	4	4	4	3	4	4	4	2	3	3	4	3	0	0
343125008	858	1	71	7	5	2	1	1	1	2	1	2	2	2	4	4	3	2	2	1	4	1	3	4	4	2	2	4	4	4	2	2	3	4	3	3	3	4	2	2	2	2	2	4	2	2	2	70	30
342897590	667	2	45	5	3	4	2	2	3	2	1	3	3	2	4	2	1	3	2	2	2	2	2	4	4	3	3	2	3	3	3	3	3	3	3	3	3	3	3	3	3	3	3	3	3	3	3	30	50
342970480	1214	1	40	4	1	5	1	1	2	2	2	3	3	2	2	2	1	2	2	2	2	1	2	4	4	3	3	3	5	4	4	4	2	4	3	4	4	5	4	5	4	4	4	5	5	4	5	50	40
342975323	3338	1	56	6	16	4	1	1	1	2	1	2	2	1	3	4	1	2	1	2	3	1	5	4	5	2	2	4	4	3	1	3	2	4	4	5	4	5	2	4	5	4	4	4	4	2	3	40	60
342675493	516	2	21	2	14	3	1	1	3	2	1	2	2	2	2	4	3	2	1	2	4	1	3	4	3	1	2	4	5	3	1	2	4	5	3	2	2	5	2	4	2	1	3	5	3	1	2	80	20
342884885	688	1	54	5	13	5	1	1	3	3	3	3	3	2	4	3	1	4	2	2	3	2	3	3	3	3	3	4	4	4	4	4	4	3	4	4	3	4	4	4	4	4	4	4	4	4	4	50	10
342970838	1431	2	54	5	13	5	2	1	2	2	1	2	2	1	2	2	1	2	2	1	3	1	1	4	2	1	4	1	4	1	4	4	1	4	1	3	4	4	4	4	4	4	2	4	2	4	4	80	0
342733666	1319	2	41	4	10	2	1	1	1	2	1	2	2	1	4	3	3	2	1	3	4	2	4	5	4	4	4	4	4	4	4	4	3	4	4	4	4	5	3	4	4	4	4	4	4	4	4	50	25
342975603	2394	2	34	3	2	5	2	1	3	2	1	2	2	1	2	3	1	2	1	1	3	1	3	4	3	4	5	4	5	4	4	5	3	5	4	5	5	5	5	4	5	5	4	5	4	5	5	50	30
342971717	423	2	57	6	9	5	1	1	3	1	1	2	2	2	1	1	1	1	1	1	1	1	5	2	2	5	2	5	3	2	2	2	5	3	2	4	2	5	1	1	4	1	5	3	2	4	2	5	85
342730752	1175	2	52	5	13	2	2	1	3	2	1	2	2	2	3	1	1	1	1	1	1	1	1	2	2	4	4	1	1	2	4	4	1	1	1	3	3	5	1	4	4	4	1	2	2	4	4	20	10
342896297	1378	1	46	5	9	2	1	1	1	2	1	1	2	2	4	5	1	2	2	1	5	2	4	4	3	4	4	4	3	4	4	4	3	4	3	3	3	4	4	4	4	4	5	4	4	4	4	25	75
343109738	858	1	67	7	10	4	2	1	3	2	1	2	2	2	2	1	1	3	1	1	1	1	2	5	4	2	2	2	5	2	2	2	3	5	2	2	2	5	1	2	2	2	2	5	2	2	2	100	0
342880672	938	1	29	3	10	2	2	1	1	2	1	2	3	1	4	4	1	4	2	1	4	2	5	5	5	4	4	5	4	4	4	4	4	4	4	4	4	5	3	4	4	4	5	4	4	4	4	20	70
342969021	949	2	28	3	10	4	2	1	1	2	1	2	3	1	4	5	2	2	2	2	5	2	1	5	4	3	4	4	5	5	3	5	4	5	5	3	5	4	5	5	2	4	2	5	4	1	4	90	10
343094592	509	1	20	2	7	3	1	3	3	3	3	3	3	2	2	1	1	4	1	1	3	1	2	5	3	1	1	2	5	3	1	1	3	5	3	3	3	5	3	4	3	3	1	5	3	1	1	100	0
342867828	477	2	35	4	11	1	2	1	2	2	1	2	2	1	4	3	1	2	2	2	4	2	2	4	4	5	5	3	4	4	4	4	3	3	3	4	4	5	2	4	4	4	4	4	4	4	4	33	33
342882621	1913	1	54	5	9	5	1	1	1	3	3	2	2	1	1	1	1	1	1	1	1	1	3	3	3	3	3	3	3	3	3	3	3	3	3	3	3	3	3	3	3	3	3	3	3	3	3	90	5
342901771	1146	2	44	4	9	2	1	3	3	3	3	3	3	2	4	4	1	3	1	1	1	1	1	4	4	4	4	5	4	3	1	3	3	3	3	3	3	5	3	4	5	3	5	3	4	4	4	0	0
342967352	724	2	54	5	8	4	1	3	3	3	3	3	3	1	4	3	3	3	3	2	3	2	2	5	4	2	4	3	5	4	3	4	3	5	4	3	4	5	5	5	5	5	4	5	4	4	4	100	0
342970073	1107	2	42	4	16	4	2	1	3	2	3	1	3	1	4	3	1	4	3	2	4	2	3	4	5	3	3	3	4	5	2	2	3	4	4	5	5	5	4	5	4	4	3	4	4	4	4	80	20
343092212	1114	2	42	4	13	4	1	3	3	3	3	2	2	2	3	4	3	3	2	2	3	1	4	4	4	4	4	3	4	4	4	4	3	4	4	5	5	5	4	5	4	4	4	4	4	4	4	50	10
342905306	384	2	25	3	13	5	2	1	1	2	1	2	3	1	4	4	3	3	2	3	4	2	3	5	4	3	3	3	5	4	3	3	3	5	3	3	3	5	5	4	4	4	4	5	4	4	4	60	30
342970208	1439	1	54	5	13	4	3	1	2	1	2	2	2	2	3	1	4	1	1	2	1	1	4	5	4	2	4	5	5	5	2	2	5	5	5	1	2	5	5	5	1	2	5	5	5	1	2	50	50
342905670	2167	1	74	7	7	2	2	1	3	2	1	2	2	2	4	2	2	2	1	2	2	1	3	5	3	3	4	4	4	4	3	4	3	4	3	3	4	5	2	4	4	4	4	4	4	1	4	60	25
342912716	580	2	53	5	1	4	1	3	3	3	3	3	3	2	2	1	4	1	1	1	1	1	4	4	5	1	2	3	4	4	2	2	4	5	4	3	3	4	5	4	3	3	3	4	4	3	3	50	25
342875203	681	1	24	2	8	2	2	3	3	2	1	2	2	2	3	2	1	2	1	1	2	1	3	5	1	3	2	5	3	2	5	3	2	4	3	3	2	3	3	4	3	2	2	3	3	3	3	20	50
342871002	297	2	35	4	10	5	1	3	3	3	3	3	3	1	3	3	3	2	2	4	3	3	3	4	4	4	5	4	3	3	4	4	4	3	3	4	3	3	4	4	4	4	4	4	4	4	4	40	30
342912490	625	2	48	5	7	1	2	1	3	2	1	3	2	2	3	4	1	1	1	1	2	2	5	4	5	4	4	5	4	5	4	5	3	4	3	4	4	5	2	4	4	4	5	4	5	4	4	25	50
342970631	1409	2	38	4	13	5	1	1	1	1	1	2	2	2	2	2	1	1	1	2	2	1	2	2	2	2	2	2	1	2	3	2	3	2	3	3	3	5	2	4	4	4	2	2	2	2	2	25	25
342978406	614	2	29	3	10	5	1	1	3	3	3	2	3	2	1	5	1	1	1	1	1	1	3	1	2	5	3	4	4	3	5	4	3	3	3	4	4	3	3	3	3	3	4	4	4	4	4	20	30
342911595	1272	2	37	4	16	1	1	1	1	2	1	3	2	2	3	2	1	1	1	1	2	1	4	4	4	4	4	4	4	4	5	4	2	2	2	4	4	5	1	4	4	4	4	3	3	5	4	20	0
342881133	916	1	46	5	7	4	2	1	1	2	1	2	2	1	3	3	3	1	1	1	1	1	2	2	2	2	2	3	3	3	3	3	3	3	3	3	3	3	3	3	3	3	2	2	2	2	2	30	35
342877338	500	2	34	3	10	5	1	1	2	1	2	3	2	1	4	3	3	2	2	3	3	2	3	4	2	3	4	3	4	3	2	3	2	3	2	2	3	4	2	3	4	4	2	3	4	3	4	40	30
342971391	514	2	36	4	7	4	2	3	3	3	3	3	3	1	3	3	1	1	1	1	3	1	3	3	3	3	3	3	3	3	3	3	3	3	3	3	3	3	2	2	2	2	3	2	2	2	2	25	25
342979504	348	1	55	6	2	5	1	1	3	3	3	3	1	1	4	4	1	4	2	2	2	1	2	3	1	4	4	1	1	2	3	2	2	2	2	2	2	2	2	2	2	2	2	1	4	4	4	60	30
342917426	816	2	35	4	13	5	1	2	1	2	1	2	2	2	4	5	3	2	2	2	5	2	4	4	5	4	4	4	4	4	4	5	3	3	4	4	4	3	4	4	4	5	4	4	5	5	5	40	30
342970554	743	1	64	6	1	5	1	3	3	2	1	3	3	2	4	4	1	4	3	2	4	2	2	2	5	2	2	4	4	4	2	2	3	4	4	2	2	5	4	5	1	1	4	4	5	2	2	50	50
343129423	601	1	18	2	5	2	1	3	3	3	1	3	3	2	2	2	1	1	1	1	1	1	3	3	3	3	3	3	4	4	3	3	3	3	2	2	2	3	3	2	3	3	4	3	3	3	3	0	50
342741211	1394	2	23	2	13	4	1	1	3	2	3	3	1	2	2	3	1	1	1	3	3	1	2	4	3	2	3	3	4	3	3	3	3	5	3	3	3	3	5	3	3	3	3	4	3	3	3	90	5
342971164	1177	2	42	4	6	4	2	3	3	3	3	3	3	1	4	4	3	2	1	2	4	2	4	4	3	4	4	3	4	3	4	3	3	3	3	4	3	5	3	3	4	3	4	4	4	4	4	30	30
343086951	481	2	46	5	14	4	1	3	3	3	3	3	3	2	3	2	1	3	1	1	1	1	4	4	5	4	4	3	3	3	3	3	3	3	3	3	3	2	2	2	2	3	3	3	3	3	3	50	35
342750263	784	2	26	3	14	4	2	1	3	3	2	2	2	2	3	2	1	1	1	1	2	1	4	4	3	2	3	3	4	4	5	4	3	4	4	5	4	4	4	4	4	4	3	4	4	4	4	60	10
343026414	796	2	23	2	1	2	3	1	2	2	1	2	3	1	2	2	1	2	1	1	3	2	2	4	2	2	2	4	4	4	4	4	4	3	4	4	4	4	5	4	4	4	4	4	4	4	4	50	30
342680720	757	2	26	3	16	2	1	1	3	2	1	2	2	2	4	4	1	3	2	2	4	3	3	3	3	3	3	5	5	5	5	5	3	4	3	3	3	3	3	3	3	3	3	3	3	3	3	50	30
342892288	815	2	40	4	5	2	1	1	3	3	3	3	3	1	3	4	1	3	1	2	2	2	3	4	5	4	5	4	4	5	4	5	3	5	4	4	5	4	4	5	4	5	4	4	5	4	5	50	30
343120378	807	1	70	7	5	4	1	1	2	2	1	2	3	1	4	4	3	2	3	3	2	2	3	4	5	2	3	3	5	4	3	4	3	4	5	3	4	3	4	4	3	4	3	4	4	3	4	50	25
342908860	598	1	31	3	12	4	3	1	1	2	1	1	2	1	4	3	1	3	2	1	5	2	4	5	4	1	1	2	4	5	3	3	3	5	4	4	5	5	1	4	4	4	4	5	5	1	3	70	30
342918464	582	2	24	2	13	4	2	1	1	2	1	3	3	2	4	3	3	2	2	2	4	2	4	4	4	3	4	3	4	4	3	4	3	3	3	3	3	5	3	4	5	4	4	4	4	4	4	25	25
342981981	531	1	32	3	9	4	1	1	3	2	1	2	2	1	3	2	4	2	2	1	2	1	2	4	4	1	4	2	4	3	1	3	2	4	3	3	3	5	3	4	5	4	2	4	2	2	2	90	5
342746416	761	1	53	5	1	4	2	3	3	2	3	3	3	1	4	5	3	5	3	1	5	2	3	5	3	1	3	3	5	3	3	2	3	5	4	3	3	4	5	4	1	2	1	5	2	1	2	90	10
342979292	575	2	43	4	15	2	1	1	3	1	2	2	2	1	2	1	1	3	2	2	2	1	4	4	4	4	4	4	4	4	4	4	4	4	4	4	4	4	4	4	4	4	4	4	4	4	4	30	40
342897362	404	1	36	4	1	3	2	1	1	3	1	3	3	1	4	5	3	5	4	4	4	3	5	5	5	5	5	5	5	5	5	5	5	4	5	5	5	4	5	5	4	5	5	4	5	5	5	30	40
343082010	1446	2	58	6	16	2	1	1	3	1	3	2	1	2	4	4	1	2	2	1	2	2	4	4	4	2	3	4	3	4	1	1	2	2	2	1	1	5	2	4	2	2	4	4	4	1	2	50	50
342979770	820	1	58	6	1	4	1	1	1	2	1	2	2	1	2	4	1	1	1	1	3	1	2	4	2	2	4	2	4	3	2	4	3	4	4	4	4	4	3	4	4	4	2	2	2	2	2	60	30
342879366	1815	2	40	4	5	4	1	3	2	3	1	3	2	1	2	2	1	1	1	1	2	1	4	4	3	4	4	4	3	4	4	3	5	3	4	4	4	5	2	4	4	4	5	4	4	4	4	10	80
343080652	868	1	66	7	9	2	2	1	1	2	1	2	2	1	3	2	1	2	1	2	2	1	1	3	3	1	3	4	3	3	4	3	5	3	3	5	3	5	3	3	4	3	4	3	3	4	3	20	60
343082000	250	1	36	4	9	4	1	3	3	3	3	3	3	1	5	2	1	2	3	3	4	2	3	3	3	3	3	3	3	3	4	3	3	3	3	3	3	3	3	3	3	3	3	3	3	3	3	80	10
342734117	962	1	65	7	1	4	4	1	2	2	2	2	2	1	2	1	4	2	1	1	1	1	1	4	3	4	3	1	2	1	1	1	2	4	3	3	3	4	5	4	4	3	1	2	1	1	1	100	0
342977414	2472	2	45	5	7	4	2	1	3	2	1	2	2	1	4	4	3	2	2	2	4	2	2	5	4	2	3	2	4	4	2	2	3	4	4	3	3	4	3	4	3	3	3	5	4	2	3	90	10
343104457	791	1	71	7	5	1	3	1	2	2	1	2	2	1	4	5	2	3	3	2	5	2	1	5	2	1	2	1	5	2	1	2	3	5	4	4	4	4	5	4	4	4	3	5	3	2	3	100	0
342923343	1309	1	42	4	13	5	2	1	3	3	1	2	2	1	4	2	1	2	1	2	3	2	3	4	4	3	4	4	5	4	3	4	3	4	4	4	4	4	4	4	3	4	4	5	4	4	4	50	35
342900797	495	2	45	5	12	3	2	1	2	2	3	2	2	2	2	2	1	2	1	1	2	1	1	4	1	1	1	1	3	1	1	1	3	3	3	3	3	3	3	3	3	3	3	3	3	3	3	80	10
342676901	483	1	61	6	9	4	2	3	3	3	1	2	2	1	1	1	1	2	2	1	1	1	4	4	4	4	4	3	3	3	3	3	3	3	3	2	3	4	3	3	5	3	3	3	3	3	3	10	10
342974995	1259	1	57	6	12	4	1	3	3	3	3	3	3	1	3	4	1	3	3	1	4	2	3	3	3	3	3	4	4	4	4	4	3	4	4	4	4	3	3	3	3	3	3	3	3	3	3	50	20
342888694	764	2	50	5	7	4	1	2	2	2	1	2	2	2	5	5	1	2	1	2	5	2	4	5	4	2	2	4	5	4	2	2	3	5	4	2	4	5	5	5	4	4	4	5	4	2	4	80	20
342900823	1526	1	67	7	4	4	2	1	1	2	1	3	2	2	3	2	4	3	2	1	2	1	1	2	2	2	2	3	3	3	3	3	3	3	3	3	3	4	2	3	3	3	3	3	3	3	3	65	20
343119784	643	1	70	7	5	4	1	1	1	1	3	3	3	1	1	1	4	1	1	1	1	1	5	5	5	5	5	3	3	4	4	4	4	2	4	5	4	4	1	3	4	4	4	2	4	4	4	0	50
343053805	1594	1	76	7	9	5	1	3	3	3	3	3	3	1	2	2	4	2	2	2	2	2	1	4	3	1	2	3	4	3	2	3	3	4	3	3	3	4	3	4	3	3	3	4	3	3	3	100	0
342914881	874	1	51	5	7	2	3	1	3	1	1	2	2	1	2	1	4	1	1	2	1	1	2	2	2	4	2	2	2	2	4	2	2	2	2	3	3	5	1	3	4	2	1	2	1	3	3	10	0
342891975	557	2	38	4	1	2	1	3	3	3	3	3	3	1	2	1	1	1	1	1	3	1	1	1	1	5	2	1	2	1	5	2	1	1	1	4	1	5	3	4	4	3	1	2	1	5	4	20	0
343156209	2576	1	68	7	10	1	1	1	1	2	1	2	2	2	4	4	1	1	1	1	2	1	5	5	5	1	5	5	5	5	1	5	3	5	5	4	5	5	5	5	1	5	5	5	5	1	5	40	60
343084631	590	2	45	5	1	2	2	1	1	1	3	2	3	2	4	4	1	2	2	2	3	2	4	4	4	2	2	4	4	4	2	2	4	3	4	5	3	5	4	4	2	3	4	4	4	2	3	30	60
342968234	1177	2	66	7	1	4	1	3	3	3	3	3	3	2	3	3	1	2	2	2	3	3	3	3	3	3	3	3	3	3	3	3	3	3	3	3	3	3	3	3	3	3	3	3	3	3	3	30	35
342884758	569	1	69	7	12	1	2	1	2	2	1	2	2	2	4	4	1	2	2	1	5	2	4	5	5	4	4	4	5	4	3	2	3	4	4	4	4	4	4	4	4	4	4	5	4	3	4	80	20
342911754	551	1	64	6	13	2	5	1	2	1	1	2	2	2	1	1	4	1	1	1	1	1	1	1	1	1	1	1	1	1	1	1	1	1	1	1	1	1	1	1	1	1	1	1	1	1	1	0	0
342987160	863	1	52	5	9	5	3	1	2	2	1	2	2	1	4	4	3	2	3	2	5	2	2	5	4	3	5	2	5	4	3	5	2	5	4	4	5	5	5	5	4	4	3	5	4	4	5	50	25
342703994	611	1	46	5	10	2	1	1	1	1	1	1	1	2	3	4	3	3	1	2	5	2	2	3	2	2	3	4	4	4	4	4	3	4	5	4	5	4	4	3	3	4	3	3	4	4	4	70	20
342976613	1094	2	51	5	10	5	2	1	1	2	1	2	2	2	3	3	1	1	1	1	2	1	2	4	2	4	4	3	4	3	4	4	3	4	3	3	4	3	3	3	3	3	3	4	3	3	4	80	0
342869885	365	1	36	4	7	4	1	3	3	3	3	3	3	1	2	2	1	3	1	1	1	1	1	1	1	5	4	5	5	4	2	2	2	4	2	4	5	5	3	4	5	4	4	4	4	3	4	25	50
342974489	1585	1	41	4	10	1	2	1	3	2	1	2	2	1	2	2	3	2	2	2	2	1	2	5	4	2	2	2	4	3	1	1	3	5	4	1	1	5	4	4	1	1	4	5	4	1	2	90	10
342901536	912	1	37	4	5	4	4	1	2	2	1	2	1	2	4	2	3	2	1	1	4	2	3	4	5	3	4	3	4	5	3	4	2	4	4	5	4	5	3	4	3	3	4	4	5	4	4	35	35
342976998	496	2	43	4	6	4	1	3	3	3	3	3	3	2	4	4	1	2	1	2	4	1	2	5	4	4	5	3	4	4	4	4	3	5	4	5	5	5	2	5	4	4	3	5	3	4	4	100	0
342988654	420	1	47	5	9	5	1	1	2	2	1	3	2	2	4	4	1	2	1	1	4	2	2	5	3	2	3	3	5	3	2	3	3	4	3	4	4	5	4	4	3	3	2	5	4	2	4	100	0
343090433	816	2	40	4	1	2	2	1	2	2	2	1	1	2	4	5	3	2	5	5	5	2	5	5	5	5	5	1	5	5	5	5	5	5	5	5	5	5	5	3	3	3	3	3	5	5	5	50	25
342975118	418	2	43	4	7	3	1	1	1	1	3	2	2	1	2	2	1	2	2	1	2	2	2	4	4	3	2	2	4	2	4	4	3	3	3	3	3	5	3	4	2	2	2	2	2	3	3	10	10
342882781	1703	1	75	7	5	2	3	1	1	2	1	2	1	2	4	4	3	4	3	2	5	2	2	4	3	3	4	3	4	3	3	4	3	5	4	3	4	5	4	4	4	4	3	5	4	3	4	80	10
342978494	843	1	66	7	14	4	2	1	2	2	1	2	2	1	5	5	1	2	2	1	5	2	5	5	5	4	5	5	5	5	4	5	4	4	4	4	4	3	3	3	3	3	5	5	5	5	5	40	40
342885312	953	1	84	7	2	5	1	3	3	3	3	3	2	2	4	4	1	3	1	2	4	2	3	4	3	3	3	4	3	4	3	3	3	3	3	3	3	3	3	3	3	3	3	3	3	3	3	40	50
343202053	1003	1	59	6	13	5	2	1	3	1	3	2	3	2	4	5	1	4	1	2	5	2	4	1	4	3	4	4	4	4	4	4	4	5	3	4	4	4	4	5	5	5	4	4	4	4	4	50	25
342977917	1442	2	54	5	10	5	2	3	3	2	3	2	2	2	2	1	1	3	1	1	1	2	4	3	3	5	3	4	3	3	4	3	3	3	3	5	3	5	3	4	5	5	4	3	4	5	4	5	5
342925062	683	2	48	5	13	4	1	1	3	3	1	2	2	2	3	2	1	2	1	2	5	2	4	4	5	3	2	3	4	4	3	3	3	5	3	4	4	5	5	4	3	3	4	5	4	3	3	70	20
342887583	669	1	68	7	1	4	1	1	3	2	3	2	2	2	5	5	1	5	4	4	5	2	1	4	3	1	4	1	5	3	3	3	1	5	3	3	3	5	1	3	3	3	1	5	3	3	3	100	0
342971103	439	1	47	5	14	4	1	1	1	2	3	2	2	1	4	4	1	2	3	1	4	2	4	4	5	3	4	4	5	5	3	2	3	4	4	3	3	5	4	4	2	2	5	5	4	2	2	70	20
342895583	549	1	39	4	9	5	2	1	3	2	3	2	2	2	2	1	1	2	1	2	1	1	2	3	3	1	2	4	4	4	4	4	2	3	2	3	3	3	1	2	2	2	1	3	2	2	2	100	0
342931549	1539	1	55	6	9	4	1	1	2	2	1	2	2	2	4	1	1	1	1	1	4	1	4	5	5	4	4	4	5	5	4	5	2	3	4	4	5	1	5	5	5	5	1	5	5	5	5	50	30
342917291	861	2	51	5	13	3	1	1	3	2	1	3	2	2	4	3	1	3	3	2	4	2	4	3	4	4	4	3	3	3	3	3	3	4	3	3	3	4	4	4	4	4	4	3	3	3	3	60	20
342918752	757	2	44	4	9	3	2	1	3	2	1	2	2	1	4	4	3	4	2	2	5	2	2	5	3	4	4	2	5	3	4	4	2	4	3	4	5	5	4	4	3	4	3	5	3	3	5	50	25
342910087	911	2	49	5	5	4	2	2	1	1	1	2	1	2	2	3	1	2	1	2	4	1	4	4	5	4	4	5	5	5	4	4	5	5	4	4	4	5	4	4	4	4	4	4	5	4	4	25	50
342732537	448	1	47	5	10	5	1	3	3	3	3	3	3	2	3	3	3	1	1	3	3	2	3	3	3	3	3	3	3	3	3	3	3	3	3	3	3	3	3	3	3	3	3	3	3	3	3	40	30
342972998	1043	1	54	5	12	3	2	2	1	1	1	2	2	1	1	1	4	1	1	1	1	1	1	1	1	5	1	1	1	1	5	1	1	5	1	5	1	5	1	1	1	1	1	5	1	5	1	50	0
342974892	2089	2	50	5	1	5	2	1	3	2	3	3	3	1	4	3	3	2	2	3	4	2	4	4	4	3	4	4	4	4	4	4	3	4	3	4	4	4	4	4	4	4	3	4	4	4	4	33	33
342925041	751	2	38	4	5	2	3	1	3	2	1	2	2	1	3	2	4	2	2	2	3	1	2	4	3	3	3	3	3	3	3	3	3	3	3	3	3	3	3	3	3	3	3	3	3	3	3	100	0
342734218	1397	2	42	4	12	3	3	1	3	3	3	3	3	1	3	3	3	3	2	2	3	2	3	3	3	3	3	3	3	3	3	3	3	2	2	3	3	3	3	3	3	3	3	3	3	3	3	20	40
342977863	1633	1	35	4	4	4	2	1	2	2	1	3	2	2	3	5	1	5	3	2	5	2	4	4	5	2	2	4	4	5	2	2	3	4	5	2	3	4	5	5	2	1	4	4	5	3	3	50	50
342974502	1467	2	54	5	10	5	2	1	1	2	1	2	2	1	2	4	1	2	1	1	4	2	2	4	5	2	4	2	4	5	3	4	3	5	4	4	4	5	5	5	5	5	4	5	5	3	4	60	30
342972436	662	1	69	7	9	2	2	1	2	2	1	2	2	2	4	5	3	2	2	2	5	2	4	5	4	3	2	4	5	4	3	3	3	5	4	3	4	3	5	3	4	3	4	5	4	3	3	75	25
342969852	618	2	47	5	13	5	1	1	1	1	1	2	2	1	2	2	1	2	1	2	2	1	2	4	2	2	4	2	4	4	3	4	2	5	3	4	3	2	5	4	4	3	2	4	4	4	5	50	25
342868275	386	2	43	4	7	1	2	1	1	2	1	2	3	1	4	4	1	2	2	2	2	2	5	5	5	5	3	5	5	5	4	4	5	4	5	4	4	5	4	5	4	4	5	5	5	4	4	40	50
342967071	881	2	44	4	7	4	2	1	1	2	1	2	2	2	3	2	4	1	1	2	2	1	2	2	2	4	4	2	3	2	4	4	2	3	2	3	3	4	3	4	3	3	2	3	2	3	3	40	0
342919567	697	1	61	6	9	5	1	1	3	3	3	3	3	1	4	4	1	3	1	1	4	2	2	4	3	3	3	2	4	4	3	4	3	3	3	3	3	4	3	4	2	2	3	3	4	3	2	40	30
343202321	824	1	64	6	13	5	1	3	3	3	3	3	3	2	2	4	3	2	1	1	4	2	2	5	2	1	4	1	4	1	3	4	2	4	2	3	4	4	4	4	2	2	2	5	2	3	5	70	0
342896764	303	1	38	4	11	2	1	3	3	3	3	3	3	2	2	3	2	3	2	2	2	2	2	3	4	3	2	1	2	1	3	4	2	3	2	3	4	2	3	3	2	3	3	2	2	2	2	33	34
342978629	1483	1	50	5	13	3	2	2	2	2	1	2	2	1	1	1	4	2	2	1	1	1	1	1	1	1	1	1	1	1	1	1	2	2	2	2	2	2	2	2	2	2	2	2	2	2	2	0	0
342870194	605	2	64	6	11	3	1	3	3	3	3	3	3	1	3	2	4	3	1	1	2	1	4	4	4	5	5	4	4	4	4	4	3	3	3	3	3	5	4	4	4	4	5	4	4	5	4	10	40
342907748	577	2	34	3	15	2	2	1	2	2	1	2	2	1	4	4	3	2	2	3	3	2	2	4	3	2	3	2	4	4	3	4	2	2	2	3	2	3	2	2	3	2	2	3	3	2	3	75	25
342905903	1000	1	67	7	1	4	3	1	1	3	1	3	2	2	4	4	1	4	2	1	4	1	4	4	5	4	4	5	5	5	5	5	3	5	4	5	4	5	5	5	5	5	5	5	5	5	5	40	40
342973801	392	1	37	4	13	2	1	1	2	1	3	3	3	2	4	3	3	2	1	3	3	2	3	3	3	3	3	3	3	3	3	3	3	3	3	3	3	3	3	3	3	3	3	3	3	3	3	50	25
343121825	1003	1	79	7	15	4	2	1	2	2	1	2	2	2	3	3	4	1	1	1	1	2	1	3	1	3	3	1	3	2	3	3	1	2	2	1	2	2	3	3	2	3	1	3	2	1	2	100	0
342879638	793	1	50	5	13	5	1	1	1	3	1	3	2	1	4	1	1	2	1	1	1	1	1	5	4	1	5	2	5	4	3	5	1	5	2	5	5	5	5	5	4	5	2	5	4	4	5	90	1
342934090	1742	1	79	7	1	1	1	1	2	2	1	2	3	2	3	2	1	2	2	1	2	1	2	4	3	3	3	3	4	4	3	3	2	4	3	3	4	4	3	4	4	4	2	4	4	3	4	70	15
342968535	758	1	60	6	10	4	1	3	3	2	1	3	2	2	4	3	1	2	1	2	2	1	4	3	2	2	2	4	3	4	5	3	3	4	3	5	4	5	3	4	3	3	4	4	4	5	5	15	15
343104124	779	1	73	7	15	2	1	3	3	3	3	3	3	1	3	3	2	3	1	1	5	3	4	4	4	4	4	4	4	4	4	4	3	3	3	3	3	4	2	4	3	4	4	4	4	3	4	50	50
342968763	764	2	45	5	13	2	2	1	2	2	1	2	2	2	4	5	3	2	2	1	4	2	4	5	4	2	3	3	5	3	3	3	3	3	3	5	4	5	4	4	4	4	4	5	4	3	4	80	20
342975944	548	2	33	3	10	2	1	1	2	2	2	2	2	1	2	2	1	2	1	1	3	1	2	2	2	2	2	3	4	4	4	5	3	4	4	5	5	4	4	4	4	4	3	4	4	5	5	60	20
342910855	690	1	59	6	9	2	2	1	1	2	1	2	2	2	2	3	4	2	1	1	2	1	3	4	3	3	3	3	4	3	3	3	3	4	3	3	3	4	4	4	4	4	2	4	2	2	2	100	0
343089303	588	2	40	4	16	4	1	1	2	3	1	2	2	2	2	2	1	1	1	1	1	1	5	5	1	1	1	5	5	1	1	1	4	3	5	1	1	5	2	2	2	2	5	5	2	2	2	20	80
342968195	1516	2	53	5	3	4	1	3	3	2	3	2	2	2	2	2	4	1	1	1	1	1	2	2	2	2	2	2	2	2	2	2	3	3	3	3	3	2	2	2	2	2	2	2	2	2	2	34	33
342969788	573	1	43	4	10	2	2	1	3	1	1	3	2	1	2	1	3	1	1	1	1	1	4	4	4	4	4	4	4	4	4	4	4	4	4	4	4	4	4	4	4	4	4	4	4	4	4	5	5
342878144	677	2	50	5	7	4	2	1	1	2	1	2	2	1	1	1	4	1	1	1	1	1	1	2	1	1	1	1	1	1	1	1	2	3	3	2	3	5	4	4	4	3	3	3	3	3	3	33	33
342918999	374	2	40	4	13	5	2	3	3	3	3	3	3	1	3	2	1	2	2	2	2	3	4	4	4	4	4	4	4	4	4	4	2	2	2	2	2	3	3	3	4	2	4	3	3	3	3	40	40
342915545	1120	1	56	6	2	5	3	1	1	2	1	2	2	2	2	1	4	1	1	1	1	1	2	2	2	1	2	2	2	2	2	2	2	3	2	2	2	1	1	1	1	1	2	2	2	2	2	100	0
342968115	455	2	39	4	14	4	2	1	1	2	3	2	2	1	4	2	1	3	1	1	2	1	3	5	5	5	5	4	4	4	4	4	4	4	4	3	3	4	4	4	3	3	4	4	4	3	3	30	20
342969588	797	2	68	7	12	4	1	1	2	2	3	2	2	1	4	5	3	4	2	2	5	2	1	4	4	1	4	2	4	4	3	5	3	4	4	5	5	5	5	5	4	4	2	5	4	4	5	50	25
342908602	411	2	49	5	13	5	1	1	1	3	1	3	2	1	4	1	1	2	1	3	2	2	4	3	4	1	4	4	3	3	3	3	2	2	2	2	2	2	1	2	1	2	4	3	3	3	3	5	80
343099747	1082	1	63	6	13	5	2	1	3	2	3	3	3	2	4	5	1	2	2	2	5	2	1	4	2	1	2	3	4	3	3	3	3	4	3	3	3	3	3	3	3	3	3	3	3	3	3	70	20
[truncated: 5 more rows]
[truncated: 10 more columns]
